# Supplementary material for: Systematic Discovery of Pathogen Effector Functions across Human Pathogens and Pathways
Source: Cell. Author manuscript; Available in PMC 2026 Jul 17. (PMC13378530; doi:10.1016/j.cell.2026.06.017)
Supplement: 6 — TableS5. AP-MS and BioID experiment result tables with 13.6K and U21, related to Figure 5 and 6. [file NIHMS2193300-supplement-6.xlsx]

## Sheet: Info sheet
TAB: U21 AP-MS (digitonin)	SAINT file for AP-MS results with U21 and mutants (digitonin lysis)
Column	Description
Bait	Name of bait protein fused to biotin ligase
Prey	Prey gene name (NCBI symbol)
PreyGene	Prey Uniprot identifier
Spec	Spectral counts for the identified prey in each biological replicate (separated by "|")
SpecSum	Spectral count sum of both biological replicates
AvgSpec	Spectral count average
NumReplicates	Number of replicates
ctrlCounts	Control spectral counts for the identified prey. Each control count is separated by "|"
AvgP	Average probability of the identified interaction
MaxP	Maximum probability of the identified prey across replicates
TopoAvgP	Topology-aware probability score incorporating known interaction data
TopoMaxP	Topology-aware maximal probability score over replicates
SaintScore	SAINT score
logOddsScore	Larger of AvgP and TopoAvgP
FoldChange	Fold Change over control
BFDR	Bayesian false discovery rate
boosted_by	Indicates which known interactors of the same bait contributed to TopoAvgP
UniqueSpec	Unique spectral counts for the identified prey in each biological replicate (separated by "|")
UniqueSpecSum	Unique spectral count sum of both biological replicates
UniqueAvgSpec	Unique spectral count average
PreySequenceLength	Length (aa) of the prey protein
UniProtID	Uniprot identifier of the prey protein
TAB: 13.6K U21 BioID	SAINT file for BioID results with HAdV-F41 13.6K, HAdV-D9 13.6K, and HHV7 U21
Column	Description
Bait	Name of bait protein fused to biotin ligase
Prey	Prey gene name (NCBI symbol)
PreyGene	Prey Uniprot identifier
Spec	Spectral counts for the identified prey in each biological replicate (separated by "|")
SpecSum	Spectral count sum of both biological replicates
AvgSpec	Spectral count average
NumReplicates	Number of replicates
ctrlCounts	Control spectral counts for the identified prey. Each control count is separated by "|"
AvgP	Average probability of the identified interaction
MaxP	Maximum probability of the identified prey across replicates
TopoAvgP	Topology-aware probability score incorporating known interaction data
TopoMaxP	Topology-aware maximal probability score over replicates
SaintScore	SAINT score
logOddsScore	Larger of AvgP and TopoAvgP
FoldChange	Fold Change over control
BFDR	Bayesian false discovery rate
boosted_by	Indicates which known interactors of the same bait contributed to TopoAvgP
UniqueSpec	Unique spectral counts for the identified prey in each biological replicate (separated by "|")
UniqueSpecSum	Unique spectral count sum of both biological replicates
UniqueAvgSpec	Unique spectral count average
PreySequenceLength	Length (aa) of the prey protein
UniProtID	Uniprot identifier of the prey protein
TAB: 13.6K U21 AP-MS	SAINT file for AP-MS results with HAdV-F41 13.6K, HAdV-D9 13.6K, and HHV7 U21
Column	Description
Bait	Name of bait protein fused to biotin ligase
Prey	Prey gene name (NCBI symbol)
PreyGene	Prey Uniprot identifier
Spec	Spectral counts for the identified prey in each biological replicate (separated by "|")
SpecSum	Spectral count sum of both biological replicates
AvgSpec	Spectral count average
NumReplicates	Number of replicates
ctrlCounts	Control spectral counts for the identified prey. Each control count is separated by "|"
AvgP	Average probability of the identified interaction
MaxP	Maximum probability of the identified prey across replicates
TopoAvgP	Topology-aware probability score incorporating known interaction data
TopoMaxP	Topology-aware maximal probability score over replicates
SaintScore	SAINT score
logOddsScore	Larger of AvgP and TopoAvgP
FoldChange	Fold Change over control
BFDR	Bayesian false discovery rate
boosted_by	Indicates which known interactors of the same bait contributed to TopoAvgP
UniqueSpec	Unique spectral counts for the identified prey in each biological replicate (separated by "|")
UniqueSpecSum	Unique spectral count sum of both biological replicates
UniqueAvgSpec	Unique spectral count average
PreySequenceLength	Length (aa) of the prey protein
UniProtID	Uniprot identifier of the prey protein
TAB: U21 whole-cell proteomics	Whole-cell proteomics results for HHV7 U21 and U21Δtail
Column	Description
UniProt	Uniprot identifier
Genes	Gene name
Rluc_R1	Spectronaut intensity values for proteins in U937 cells expressing Renilla luciferase-GFP, replicate 1
Rluc_R2	Spectronaut intensity values for proteins in U937 cells expressing Renilla luciferase-GFP, replicate 2
Rluc_R3	Spectronaut intensity values for proteins in U937 cells expressing Renilla luciferase-GFP, replicate 3
HHV7_U21_R1	Spectronaut intensity values for proteins in U937 cells expressing HHV7 U21-GFP, replicate 1
HHV7_U21_R2	Spectronaut intensity values for proteins in U937 cells expressing HHV7 U21-GFP, replicate 2
HHV7_U21_R3	Spectronaut intensity values for proteins in U937 cells expressing HHV7 U21-GFP, replicate 3
HHV7_U21Δtail_R1	Spectronaut intensity values for proteins in U937 cells expressing HHV7 U21Δtail-GFP, replicate 1
HHV7_U21Δtail_R2	Spectronaut intensity values for proteins in U937 cells expressing HHV7 U21Δtail-GFP, replicate 2
HHV7_U21Δtail_R3	Spectronaut intensity values for proteins in U937 cells expressing HHV7 U21Δtail-GFP, replicate 3
U21 vs RLuc log2FC	Log2 fold change between U21 and Renilla luciferase
U21 vs RLuc p-value	Associated p-value for differential protein levels
U21 vs RLuc q-value	Associated q-value for differential protein levels
U21 hit?	Significantly up- or downregulated protein (q < 0.05, absolute log2FC > 0.5)
U21Δtail vs RLuc log2FC	Log2 fold change between U21Δtail and Renilla luciferase
U21Δtail vs RLuc p-value	Associated p-value for differential protein levels
U21Δtail vs RLuc q-value	Associated q-value for differential protein levels
U21Δtail hit?	Significantly up- or downregulated protein (q < 0.05, absolute log2FC > 0.5)
TAB: 13.6K purification MS (13.6K)	Mass spectrometry analysis of HAdv-A12 13.6K purification (10-20 kDa bands)
Column	Description
Accession	Uniprot identifier
Description	Protein description
ΣCoverage	Total % protein sequence coverage
Σ# Proteins	Number of proteins in a group
Σ# Unique Peptides	Total number of peptides unique to the protein group
Σ# Peptides	Total number of peptides
Σ# PSMs	Total number of peptide spectrum matches
A5: Area	Average area of the 3 most intense peptides for a protein group for the smallest 13.6K band (Sample A)
B5: Area	Average area of the 3 most intense peptides for a protein group for the middle 13.6K band (Sample B)
C5: Area	Average area of the 3 most intense peptides for a protein group for the top 13.6K band (Sample C)
Score A(2,7)	Mascot protein score for Sample A
Coverage A(2,7)	% protein sequence coverage for Sample A
# Peptides A(2,7)	Number of peptides matched to the protein in Sample A
# PSM A(2,7)	Total number of peptide spectrum matches in Sample A
Score B(2,7)	Mascot protein score for Sample B
Coverage B(2,7)	% protein sequence coverage for Sample B
# Peptides B(2,7)	Number of peptides matched to the protein in Sample B
# PSM B(2,7)	Total number of peptide spectrum matches in Sample B
Score C(2,7)	Mascot protein score for Sample C
Coverage C(2,7)	% protein sequence coverage for Sample C
# Peptides C(2,7)	Number of peptides matched to the protein in Sample C
# PSM C(2,7)	Total number of peptide spectrum matches in Sample C
# AAs	Number of amino acids in the protein
MW [kDa]	Protein molecular weight
Calculated pI	Calculated pI of the protein
TAB: 13.6K purification MS (TAP)	Mass spectrometry analysis of HAdv-A12 13.6K purification (70 kDa band)
Column	Description
Accession	Uniprot identifier
Description	Protein description
ΣCoverage	Total % protein sequence coverage
Σ# Proteins	Number of proteins in a group
Σ# Unique Peptides	Total number of peptides unique to the protein group
Σ# Peptides	Total number of peptides
Σ# PSMs	Total number of peptide spectrum matches
Area	Average area of the 3 most intense peptides for a protein group for the 70 kDa band
Score A(2,7)	Mascot protein score
Coverage A(2,7)	% protein sequence coverage
# Peptides A(2,7)	Number of peptides matched to the protein
# PSM A(2,7)	Total number of peptide spectrum matches
# AAs	Number of amino acids in the protein
MW [kDa]	Protein molecular weight
Calculated pI	Calculated pI of the protein

## Sheet: U21 AP-MS (digitonin)
Bait	Prey	PreyGene	Spec	SpecSum	AvgSpec	NumReplicates	ctrlCounts	AvgP	MaxP	TopoAvgP	TopoMaxP	SaintScore	logOddsScore	FoldChange	BFDR	boosted_by	UniqueSpec	UniqueSpecSum	UniqueAvgSpec	PreySequenceLength	UniProtID	Interactor?
U21_WT	P0CG38	POTEI	32|17	49	24.5	2	0|0	1	1	1	1	1	25.96	245	0	Q02978|	10|8	18	9	1075	POTEI_HUMAN	TRUE
U21_WT	P11277	SPTB	22|19	41	20.5	2	0|0	1	1	1	1	1	28.92	205	0		11|9	20	10	2137	SPTB1_HUMAN	TRUE
U21_WT	P01889	HLA-B	17|18	35	17.5	2	0|0	1	1	1	1	1	25.96	175	0	P61769|Q9Y6D5|P01893|O15067|	6|6	12	6	362	HLAB_HUMAN	TRUE
U21_WT	P62140	PPP1CB	14|13	27	13.5	2	0|0	1	1	1	1	1	19.97	135	0	Q04323|P80723|	7|6	13	6.5	327	PP1B_HUMAN	TRUE
U21_WT	Q4KMQ1	TPRN	19|3	22	11	2	0|0	0.99	1	0.99	1	0.99	4.04	110	0	P62140|	7|3	10	5	711	TPRN_HUMAN	TRUE
U21_WT	Q8WY22	BRI3BP	12|10	22	11	2	0|0	1	1	1	1	1	15.4	110	0		3|3	6	3	251	BRI3B_HUMAN	TRUE
U21_WT	Q9Y394	DHRS7	9|13	22	11	2	0|0	1	1	1	1	1	13.85	110	0		7|8	15	7.5	339	DHRS7_HUMAN	TRUE
U21_WT	P16104	H2AX	15|6	21	10.5	2	0|0	1	1	1	1	1	9.1	105	0	P60510|Q7L2E3|Q9ULG1|P12236|P32121|	2|2	4	2	143	H2AX_HUMAN	TRUE
U21_WT	Q13884	SNTB1	11|10	21	10.5	2	0|2	0.98	0.99	0.98	0.99	0.98	3.64	10.5	0		6|5	11	5.5	538	SNTB1_HUMAN	TRUE
U21_WT	Q86WV6	STING1	10|10	20	10	2	0|0	1	1	1	1	1	15.4	100	0	Q14653|	6|4	10	5	379	STING_HUMAN	TRUE
U21_WT	Q9P035	HACD3	5|12	17	8.5	2	0|0	1	1	1	1	1	7.47	85	0		3|5	8	4	362	HACD3_HUMAN	TRUE
U21_WT	Q86XJ1	GAS2L3	21|15	36	18	2	0|6	0.82	0.9	0.82	0.9	0.82	1.06	6	0.02	P62140|	12|7	19	9.5	694	GA2L3_HUMAN	TRUE
U21_WT	P10321	HLA-C	10|19	29	14.5	2	3|0	0.92	0.99	0.92	0.99	0.92	1.7	9.67	0.02	P04439|P01889|P61769|P01893|	5|7	12	6	366	HLAC_HUMAN	TRUE
U21_WT	P04439	HLA-A	12|9	21	10.5	2	0|3	0.85	0.92	0.85	0.92	0.85	1.29	7	0.02	P01889|P61769|Q13418|	6|6	12	6	365	HLAA_HUMAN	TRUE
U21_WT	Q6NYC8	PPP1R18	70|48	118	59	2	0|23	0.8	0.92	0.8	0.92	0.8	0.75	5.13	0.03	Q8N3V7|P62140|	14|12	26	13	613	PPR18_HUMAN	TRUE
U21_WT	Q6WCQ1	MPRIP	30|11	41	20.5	2	0|5	0.82	0.99	0.82	0.99	0.82	0.58	8.2	0.03	Q8N3V7|O14974|P62140|	17|9	26	13	1025	MPRIP_HUMAN	TRUE
U21_WT	O43166	SIPA1L1	14|15	29	14.5	2	0|5	0.81	0.83	0.81	0.83	0.81	1.32	5.8	0.03	Q8N3V7|Q9UKB1|	11|9	20	10	1804	SI1L1_HUMAN	TRUE
U21_WT	P46939	UTRN	23|14	37	18.5	2	0|7	0.74	0.89	0.74	0.89	0.74	0.35	5.29	0.04	Q13884|O43818|Q86W42|	14|9	23	11.5	3433	UTRN_HUMAN	TRUE
U21_WT	Q9Y597	KCTD3	9|17	26	13	2	0|5	0.67	0.88	0.67	0.88	0.67	-0.21	5.2	0.05		6|8	14	7	815	KCTD3_HUMAN	TRUE
U21_NRD	P08708	RPS17	25|20	45	22.5	2	5|6	1	1	1	1	1	5.44	4.09	0	P15880|P62829|P62851|P62899|P83731|P61247|P62750|P61353|P61513|P62266|P62857|P62861|P84098|	9|8	17	8.5	135	RS17_HUMAN	TRUE
U21_NRD	Q86V81	ALYREF	27|17	44	22	2	4|2	1	1	1	1	1	8.84	7.33	0	Q9Y3Y2|Q9NRD1|P16104|Q96T37|Q16629|	8|5	13	6.5	257	THOC4_HUMAN	TRUE
U21_NRD	P01889	HLA-B	22|21	43	21.5	2	0|0	1	1	1	1	1	31.87	215	0	P61769|Q9Y6D5|P01893|	6|6	12	6	362	HLAB_HUMAN	TRUE
U21_NRD	Q8WUA2	PPIL4	25|17	42	21	2	0|0	1	1	1	1	1	25.96	210	0		12|9	21	10.5	492	PPIL4_HUMAN	TRUE
U21_NRD	P62750	RPL23A	19|18	37	18.5	2	0|3	0.99	0.99	0.99	0.99	0.99	4.69	12.33	0	P40429|P61353|P42677|P61513|O15371|P42766|P46776|P62266|P62857|P62861|P63173|Q9NX20|P84098|Q71UM5|Q9NY93|	7|6	13	6.5	156	RL23A_HUMAN	TRUE
U21_NRD	O14602	EIF1AY	20|12	32	16	2	0|0	1	1	1	1	1	18.46	160	0		4|3	7	3.5	144	IF1AY_HUMAN	TRUE
U21_NRD	Q9GZR7	DDX24	19|13	32	16	2	3|4	0.98	1	0.98	1	0.98	3.15	4.57	0	Q9BYG3|Q8IY81|Q8TDN6|O95478|Q7Z6E9|Q8NHQ9|Q9NY93|	5|4	9	4.5	859	DDX24_HUMAN	TRUE
U21_NRD	Q14728	MFSD10	11|14	25	12.5	2	0|0	1	1	1	1	1	16.93	125	0		5|7	12	6	455	MFS10_HUMAN	TRUE
U21_NRD	P78316	NOP14	10|12	22	11	2	0|2	0.98	0.99	0.98	0.99	0.98	3.64	11	0		6|6	12	6	857	NOP14_HUMAN	TRUE
U21_NRD	Q15361	TTF1	13|8	21	10.5	2	0|0	1	1	1	1	1	12.29	105	0		6|5	11	5.5	905	TTF1_HUMAN	TRUE
U21_NRD	Q9HCD5	NCOA5	16|5	21	10.5	2	0|0	1	1	1	1	1	7.47	105	0		6|3	9	4.5	579	NCOA5_HUMAN	TRUE
U21_NRD	P41567	EIF1	10|10	20	10	2	0|0	1	1	1	1	1	15.4	100	0	P55010|	4|4	8	4	113	EIF1_HUMAN	TRUE
U21_NRD	Q9BVJ6	UTP14A	12|8	20	10	2	0|0	1	1	1	1	1	12.29	100	0	P49756|P41223|Q9NY93|	6|3	9	4.5	771	UT14A_HUMAN	TRUE
U21_NRD	P38432	COIL	13|6	19	9.5	2	0|0	1	1	1	1	1	9.1	95	0	Q03393|	6|4	10	5	576	COIL_HUMAN	TRUE
U21_NRD	Q8WVK2	SNRNP27	9|10	19	9.5	2	0|0	1	1	1	1	1	13.85	95	0		7|5	12	6	155	SNR27_HUMAN	TRUE
U21_NRD	Q1ED39	KNOP1	13|5	18	9	2	0|0	1	1	1	1	1	7.47	90	0		7|4	11	5.5	458	KNOP1_HUMAN	TRUE
U21_NRD	O14617	AP3D1	10|7	17	8.5	2	0|0	1	1	1	1	1	10.71	85	0	P49756|P21127|O00203|	7|6	13	6.5	1153	AP3D1_HUMAN	TRUE
U21_NRD	Q9BYG3	NIFK	11|6	17	8.5	2	0|0	1	1	1	1	1	9.1	85	0	P40429|Q15050|Q6DKI1|Q8IY81|Q8TDN6|P35251|Q15361|P61513|O95478|Q8IY37|P84098|Q7Z6E9|Q13823|	6|3	9	4.5	293	MK67I_HUMAN	TRUE
U21_NRD	Q13571	LAPTM5	8|8	16	8	2	0|0	1	1	1	1	1	12.29	80	0		3|3	6	3	262	LAPM5_HUMAN	TRUE
U21_NRD	P62851	RPS25	24|26	50	25	2	10|5	0.91	0.97	0.91	0.97	0.91	1.76	3.33	0.02	P62899|P83731|Q9GZR7|P61247|Q9Y3U8|P62750|P40429|P61254|P61353|P42677|Q8IWS0|P61513|P42766|P46776|P62266|P62857|P62861|P63173|P84098|Q71UM5|	4|4	8	4	125	RS25_HUMAN	TRUE
U21_NRD	P23458	JAK1	25|22	47	23.5	2	7|0	0.89	0.91	0.89	0.91	0.89	1.89	6.71	0.02	P42224|P19525|	17|13	30	15	1154	JAK1_HUMAN	TRUE
U21_NRD	P55081	MFAP1	8|28	36	18	2	0|3	0.85	1	0.85	1	0.85	0.88	12	0.02	P38432|Q13573|O43395|Q8TAD8|	4|8	12	6	439	MFAP1_HUMAN	TRUE
U21_NRD	P10321	HLA-C	7|17	24	12	2	3|0	0.8	0.99	0.8	0.99	0.8	0.45	8	0.03	P04439|P01889|P61769|Q03519|Q9NRD1|P01893|	4|6	10	5	366	HLAC_HUMAN	TRUE
U21_NRD	Q6PCB5	RSBN1L	9|9	18	9	2	3|0	0.78	0.78	0.78	0.78	0.78	1.29	6	0.03		5|5	10	5	846	RSBNL_HUMAN	TRUE
U21_NRD	Q8ND56	LSM14A	7|11	18	9	2	0|3	0.75	0.89	0.75	0.89	0.75	0.45	6	0.03		5|5	10	5	463	LS14A_HUMAN	TRUE
U21_NRD	Q9BUA3	SPINDOC	7|11	18	9	2	3|0	0.75	0.89	0.75	0.89	0.75	0.45	6	0.03		5|8	13	6.5	381	SPNDC_HUMAN	TRUE
U21_NRD	Q14011	CIRBP	14|10	24	12	2	5|2	0.68	0.98	0.68	0.98	0.68	-0.53	3.43	0.04	P38159|Q14444|Q8ND56|	5|5	10	5	172	CIRBP_HUMAN	TRUE
U21_NRD	O15397	IPO8	12|8	20	10	2	4|0	0.67	0.81	0.67	0.81	0.67	0.13	5	0.04	P62750|P09132|	10|6	16	8	1037	IPO8_HUMAN	TRUE
U21_NRD	P83731	RPL24	8|9	17	8.5	2	3|0	0.75	0.78	0.75	0.78	0.75	0.88	5.67	0.04	P61247|Q9Y3U8|P62750|P40429|P61254|P61353|P05161|P42677|P61513|P42766|P46776|P62266|P62857|P63173|P84098|Q71UM5|	3|3	6	3	157	RL24_HUMAN	TRUE
U21_NRD	Q9Y3Y2	CHTOP	11|17	28	14	2	6|0	0.64	0.81	0.64	0.81	0.64	-0.09	4.67	0.05	Q96QD9|	4|5	9	4.5	248	CHTOP_HUMAN	TRUE
U21_4D	P01889	HLA-B	21|20	41	20.5	2	0|0	1	1	1	1	1	30.4	205	0	P61769|P01893|P61073|	8|6	14	7	362	HLAB_HUMAN	TRUE
U21_4D	P01893	HLA-H	15|10	25	12.5	2	0|0	1	1	1	1	1	15.4	125	0		4|3	7	3.5	362	HLAH_HUMAN	TRUE
U21_4D	Q8IY21	DDX60	7|10	17	8.5	2	0|0	1	1	1	1	1	10.71	85	0		7|6	13	6.5	1712	DDX60_HUMAN	TRUE
U21_4D	A0JLT2	MED19	8|8	16	8	2	0|0	1	1	1	1	1	12.29	80	0		2|2	4	2	244	MED19_HUMAN	TRUE
U21_4D	P29590	PML	8|8	16	8	2	0|0	1	1	1	1	1	12.29	80	0		4|4	8	4	882	PML_HUMAN	TRUE
U21_4D	P35610	SOAT1	10|6	16	8	2	0|0	1	1	1	1	1	9.1	80	0		5|4	9	4.5	550	SOAT1_HUMAN	TRUE
U21_4D	P20592	MX2	23|28	51	25.5	2	0|8	0.88	0.91	0.88	0.91	0.88	1.66	6.38	0.02		11|13	24	12	715	MX2_HUMAN	TRUE
U21_4D	P55081	MFAP1	9|12	21	10.5	2	0|3	0.85	0.92	0.85	0.92	0.85	1.29	7	0.02	P38432|Q13573|	5|4	9	4.5	439	MFAP1_HUMAN	TRUE
U21_4D	P10321	HLA-C	9|8	17	8.5	2	3|0	0.75	0.78	0.75	0.78	0.75	0.88	5.67	0.04	P04439|P01889|P61769|Q03519|Q9NRD1|P01893|P61073|	3|3	6	3	366	HLAC_HUMAN	TRUE
U21_deltaTail	Q9BQE3	TUBA1C	72|63	135	67.5	2	0|0	1	1	1	1	1	92.38	675	0	P50402|P60468|Q15058|Q3KQU3|Q93034|	16|17	33	16.5	449	TBA1C_HUMAN	TRUE
U21_deltaTail	P01889	HLA-B	18|12	30	15	2	0|0	1	1	1	1	1	18.46	150	0	P61769|Q9BZH6|Q9Y6D5|P01893|P42858|	7|6	13	6.5	362	HLAB_HUMAN	TRUE
U21_deltaTail	Q9HCD5	NCOA5	7|10	17	8.5	2	0|0	1	1	1	1	1	10.71	85	0	P62140|	2|2	4	2	579	NCOA5_HUMAN	TRUE
U21_deltaTail	P04439	HLA-A	12|9	21	10.5	2	0|3	0.85	0.92	0.85	0.92	0.85	1.29	7	0.02	Q16666|P01889|P61769|Q03519|	6|5	11	5.5	365	HLAA_HUMAN	TRUE
U21_deltaTail	P10321	HLA-C	10|8	18	9	2	3|0	0.78	0.84	0.78	0.84	0.78	0.88	6	0.03	P04439|Q16666|P01889|P61769|Q03519|Q9NRD1|P01893|	5|4	9	4.5	366	HLAC_HUMAN	TRUE
U21_WT	Q9UQ03	CORO2B	9|5	14	7	2	0|0	1	1	1	1	1	7.47	70	0		5|2	7	3.5	480	COR2B_HUMAN	FALSE
U21_WT	P61769	B2M	7|5	12	6	2	0|0	1	1	1	1	1	7.47	60	0		3|3	6	3	119	B2MG_HUMAN	FALSE
U21_WT	Q12792	TWF1	9|3	12	6	2	0|0	0.99	1	0.99	1	0.99	4.04	60	0	P62140|Q04323|P45974|	7|2	9	4.5	350	TWF1_HUMAN	FALSE
U21_WT	Q13444	ADAM15	7|4	11	5.5	2	0|0	1	1	1	1	1	5.79	55	0		4|2	6	3	863	ADA15_HUMAN	FALSE
U21_WT	Q27J81	INF2	8|2	10	5	2	0|0	0.95	1	0.95	1	0.95	2.2	50	0	P62140|O14976|	4|2	6	3	1249	INF2_HUMAN	FALSE
U21_WT	Q96EY1	DNAJA3	6|4	10	5	2	0|0	1	1	1	1	1	5.79	50	0	Q13418|	4|2	6	3	480	DNJA3_HUMAN	FALSE
U21_WT	O75787	ATP6AP2	6|3	9	4.5	2	0|0	0.99	1	0.99	1	0.99	4.04	45	0	Q8WVM8|O75348|Q8IWA0|Q9Y5K6|P80723|	4|2	6	3	350	RENR_HUMAN	FALSE
U21_WT	Q13459	MYO9B	5|3	8	4	2	0|0	0.99	1	0.99	1	0.99	4.04	40	0		5|3	8	4	2157	MYO9B_HUMAN	FALSE
U21_WT	Q5SNT2	TMEM201	4|4	8	4	2	0|0	1	1	1	1	1	5.79	40	0		3|2	5	2.5	666	TM201_HUMAN	FALSE
U21_WT	P26358	DNMT1	5|2	7	3.5	2	0|0	0.95	1	0.95	1	0.95	2.2	35	0	Q15004|Q96T88|O95983|Q9UBB5|	3|2	5	2.5	1616	DNMT1_HUMAN	FALSE
U21_WT	Q9BR76	CORO1B	5|2	7	3.5	2	0|0	0.95	1	0.95	1	0.95	2.2	35	0	P62140|	4|2	6	3	489	COR1B_HUMAN	FALSE
U21_WT	P51398	DAP3	3|3	6	3	2	0|0	0.98	0.98	0.98	0.98	0.98	4.04	30	0	Q9Y297|	3|2	5	2.5	398	RT29_HUMAN	FALSE
U21_WT	Q69YQ0	SPECC1L	3|3	6	3	2	0|0	0.98	0.98	0.98	0.98	0.98	4.04	30	0	P62140|Q5VYK3|	3|2	5	2.5	1117	CYTSA_HUMAN	FALSE
U21_WT	O43660	PLRG1	3|2	5	2.5	2	0|0	0.94	0.98	0.94	0.98	0.94	2.2	25	0.01	P52294|	2|2	4	2	514	PLRG1_HUMAN	FALSE
U21_WT	O75348	ATP6V1G1	3|2	5	2.5	2	0|0	0.94	0.98	0.94	0.98	0.94	2.2	25	0.01		3|2	5	2.5	118	VATG1_HUMAN	FALSE
U21_WT	P27448	MARK3	3|2	5	2.5	2	0|0	0.94	0.98	0.94	0.98	0.94	2.2	25	0.01	O95639|	3|2	5	2.5	753	MARK3_HUMAN	FALSE
U21_WT	Q96C36	PYCR2	2|3	5	2.5	2	0|0	0.94	0.98	0.94	0.98	0.94	2.2	25	0.01		2|2	4	2	320	P5CR2_HUMAN	FALSE
U21_WT	Q9P000	COMMD9	3|2	5	2.5	2	0|0	0.94	0.98	0.94	0.98	0.94	2.2	25	0.01		2|2	4	2	198	COMD9_HUMAN	FALSE
U21_WT	Q9P219	CCDC88C	2|3	5	2.5	2	0|0	0.94	0.98	0.94	0.98	0.94	2.2	25	0.01		2|2	4	2	2028	DAPLE_HUMAN	FALSE
U21_WT	Q8IW41	MAPKAPK5	3|2	5	2.5	2	0|0	0.94	0.98	0.94	0.98	0.94	2.2	25	0.01	P78362|	2|2	4	2	473	MAPK5_HUMAN	FALSE
U21_WT	Q8IZP0	ABI1	2|3	5	2.5	2	0|0	0.94	0.98	0.94	0.98	0.94	2.2	25	0.01	Q86W42|Q00534|	2|3	5	2.5	508	ABI1_HUMAN	FALSE
U21_WT	P61353	RPL27	2|2	4	2	2	0|0	0.9	0.9	0.9	0.9	0.9	2.2	20	0.02	Q9NY93|	2|2	4	2	136	RL27_HUMAN	FALSE
U21_WT	Q9HCG8	CWC22	2|2	4	2	2	0|0	0.9	0.9	0.9	0.9	0.9	2.2	20	0.02		2|2	4	2	908	CWC22_HUMAN	FALSE
U21_WT	P35251	RFC1	2|2	4	2	2	0|0	0.9	0.9	0.9	0.9	0.9	2.2	20	0.02		2|2	4	2	1148	RFC1_HUMAN	FALSE
U21_WT	Q9UBS4	DNAJB11	7|6	13	6.5	2	0|2	0.79	0.85	0.79	0.85	0.79	1.06	6.5	0.03	Q9ULV4|O15371|O00754|Q04323|Q13418|	5|4	9	4.5	358	DJB11_HUMAN	FALSE
U21_WT	Q9Y2L9	LRCH1	6|7	13	6.5	2	0|2	0.79	0.85	0.79	0.85	0.79	1.06	6.5	0.03	Q7L9L4|	3|4	7	3.5	728	LRCH1_HUMAN	FALSE
U21_WT	Q9Y4I1	MYO5A	7|4	11	5.5	2	0|2	0.64	0.85	0.64	0.85	0.64	-0.27	5.5	0.05	P51159|P62140|	3|3	6	3	1855	MYO5A_HUMAN	FALSE
U21_WT	Q9NZR1	TMOD2	10|11	21	10.5	2	0|5	0.6	0.64	0.6	0.64	0.6	0.23	4.2	0.06		9|6	15	7.5	351	TMOD2_HUMAN	FALSE
U21_WT	Q92828	CORO2A	6|4	10	5	2	0|2	0.59	0.74	0.59	0.74	0.59	-0.27	5	0.06		3|3	6	3	525	COR2A_HUMAN	FALSE
U21_WT	Q9BT78	COPS4	6|4	10	5	2	0|2	0.59	0.74	0.59	0.74	0.59	-0.27	5	0.06	P61201|Q9BW61|Q9Y297|Q9Y4B6|Q5TAQ9|	5|4	9	4.5	406	CSN4_HUMAN	FALSE
U21_WT	Q9BRR9	ARHGAP9	37|22	59	29.5	2	0|13	0.58	0.87	0.58	0.87	0.58	-0.87	4.54	0.07		18|11	29	14.5	750	RHG09_HUMAN	FALSE
U21_WT	Q8IY33	MICALL2	7|11	18	9	2	0|4	0.58	0.75	0.58	0.75	0.58	-0.37	4.5	0.07		6|7	13	6.5	904	MILK2_HUMAN	FALSE
U21_WT	Q9Y608	LRRFIP2	8|9	17	8.5	2	0|4	0.58	0.63	0.58	0.63	0.58	0.13	4.25	0.07		5|6	11	5.5	721	LRRF2_HUMAN	FALSE
U21_WT	P62136	PPP1CA	26|5	31	15.5	2	0|4	0.57	0.99	0.57	0.99	0.57	-1.79	7.75	0.08	Q6NYC8|Q8N3V7|Q5VT52|Q9BYG3|Q4KMQ1|Q9H792|P62140|Q9H6T3|Q16204|	10|2	12	6	330	PP1A_HUMAN	FALSE
U21_WT	P23677	ITPKA	16|12	28	14	2	0|7	0.55	0.71	0.55	0.71	0.55	-0.44	4	0.08		11|8	19	9.5	461	IP3KA_HUMAN	FALSE
U21_WT	O75427	LRCH4	6|7	13	6.5	2	0|3	0.55	0.61	0.55	0.61	0.55	-0.02	4.33	0.08	Q9UKB1|	5|5	10	5	683	LRCH4_HUMAN	FALSE
U21_WT	P19388	POLR2E	3|7	10	5	2	0|2	0.55	0.85	0.55	0.85	0.55	-1.13	5	0.09	P62136|P0CAP2|Q9H6T3|Q68E01|P32121|	3|5	8	4	210	RPAB1_HUMAN	FALSE
U21_WT	P61201	COPS2	5|4	9	4.5	2	0|2	0.51	0.59	0.51	0.59	0.51	-0.27	4.5	0.09	Q10570|Q9BW61|Q9H1A4|Q5TAQ9|	3|2	5	2.5	443	CSN2_HUMAN	FALSE
U21_WT	A5A3E0	POTEF	54|0	54	27	2	0|0	0.5	1	0.5	1	0.5	-2.34	270	0.1		9|0	9	4.5	1075	POTEF_HUMAN	FALSE
U21_WT	O00148	DDX39A	11|0	11	5.5	2	0|0	0.5	1	0.5	1	0.5	-2.34	55	0.12	P78362|	5|0	5	2.5	427	DX39A_HUMAN	FALSE
U21_WT	P55008	AIF1	8|0	8	4	2	0|0	0.5	1	0.5	1	0.5	-2.34	40	0.14		2|0	2	1	147	AIF1_HUMAN	FALSE
U21_WT	P31350	RRM2	7|0	7	3.5	2	0|0	0.5	1	0.5	1	0.5	-2.34	35	0.15	P53350|Q99816|	4|0	4	2	389	RIR2_HUMAN	FALSE
U21_WT	Q96T88	UHRF1	7|0	7	3.5	2	0|0	0.5	1	0.5	1	0.5	-2.34	35	0.15	Q9Y297|	4|0	4	2	793	UHRF1_HUMAN	FALSE
U21_WT	Q9Y6D5	ARFGEF2	0|7	7	3.5	2	0|0	0.5	1	0.5	1	0.5	-2.34	35	0.15		0|6	6	3	1785	BIG2_HUMAN	FALSE
U21_WT	O15258	RER1	6|0	6	3	2	0|0	0.5	1	0.5	1	0.5	-2.34	30	0.16		2|0	2	1	196	RER1_HUMAN	FALSE
U21_WT	P41567	EIF1	6|0	6	3	2	0|0	0.5	1	0.5	1	0.5	-2.34	30	0.16		3|0	3	1.5	113	EIF1_HUMAN	FALSE
U21_WT	Q92621	NUP205	6|0	6	3	2	0|0	0.5	1	0.5	1	0.5	-2.34	30	0.16	Q8IVD9|Q96EE3|	5|0	5	2.5	2012	NU205_HUMAN	FALSE
U21_WT	Q96QH2	PRAM1	6|0	6	3	2	0|0	0.5	1	0.5	1	0.5	-2.34	30	0.16	O75563|	3|0	3	1.5	670	PRAM_HUMAN	FALSE
U21_WT	P01893	HLA-H	0|6	6	3	2	0|0	0.5	1	0.5	1	0.5	-2.34	30	0.16		0|2	2	1	362	HLAH_HUMAN	FALSE
U21_WT	O75822	EIF3J	5|0	5	2.5	2	0|0	0.5	1	0.5	1	0.5	-2.34	25	0.19	P78344|	3|0	3	1.5	258	EIF3J_HUMAN	FALSE
U21_WT	P30405	PPIF	5|0	5	2.5	2	0|0	0.5	1	0.5	1	0.5	-2.34	25	0.19		2|0	2	1	207	PPIF_HUMAN	FALSE
U21_WT	P49756	RBM25	5|0	5	2.5	2	0|0	0.5	1	0.5	1	0.5	-2.34	25	0.19	P21127|	3|0	3	1.5	843	RBM25_HUMAN	FALSE
U21_WT	P50579	METAP2	5|0	5	2.5	2	0|0	0.5	1	0.5	1	0.5	-2.34	25	0.19		2|0	2	1	478	MAP2_HUMAN	FALSE
U21_WT	P52294	KPNA1	5|0	5	2.5	2	0|0	0.5	1	0.5	1	0.5	-2.34	25	0.19	Q5TAQ9|	5|0	5	2.5	538	IMA5_HUMAN	FALSE
U21_WT	P53350	PLK1	5|0	5	2.5	2	0|0	0.5	1	0.5	1	0.5	-2.34	25	0.19	Q08752|Q8N8A2|	2|0	2	1	603	PLK1_HUMAN	FALSE
U21_WT	Q15050	RRS1	5|0	5	2.5	2	0|0	0.5	1	0.5	1	0.5	-2.34	25	0.19	Q8IY81|Q9H2P0|Q9NY93|	4|0	4	2	365	RRS1_HUMAN	FALSE
U21_WT	Q5SSJ5	HP1BP3	5|0	5	2.5	2	0|0	0.5	1	0.5	1	0.5	-2.34	25	0.19		3|0	3	1.5	553	HP1B3_HUMAN	FALSE
U21_WT	Q9H0A0	NAT10	5|0	5	2.5	2	0|0	0.5	1	0.5	1	0.5	-2.34	25	0.19	Q8IVD9|	3|0	3	1.5	1025	NAT10_HUMAN	FALSE
U21_WT	Q9H792	PEAK1	5|0	5	2.5	2	0|0	0.5	1	0.5	1	0.5	-2.34	25	0.19		4|0	4	2	1746	PEAK1_HUMAN	FALSE
U21_WT	Q9UHD9	UBQLN2	5|0	5	2.5	2	0|0	0.5	1	0.5	1	0.5	-2.34	25	0.19		4|0	4	2	624	UBQL2_HUMAN	FALSE
U21_WT	Q12912	IRAG2	0|5	5	2.5	2	0|0	0.5	1	0.5	1	0.5	-2.34	25	0.19		0|3	3	1.5	555	IRAG2_HUMAN	FALSE
U21_WT	Q9HCD5	NCOA5	0|5	5	2.5	2	0|0	0.5	1	0.5	1	0.5	-2.34	25	0.19	P62140|	0|2	2	1	579	NCOA5_HUMAN	FALSE
U21_WT	O14602	EIF1AY	4|0	4	2	2	0|0	0.5	1	0.5	1	0.5	-2.34	20	0.22	P78362|	2|0	2	1	144	IF1AY_HUMAN	FALSE
U21_WT	O15067	PFAS	4|0	4	2	2	0|0	0.5	1	0.5	1	0.5	-2.34	20	0.22	P98170|Q5H9R7|Q96C86|	3|0	3	1.5	1338	PUR4_HUMAN	FALSE
U21_WT	O15212	PFDN6	4|0	4	2	2	0|0	0.5	1	0.5	1	0.5	-2.34	20	0.22	Q9Y5L0|Q9H6T3|A6NHG4|	2|0	2	1	129	PFD6_HUMAN	FALSE
U21_WT	O43681	GET3	4|0	4	2	2	0|0	0.5	1	0.5	1	0.5	-2.34	20	0.22		3|0	3	1.5	348	GET3_HUMAN	FALSE
U21_WT	O75153	CLUH	4|0	4	2	2	0|0	0.5	1	0.5	1	0.5	-2.34	20	0.22	A0AVT1|	3|0	3	1.5	1309	CLU_HUMAN	FALSE
U21_WT	O75694	NUP155	4|0	4	2	2	0|0	0.5	1	0.5	1	0.5	-2.34	20	0.22	Q96EE3|	3|0	3	1.5	1391	NU155_HUMAN	FALSE
U21_WT	P09884	POLA1	4|0	4	2	2	0|0	0.5	1	0.5	1	0.5	-2.34	20	0.22		3|0	3	1.5	1462	DPOLA_HUMAN	FALSE
U21_WT	P43034	PAFAH1B1	4|0	4	2	2	0|0	0.5	1	0.5	1	0.5	-2.34	20	0.22	Q04323|Q8IVD9|P49454|	3|0	3	1.5	410	LIS1_HUMAN	FALSE
U21_WT	P60174	TPI1	4|0	4	2	2	0|0	0.5	1	0.5	1	0.5	-2.34	20	0.22		3|0	3	1.5	249	TPIS_HUMAN	FALSE
U21_WT	P78344	EIF4G2	4|0	4	2	2	0|0	0.5	1	0.5	1	0.5	-2.34	20	0.22	P06730|	3|0	3	1.5	907	IF4G2_HUMAN	FALSE
U21_WT	Q04323	UBXN1	4|0	4	2	2	0|0	0.5	1	0.5	1	0.5	-2.34	20	0.22	O94903|P80723|	2|0	2	1	297	UBXN1_HUMAN	FALSE
U21_WT	Q14694	USP10	4|0	4	2	2	0|0	0.5	1	0.5	1	0.5	-2.34	20	0.22	Q5H9R7|	4|0	4	2	798	UBP10_HUMAN	FALSE
U21_WT	Q16718	NDUFA5	4|0	4	2	2	0|0	0.5	1	0.5	1	0.5	-2.34	20	0.22		2|0	2	1	116	NDUA5_HUMAN	FALSE
U21_WT	Q8WVM8	SCFD1	4|0	4	2	2	0|0	0.5	1	0.5	1	0.5	-2.34	20	0.22	Q96EY1|Q9P2W9|	3|0	3	1.5	642	SCFD1_HUMAN	FALSE
U21_WT	Q8WYL5	SSH1	4|0	4	2	2	0|0	0.5	1	0.5	1	0.5	-2.34	20	0.22	Q9BR76|	3|0	3	1.5	1049	SSH1_HUMAN	FALSE
U21_WT	Q99986	VRK1	4|0	4	2	2	0|0	0.5	1	0.5	1	0.5	-2.34	20	0.22	P49756|P78362|	3|0	3	1.5	396	VRK1_HUMAN	FALSE
U21_WT	Q9BXS5	AP1M1	4|0	4	2	2	0|0	0.5	1	0.5	1	0.5	-2.34	20	0.22	P78362|Q10567|Q96C86|	3|0	3	1.5	423	AP1M1_HUMAN	FALSE
U21_WT	Q9BYD3	MRPL4	4|0	4	2	2	0|0	0.5	1	0.5	1	0.5	-2.34	20	0.22		3|0	3	1.5	311	RM04_HUMAN	FALSE
U21_WT	Q9HDC9	APMAP	4|0	4	2	2	0|0	0.5	1	0.5	1	0.5	-2.34	20	0.22		3|0	3	1.5	416	APMAP_HUMAN	FALSE
U21_WT	Q9NRF9	POLE3	4|0	4	2	2	0|0	0.5	1	0.5	1	0.5	-2.34	20	0.22		3|0	3	1.5	147	DPOE3_HUMAN	FALSE
U21_WT	Q9NY93	DDX56	4|0	4	2	2	0|0	0.5	1	0.5	1	0.5	-2.34	20	0.22		2|0	2	1	547	DDX56_HUMAN	FALSE
U21_WT	Q9UL25	RAB21	4|0	4	2	2	0|0	0.5	1	0.5	1	0.5	-2.34	20	0.22		3|0	3	1.5	225	RAB21_HUMAN	FALSE
U21_WT	O60287	URB1	4|0	4	2	2	0|0	0.5	1	0.5	1	0.5	-2.34	20	0.22	Q15058|	2|0	2	1	2271	NPA1P_HUMAN	FALSE
U21_WT	Q9H3S7	PTPN23	4|0	4	2	2	0|0	0.5	1	0.5	1	0.5	-2.34	20	0.22	Q99816|	2|0	2	1	1636	PTN23_HUMAN	FALSE
U21_WT	Q9H6T3	RPAP3	4|0	4	2	2	0|0	0.5	1	0.5	1	0.5	-2.34	20	0.22		2|0	2	1	665	RPAP3_HUMAN	FALSE
U21_WT	P36897	TGFBR1	4|0	4	2	2	0|0	0.5	1	0.5	1	0.5	-2.34	20	0.22	Q9NWN3|	2|0	2	1	503	TGFR1_HUMAN	FALSE
U21_WT	Q15042	RAB3GAP1	4|0	4	2	2	0|0	0.5	1	0.5	1	0.5	-2.34	20	0.22		2|0	2	1	981	RB3GP_HUMAN	FALSE
U21_WT	Q9UL15	BAG5	4|0	4	2	2	0|0	0.5	1	0.5	1	0.5	-2.34	20	0.22		2|0	2	1	447	BAG5_HUMAN	FALSE
U21_WT	P21127	CDK11B	4|0	4	2	2	0|0	0.5	1	0.5	1	0.5	-2.34	20	0.22		2|0	2	1	795	CD11B_HUMAN	FALSE
U21_WT	P15559	NQO1	4|0	4	2	2	0|0	0.5	1	0.5	1	0.5	-2.34	20	0.22		2|0	2	1	274	NQO1_HUMAN	FALSE
U21_WT	Q96C90	PPP1R14B	4|0	4	2	2	0|0	0.5	1	0.5	1	0.5	-2.34	20	0.22		2|0	2	1	147	PP14B_HUMAN	FALSE
U21_WT	O95639	CPSF4	0|4	4	2	2	0|0	0.5	1	0.5	1	0.5	-2.34	20	0.22		0|2	2	1	269	CPSF4_HUMAN	FALSE
U21_WT	P60510	PPP4C	0|4	4	2	2	0|0	0.5	1	0.5	1	0.5	-2.34	20	0.22	Q16204|	0|2	2	1	307	PP4C_HUMAN	FALSE
U21_WT	Q96RQ3	MCCC1	0|4	4	2	2	0|0	0.5	1	0.5	1	0.5	-2.34	20	0.22		0|4	4	2	725	MCCA_HUMAN	FALSE
U21_WT	O15231	ZNF185	0|4	4	2	2	0|0	0.5	1	0.5	1	0.5	-2.34	20	0.22		0|2	2	1	689	ZN185_HUMAN	FALSE
U21_WT	Q9BZF1	OSBPL8	6|3	9	4.5	2	0|2	0.49	0.74	0.49	0.74	0.49	-1.13	4.5	0.28		6|3	9	4.5	889	OSBL8_HUMAN	FALSE
U21_WT	Q9H9T3	ELP3	3|6	9	4.5	2	0|2	0.49	0.74	0.49	0.74	0.49	-1.13	4.5	0.28		2|4	6	3	547	ELP3_HUMAN	FALSE
U21_WT	A1L390	PLEKHG3	3|0	3	1.5	2	0|0	0.49	0.98	0.49	0.98	0.49	-2.34	15	0.28	P62140|	2|0	2	1	1219	PKHG3_HUMAN	FALSE
U21_WT	O14974	PPP1R12A	3|0	3	1.5	2	0|0	0.49	0.98	0.49	0.98	0.49	-2.34	15	0.28	P62140|P32121|	2|0	2	1	1030	MYPT1_HUMAN	FALSE
U21_WT	O15371	EIF3D	3|0	3	1.5	2	0|0	0.49	0.98	0.49	0.98	0.49	-2.34	15	0.28	O75822|	3|0	3	1.5	548	EIF3D_HUMAN	FALSE
U21_WT	O43818	RRP9	3|0	3	1.5	2	0|0	0.49	0.98	0.49	0.98	0.49	-2.34	15	0.28	Q12788|Q86W42|	3|0	3	1.5	475	U3IP2_HUMAN	FALSE
U21_WT	O60256	PRPSAP2	3|0	3	1.5	2	0|0	0.49	0.98	0.49	0.98	0.49	-2.34	15	0.28	Q04323|	2|0	2	1	369	KPRB_HUMAN	FALSE
U21_WT	O95379	TNFAIP8	3|0	3	1.5	2	0|0	0.49	0.98	0.49	0.98	0.49	-2.34	15	0.28		2|0	2	1	198	TFIP8_HUMAN	FALSE
U21_WT	P09110	ACAA1	3|0	3	1.5	2	0|0	0.49	0.98	0.49	0.98	0.49	-2.34	15	0.28		2|0	2	1	424	THIK_HUMAN	FALSE
U21_WT	P20073	ANXA7	3|0	3	1.5	2	0|0	0.49	0.98	0.49	0.98	0.49	-2.34	15	0.28		2|0	2	1	488	ANXA7_HUMAN	FALSE
U21_WT	P40429	RPL13A	3|0	3	1.5	2	0|0	0.49	0.98	0.49	0.98	0.49	-2.34	15	0.28	P61353|	2|0	2	1	203	RL13A_HUMAN	FALSE
U21_WT	P46063	RECQL	3|0	3	1.5	2	0|0	0.49	0.98	0.49	0.98	0.49	-2.34	15	0.28		3|0	3	1.5	649	RECQ1_HUMAN	FALSE
U21_WT	P48147	PREP	3|0	3	1.5	2	0|0	0.49	0.98	0.49	0.98	0.49	-2.34	15	0.28		3|0	3	1.5	710	PPCE_HUMAN	FALSE
U21_WT	P51159	RAB27A	3|0	3	1.5	2	0|0	0.49	0.98	0.49	0.98	0.49	-2.34	15	0.28		3|0	3	1.5	221	RB27A_HUMAN	FALSE
U21_WT	P61960	UFM1	3|0	3	1.5	2	0|0	0.49	0.98	0.49	0.98	0.49	-2.34	15	0.28	Q04323|	2|0	2	1	85	UFM1_HUMAN	FALSE
U21_WT	P78362	SRPK2	3|0	3	1.5	2	0|0	0.49	0.98	0.49	0.98	0.49	-2.34	15	0.28	P56182|O75592|P32121|	2|0	2	1	688	SRPK2_HUMAN	FALSE
U21_WT	Q08752	PPID	3|0	3	1.5	2	0|0	0.49	0.98	0.49	0.98	0.49	-2.34	15	0.28		2|0	2	1	370	PPID_HUMAN	FALSE
U21_WT	Q10567	AP1B1	3|0	3	1.5	2	0|0	0.49	0.98	0.49	0.98	0.49	-2.34	15	0.28	Q5H9R7|P32121|	3|0	3	1.5	949	AP1B1_HUMAN	FALSE
U21_WT	Q13418	ILK	3|0	3	1.5	2	0|0	0.49	0.98	0.49	0.98	0.49	-2.34	15	0.28	Q13492|Q9HBI0|P32121|	2|0	2	1	452	ILK_HUMAN	FALSE
U21_WT	Q13564	NAE1	3|0	3	1.5	2	0|0	0.49	0.98	0.49	0.98	0.49	-2.34	15	0.28	Q8IVD9|O94903|Q96C86|	2|0	2	1	534	ULA1_HUMAN	FALSE
U21_WT	Q14137	BOP1	3|0	3	1.5	2	0|0	0.49	0.98	0.49	0.98	0.49	-2.34	15	0.28	Q9Y297|P32121|	2|0	2	1	746	BOP1_HUMAN	FALSE
U21_WT	Q15004	PCLAF	3|0	3	1.5	2	0|0	0.49	0.98	0.49	0.98	0.49	-2.34	15	0.28		2|0	2	1	111	PAF15_HUMAN	FALSE
U21_WT	Q15418	RPS6KA1	3|0	3	1.5	2	0|0	0.49	0.98	0.49	0.98	0.49	-2.34	15	0.28		3|0	3	1.5	735	KS6A1_HUMAN	FALSE
U21_WT	Q7L9L4	MOB1B	3|0	3	1.5	2	0|0	0.49	0.98	0.49	0.98	0.49	-2.34	15	0.28		3|0	3	1.5	216	MOB1B_HUMAN	FALSE
U21_WT	Q8IVD9	NUDCD3	3|0	3	1.5	2	0|0	0.49	0.98	0.49	0.98	0.49	-2.34	15	0.28		2|0	2	1	361	NUDC3_HUMAN	FALSE
U21_WT	Q8IWA0	WDR75	3|0	3	1.5	2	0|0	0.49	0.98	0.49	0.98	0.49	-2.34	15	0.28		2|0	2	1	830	WDR75_HUMAN	FALSE
U21_WT	Q8IY81	FTSJ3	3|0	3	1.5	2	0|0	0.49	0.98	0.49	0.98	0.49	-2.34	15	0.28	Q9BVJ6|Q96GA3|Q9NY93|Q5SSJ5|Q9Y4B6|	3|0	3	1.5	847	SPB1_HUMAN	FALSE
U21_WT	Q8N8A2	ANKRD44	3|0	3	1.5	2	0|0	0.49	0.98	0.49	0.98	0.49	-2.34	15	0.28		3|0	3	1.5	993	ANR44_HUMAN	FALSE
U21_WT	Q9BY77	POLDIP3	3|0	3	1.5	2	0|0	0.49	0.98	0.49	0.98	0.49	-2.34	15	0.28	P78344|P78362|Q15418|P15559|	3|0	3	1.5	421	PDIP3_HUMAN	FALSE
U21_WT	Q9BYG3	NIFK	3|0	3	1.5	2	0|0	0.49	0.98	0.49	0.98	0.49	-2.34	15	0.28	P40429|Q12788|Q15050|Q8IY81|P35251|	2|0	2	1	293	MK67I_HUMAN	FALSE
U21_WT	Q9BZE1	MRPL37	3|0	3	1.5	2	0|0	0.49	0.98	0.49	0.98	0.49	-2.34	15	0.28	Q9Y297|Q9NX20|Q9BYD3|	2|0	2	1	423	RM37_HUMAN	FALSE
U21_WT	Q9H2P0	ADNP	3|0	3	1.5	2	0|0	0.49	0.98	0.49	0.98	0.49	-2.34	15	0.28	P52294|Q13418|	2|0	2	1	1102	ADNP_HUMAN	FALSE
U21_WT	Q9H4M9	EHD1	3|0	3	1.5	2	0|0	0.49	0.98	0.49	0.98	0.49	-2.34	15	0.28	A0AVT1|	3|0	3	1.5	534	EHD1_HUMAN	FALSE
U21_WT	Q9HBI0	PARVG	3|0	3	1.5	2	0|0	0.49	0.98	0.49	0.98	0.49	-2.34	15	0.28		2|0	2	1	331	PARVG_HUMAN	FALSE
U21_WT	Q9UH17	APOBEC3B	3|0	3	1.5	2	0|0	0.49	0.98	0.49	0.98	0.49	-2.34	15	0.28	P62140|	2|0	2	1	382	ABC3B_HUMAN	FALSE
U21_WT	Q9UH99	SUN2	3|0	3	1.5	2	0|0	0.49	0.98	0.49	0.98	0.49	-2.34	15	0.28	Q9Y297|	3|0	3	1.5	717	SUN2_HUMAN	FALSE
U21_WT	Q9Y297	BTRC	3|0	3	1.5	2	0|0	0.49	0.98	0.49	0.98	0.49	-2.34	15	0.28	O15212|Q9BYD3|Q7Z739|P49773|	2|0	2	1	605	FBW1A_HUMAN	FALSE
U21_WT	Q9Y5L0	TNPO3	3|0	3	1.5	2	0|0	0.49	0.98	0.49	0.98	0.49	-2.34	15	0.28		3|0	3	1.5	923	TNPO3_HUMAN	FALSE
U21_WT	O94903	PLPBP	3|0	3	1.5	2	0|0	0.49	0.98	0.49	0.98	0.49	-2.34	15	0.28	P06730|	2|0	2	1	275	PLPHP_HUMAN	FALSE
U21_WT	Q15631	TSN	3|0	3	1.5	2	0|0	0.49	0.98	0.49	0.98	0.49	-2.34	15	0.28	A0AVT1|	2|0	2	1	228	TSN_HUMAN	FALSE
U21_WT	Q9BSD7	NTPCR	3|0	3	1.5	2	0|0	0.49	0.98	0.49	0.98	0.49	-2.34	15	0.28		2|0	2	1	190	NTPCR_HUMAN	FALSE
U21_WT	O75306	NDUFS2	3|0	3	1.5	2	0|0	0.49	0.98	0.49	0.98	0.49	-2.34	15	0.28		2|0	2	1	463	NDUS2_HUMAN	FALSE
U21_WT	O75381	PEX14	3|0	3	1.5	2	0|0	0.49	0.98	0.49	0.98	0.49	-2.34	15	0.28		2|0	2	1	377	PEX14_HUMAN	FALSE
U21_WT	Q8NCE2	MTMR14	3|0	3	1.5	2	0|0	0.49	0.98	0.49	0.98	0.49	-2.34	15	0.28		2|0	2	1	650	MTMRE_HUMAN	FALSE
U21_WT	P48729	CSNK1A1	3|0	3	1.5	2	0|0	0.49	0.98	0.49	0.98	0.49	-2.34	15	0.28	Q9Y297|P52294|	2|0	2	1	337	KC1A_HUMAN	FALSE
U21_WT	O15446	POLR1G	3|0	3	1.5	2	0|0	0.49	0.98	0.49	0.98	0.49	-2.34	15	0.28		2|0	2	1	510	RPA34_HUMAN	FALSE
U21_WT	P61254	RPL26	3|0	3	1.5	2	0|0	0.49	0.98	0.49	0.98	0.49	-2.34	15	0.28	P61353|Q9NY93|P32121|	2|0	2	1	145	RL26_HUMAN	FALSE
U21_WT	Q68E01	INTS3	3|0	3	1.5	2	0|0	0.49	0.98	0.49	0.98	0.49	-2.34	15	0.28		2|0	2	1	1043	INT3_HUMAN	FALSE
U21_WT	P80723	BASP1	3|0	3	1.5	2	0|0	0.49	0.98	0.49	0.98	0.49	-2.34	15	0.28		2|0	2	1	227	BASP1_HUMAN	FALSE
U21_WT	P08195	SLC3A2	3|0	3	1.5	2	0|0	0.49	0.98	0.49	0.98	0.49	-2.34	15	0.28		2|0	2	1	630	4F2_HUMAN	FALSE
U21_WT	O43169	CYB5B	3|0	3	1.5	2	0|0	0.49	0.98	0.49	0.98	0.49	-2.34	15	0.28		2|0	2	1	150	CYB5B_HUMAN	FALSE
U21_WT	Q6VN20	RANBP10	3|0	3	1.5	2	0|0	0.49	0.98	0.49	0.98	0.49	-2.34	15	0.28	Q9BYD3|	2|0	2	1	620	RBP10_HUMAN	FALSE
U21_WT	Q96GA3	LTV1	3|0	3	1.5	2	0|0	0.49	0.98	0.49	0.98	0.49	-2.34	15	0.28		2|0	2	1	475	LTV1_HUMAN	FALSE
U21_WT	Q15392	DHCR24	3|0	3	1.5	2	0|0	0.49	0.98	0.49	0.98	0.49	-2.34	15	0.28		2|0	2	1	516	DHC24_HUMAN	FALSE
U21_WT	P49454	CENPF	3|0	3	1.5	2	0|0	0.49	0.98	0.49	0.98	0.49	-2.34	15	0.28	P32121|	2|0	2	1	3114	CENPF_HUMAN	FALSE
U21_WT	Q5VYK3	ECPAS	3|0	3	1.5	2	0|0	0.49	0.98	0.49	0.98	0.49	-2.34	15	0.28	O00754|P06730|	2|0	2	1	1845	ECM29_HUMAN	FALSE
U21_WT	P12236	SLC25A6	0|3	3	1.5	2	0|0	0.49	0.98	0.49	0.98	0.49	-2.34	15	0.28		0|2	2	1	298	ADT3_HUMAN	FALSE
U21_WT	Q14746	COG2	0|3	3	1.5	2	0|0	0.49	0.98	0.49	0.98	0.49	-2.34	15	0.28	Q96JB2|	0|2	2	1	738	COG2_HUMAN	FALSE
U21_WT	Q5TAQ9	DCAF8	0|3	3	1.5	2	0|0	0.49	0.98	0.49	0.98	0.49	-2.34	15	0.28		0|2	2	1	597	DCAF8_HUMAN	FALSE
U21_WT	Q96EE3	SEH1L	0|3	3	1.5	2	0|0	0.49	0.98	0.49	0.98	0.49	-2.34	15	0.28		0|2	2	1	360	SEH1_HUMAN	FALSE
U21_WT	Q9Y3R5	DOP1B	0|3	3	1.5	2	0|0	0.49	0.98	0.49	0.98	0.49	-2.34	15	0.28		0|3	3	1.5	2298	DOP2_HUMAN	FALSE
U21_WT	Q9BVJ6	UTP14A	0|3	3	1.5	2	0|0	0.49	0.98	0.49	0.98	0.49	-2.34	15	0.28	P49756|Q9NY93|Q5SSJ5|	0|2	2	1	771	UT14A_HUMAN	FALSE
U21_WT	Q5VW36	FOCAD	0|3	3	1.5	2	0|0	0.49	0.98	0.49	0.98	0.49	-2.34	15	0.28		0|2	2	1	1801	FOCAD_HUMAN	FALSE
U21_WT	Q92541	RTF1	0|3	3	1.5	2	0|0	0.49	0.98	0.49	0.98	0.49	-2.34	15	0.28	P78362|	0|2	2	1	710	RTF1_HUMAN	FALSE
U21_WT	Q8ND04	SMG8	0|3	3	1.5	2	0|0	0.49	0.98	0.49	0.98	0.49	-2.34	15	0.28		0|2	2	1	991	SMG8_HUMAN	FALSE
U21_WT	O15195	VILL	22|34	56	28	2	0|14	0.48	0.81	0.48	0.81	0.48	-1.68	4	0.34		11|14	25	12.5	856	VILL_HUMAN	FALSE
U21_WT	Q9Y285	FARSA	13|5	18	9	2	3|4	0.48	0.96	0.48	0.96	0.48	-7	2.57	0.34	Q5VYK3|	8|5	13	6.5	508	SYFA_HUMAN	FALSE
U21_WT	Q14690	PDCD11	7|5	12	6	2	0|3	0.48	0.61	0.48	0.61	0.48	-0.64	4	0.34		6|3	9	4.5	1871	RRP5_HUMAN	FALSE
U21_WT	Q9BSJ8	ESYT1	10|0	10	5	2	0|2	0.49	0.97	0.49	0.97	0.49	-5.13	5	0.34		7|0	7	3.5	1104	ESYT1_HUMAN	FALSE
U21_WT	Q7L0Y3	TRMT10C	8|0	8	4	2	0|2	0.46	0.91	0.46	0.91	0.46	-5.13	4	0.35		3|0	3	1.5	403	TM10C_HUMAN	FALSE
U21_WT	O00754	MAN2B1	2|0	2	1	2	0|0	0.45	0.9	0.45	0.9	0.45	-2.34	10	0.35		2|0	2	1	1011	MA2B1_HUMAN	FALSE
U21_WT	O15173	PGRMC2	2|0	2	1	2	0|0	0.45	0.9	0.45	0.9	0.45	-2.34	10	0.35		2|0	2	1	223	PGRC2_HUMAN	FALSE
U21_WT	O43747	AP1G1	2|0	2	1	2	0|0	0.45	0.9	0.45	0.9	0.45	-2.34	10	0.35	Q9BXS5|P43034|Q10567|Q96C86|	2|0	2	1	822	AP1G1_HUMAN	FALSE
U21_WT	O75190	DNAJB6	2|0	2	1	2	0|0	0.45	0.9	0.45	0.9	0.45	-2.34	10	0.35	O75563|	2|0	2	1	326	DNJB6_HUMAN	FALSE
U21_WT	O95983	MBD3	2|0	2	1	2	0|0	0.45	0.9	0.45	0.9	0.45	-2.34	10	0.35	P52294|Q9ULG1|Q9UBB5|	2|0	2	1	291	MBD3_HUMAN	FALSE
U21_WT	P0CAP2	POLR2M	2|0	2	1	2	0|0	0.45	0.9	0.45	0.9	0.45	-2.34	10	0.35		2|0	2	1	368	GRL1A_HUMAN	FALSE
U21_WT	P17931	LGALS3	2|0	2	1	2	0|0	0.45	0.9	0.45	0.9	0.45	-2.34	10	0.35	P08195|Q96RQ3|	2|0	2	1	250	LEG3_HUMAN	FALSE
U21_WT	P35249	RFC4	2|0	2	1	2	0|0	0.45	0.9	0.45	0.9	0.45	-2.34	10	0.35	P35251|	2|0	2	1	363	RFC4_HUMAN	FALSE
U21_WT	P35610	SOAT1	2|0	2	1	2	0|0	0.45	0.9	0.45	0.9	0.45	-2.34	10	0.35		2|0	2	1	550	SOAT1_HUMAN	FALSE
U21_WT	P43405	SYK	2|0	2	1	2	0|0	0.45	0.9	0.45	0.9	0.45	-2.34	10	0.35	Q14289|	2|0	2	1	635	KSYK_HUMAN	FALSE
U21_WT	P47712	PLA2G4A	2|0	2	1	2	0|0	0.45	0.9	0.45	0.9	0.45	-2.34	10	0.35	Q04323|Q9H4M9|	2|0	2	1	749	PA24A_HUMAN	FALSE
U21_WT	P50749	RASSF2	2|0	2	1	2	0|0	0.45	0.9	0.45	0.9	0.45	-2.34	10	0.35	Q7L9L4|	2|0	2	1	326	RASF2_HUMAN	FALSE
U21_WT	P52888	THOP1	2|0	2	1	2	0|0	0.45	0.9	0.45	0.9	0.45	-2.34	10	0.35		2|0	2	1	689	THOP1_HUMAN	FALSE
U21_WT	P98170	XIAP	2|0	2	1	2	0|0	0.45	0.9	0.45	0.9	0.45	-2.34	10	0.35	P45974|Q14653|	2|0	2	1	497	XIAP_HUMAN	FALSE
U21_WT	Q12788	TBL3	2|0	2	1	2	0|0	0.45	0.9	0.45	0.9	0.45	-2.34	10	0.35	Q8IY81|Q7L2E3|Q9NY93|	2|0	2	1	808	TBL3_HUMAN	FALSE
U21_WT	Q13144	EIF2B5	2|0	2	1	2	0|0	0.45	0.9	0.45	0.9	0.45	-2.34	10	0.35		2|0	2	1	721	EI2BE_HUMAN	FALSE
U21_WT	Q13217	DNAJC3	2|0	2	1	2	0|0	0.45	0.9	0.45	0.9	0.45	-2.34	10	0.35		2|0	2	1	504	DNJC3_HUMAN	FALSE
U21_WT	Q13492	PICALM	2|0	2	1	2	0|0	0.45	0.9	0.45	0.9	0.45	-2.34	10	0.35	O14976|	2|0	2	1	652	PICAL_HUMAN	FALSE
U21_WT	Q5H9R7	PPP6R3	2|0	2	1	2	0|0	0.45	0.9	0.45	0.9	0.45	-2.34	10	0.35	Q7L9L4|Q8N8A2|	2|0	2	1	873	PP6R3_HUMAN	FALSE
U21_WT	Q6NZY4	ZCCHC8	2|0	2	1	2	0|0	0.45	0.9	0.45	0.9	0.45	-2.34	10	0.35	Q86W42|	2|0	2	1	707	ZCHC8_HUMAN	FALSE
U21_WT	Q86W42	THOC6	2|0	2	1	2	0|0	0.45	0.9	0.45	0.9	0.45	-2.34	10	0.35		2|0	2	1	341	THOC6_HUMAN	FALSE
U21_WT	Q8N6L1	KRTCAP2	2|0	2	1	2	0|0	0.45	0.9	0.45	0.9	0.45	-2.34	10	0.35		2|0	2	1	136	KTAP2_HUMAN	FALSE
U21_WT	Q8NI22	MCFD2	2|0	2	1	2	0|0	0.45	0.9	0.45	0.9	0.45	-2.34	10	0.35		2|0	2	1	146	MCFD2_HUMAN	FALSE
U21_WT	Q92882	OSTF1	2|0	2	1	2	0|0	0.45	0.9	0.45	0.9	0.45	-2.34	10	0.35		2|0	2	1	214	OSTF1_HUMAN	FALSE
U21_WT	Q99735	MGST2	2|0	2	1	2	0|0	0.45	0.9	0.45	0.9	0.45	-2.34	10	0.35		2|0	2	1	147	MGST2_HUMAN	FALSE
U21_WT	Q9BW19	KIFC1	2|0	2	1	2	0|0	0.45	0.9	0.45	0.9	0.45	-2.34	10	0.35		2|0	2	1	673	KIFC1_HUMAN	FALSE
U21_WT	Q9H1A4	ANAPC1	2|0	2	1	2	0|0	0.45	0.9	0.45	0.9	0.45	-2.34	10	0.35	Q9H6T3|	2|0	2	1	1944	APC1_HUMAN	FALSE
U21_WT	Q9NR31	SAR1A	2|0	2	1	2	0|0	0.45	0.9	0.45	0.9	0.45	-2.34	10	0.35		2|0	2	1	198	SAR1A_HUMAN	FALSE
U21_WT	Q9NUU7	DDX19A	2|0	2	1	2	0|0	0.45	0.9	0.45	0.9	0.45	-2.34	10	0.35	P06730|	2|0	2	1	478	DD19A_HUMAN	FALSE
U21_WT	Q9NXF1	TEX10	2|0	2	1	2	0|0	0.45	0.9	0.45	0.9	0.45	-2.34	10	0.35		2|0	2	1	929	TEX10_HUMAN	FALSE
U21_WT	Q9Y2T2	AP3M1	2|0	2	1	2	0|0	0.45	0.9	0.45	0.9	0.45	-2.34	10	0.35		2|0	2	1	418	AP3M1_HUMAN	FALSE
U21_WT	Q9Y316	MEMO1	2|0	2	1	2	0|0	0.45	0.9	0.45	0.9	0.45	-2.34	10	0.35		2|0	2	1	297	MEMO1_HUMAN	FALSE
U21_WT	Q9Y4K1	CRYBG1	2|0	2	1	2	0|0	0.45	0.9	0.45	0.9	0.45	-2.34	10	0.35		2|0	2	1	1723	CRBG1_HUMAN	FALSE
U21_WT	Q9Y5U9	IER3IP1	2|0	2	1	2	0|0	0.45	0.9	0.45	0.9	0.45	-2.34	10	0.35		2|0	2	1	82	IR3IP_HUMAN	FALSE
U21_WT	O15270	SPTLC2	2|0	2	1	2	0|0	0.45	0.9	0.45	0.9	0.45	-2.34	10	0.35		2|0	2	1	562	SPTC2_HUMAN	FALSE
U21_WT	P00403	COX2	2|0	2	1	2	0|0	0.45	0.9	0.45	0.9	0.45	-2.34	10	0.35	Q9H0U3|	2|0	2	1	227	COX2_HUMAN	FALSE
U21_WT	P06730	EIF4E	2|0	2	1	2	0|0	0.45	0.9	0.45	0.9	0.45	-2.34	10	0.35		2|0	2	1	217	IF4E_HUMAN	FALSE
U21_WT	P30038	ALDH4A1	2|0	2	1	2	0|0	0.45	0.9	0.45	0.9	0.45	-2.34	10	0.35		2|0	2	1	563	AL4A1_HUMAN	FALSE
U21_WT	P56182	RRP1	2|0	2	1	2	0|0	0.45	0.9	0.45	0.9	0.45	-2.34	10	0.35		2|0	2	1	461	RRP1_HUMAN	FALSE
U21_WT	P60468	SEC61B	2|0	2	1	2	0|0	0.45	0.9	0.45	0.9	0.45	-2.34	10	0.35	O43681|Q86WV6|	2|0	2	1	96	SC61B_HUMAN	FALSE
U21_WT	P63098	PPP3R1	2|0	2	1	2	0|0	0.45	0.9	0.45	0.9	0.45	-2.34	10	0.35		2|0	2	1	170	CANB1_HUMAN	FALSE
U21_WT	Q00534	CDK6	2|0	2	1	2	0|0	0.45	0.9	0.45	0.9	0.45	-2.34	10	0.35		2|0	2	1	326	CDK6_HUMAN	FALSE
U21_WT	Q14289	PTK2B	2|0	2	1	2	0|0	0.45	0.9	0.45	0.9	0.45	-2.34	10	0.35	O75563|Q9UBB5|	2|0	2	1	1009	FAK2_HUMAN	FALSE
U21_WT	Q9Y244	POMP	2|0	2	1	2	0|0	0.45	0.9	0.45	0.9	0.45	-2.34	10	0.35		2|0	2	1	141	POMP_HUMAN	FALSE
U21_WT	P69905	HBA1	2|0	2	1	2	0|0	0.45	0.9	0.45	0.9	0.45	-2.34	10	0.35		2|0	2	1	141	HBA_HUMAN	FALSE
U21_WT	Q7L2E3	DHX30	2|0	2	1	2	0|0	0.45	0.9	0.45	0.9	0.45	-2.34	10	0.35		2|0	2	1	1194	DHX30_HUMAN	FALSE
U21_WT	Q92643	PIGK	2|0	2	1	2	0|0	0.45	0.9	0.45	0.9	0.45	-2.34	10	0.35		2|0	2	1	395	GPI8_HUMAN	FALSE
U21_WT	Q96C86	DCPS	2|0	2	1	2	0|0	0.45	0.9	0.45	0.9	0.45	-2.34	10	0.35		2|0	2	1	337	DCPS_HUMAN	FALSE
U21_WT	Q9H0U3	MAGT1	2|0	2	1	2	0|0	0.45	0.9	0.45	0.9	0.45	-2.34	10	0.35		2|0	2	1	335	MAGT1_HUMAN	FALSE
U21_WT	O14976	GAK	2|0	2	1	2	0|0	0.45	0.9	0.45	0.9	0.45	-2.34	10	0.35		2|0	2	1	1311	GAK_HUMAN	FALSE
U21_WT	O75563	SKAP2	2|0	2	1	2	0|0	0.45	0.9	0.45	0.9	0.45	-2.34	10	0.35		2|0	2	1	359	SKAP2_HUMAN	FALSE
U21_WT	Q7Z739	YTHDF3	2|0	2	1	2	0|0	0.45	0.9	0.45	0.9	0.45	-2.34	10	0.35		2|0	2	1	585	YTHD3_HUMAN	FALSE
U21_WT	O75044	SRGAP2	2|0	2	1	2	0|0	0.45	0.9	0.45	0.9	0.45	-2.34	10	0.35		2|0	2	1	1071	SRGP2_HUMAN	FALSE
U21_WT	Q99816	TSG101	2|0	2	1	2	0|0	0.45	0.9	0.45	0.9	0.45	-2.34	10	0.35		2|0	2	1	390	TS101_HUMAN	FALSE
U21_WT	A6NHG4	DDTL	2|0	2	1	2	0|0	0.45	0.9	0.45	0.9	0.45	-2.34	10	0.35		2|0	2	1	134	DDTL_HUMAN	FALSE
U21_WT	P45974	USP5	2|0	2	1	2	0|0	0.45	0.9	0.45	0.9	0.45	-2.34	10	0.35		2|0	2	1	858	UBP5_HUMAN	FALSE
U21_WT	Q9HB19	PLEKHA2	2|0	2	1	2	0|0	0.45	0.9	0.45	0.9	0.45	-2.34	10	0.35		2|0	2	1	425	PKHA2_HUMAN	FALSE
U21_WT	Q9NX20	MRPL16	2|0	2	1	2	0|0	0.45	0.9	0.45	0.9	0.45	-2.34	10	0.35	Q9BYD3|	2|0	2	1	251	RM16_HUMAN	FALSE
U21_WT	P16284	PECAM1	2|0	2	1	2	0|0	0.45	0.9	0.45	0.9	0.45	-2.34	10	0.35		2|0	2	1	738	PECA1_HUMAN	FALSE
U21_WT	P49773	HINT1	2|0	2	1	2	0|0	0.45	0.9	0.45	0.9	0.45	-2.34	10	0.35		2|0	2	1	126	HINT1_HUMAN	FALSE
U21_WT	Q16204	CCDC6	2|0	2	1	2	0|0	0.45	0.9	0.45	0.9	0.45	-2.34	10	0.35		2|0	2	1	474	CCDC6_HUMAN	FALSE
U21_WT	Q9NWN3	FBXO34	2|0	2	1	2	0|0	0.45	0.9	0.45	0.9	0.45	-2.34	10	0.35		2|0	2	1	711	FBX34_HUMAN	FALSE
U21_WT	Q02978	SLC25A11	2|0	2	1	2	0|0	0.45	0.9	0.45	0.9	0.45	-2.34	10	0.35		2|0	2	1	314	M2OM_HUMAN	FALSE
U21_WT	Q9P2W9	STX18	2|0	2	1	2	0|0	0.45	0.9	0.45	0.9	0.45	-2.34	10	0.35		2|0	2	1	335	STX18_HUMAN	FALSE
U21_WT	Q8IWS0	PHF6	2|0	2	1	2	0|0	0.45	0.9	0.45	0.9	0.45	-2.34	10	0.35	P78362|	2|0	2	1	365	PHF6_HUMAN	FALSE
U21_WT	O15381	NVL	2|0	2	1	2	0|0	0.45	0.9	0.45	0.9	0.45	-2.34	10	0.35		2|0	2	1	856	NVL_HUMAN	FALSE
U21_WT	Q15286	RAB35	2|0	2	1	2	0|0	0.45	0.9	0.45	0.9	0.45	-2.34	10	0.35		2|0	2	1	201	RAB35_HUMAN	FALSE
U21_WT	Q14653	IRF3	2|0	2	1	2	0|0	0.45	0.9	0.45	0.9	0.45	-2.34	10	0.35		2|0	2	1	427	IRF3_HUMAN	FALSE
U21_WT	Q9Y4B6	DCAF1	2|0	2	1	2	0|0	0.45	0.9	0.45	0.9	0.45	-2.34	10	0.35		2|0	2	1	1507	DCAF1_HUMAN	FALSE
U21_WT	Q5VT52	RPRD2	2|0	2	1	2	0|0	0.45	0.9	0.45	0.9	0.45	-2.34	10	0.35		2|0	2	1	1461	RPRD2_HUMAN	FALSE
U21_WT	Q9GZQ3	COMMD5	2|0	2	1	2	0|0	0.45	0.9	0.45	0.9	0.45	-2.34	10	0.35		2|0	2	1	224	COMD5_HUMAN	FALSE
U21_WT	A0AVT1	UBA6	2|0	2	1	2	0|0	0.45	0.9	0.45	0.9	0.45	-2.34	10	0.35		2|0	2	1	1052	UBA6_HUMAN	FALSE
U21_WT	Q12768	WASHC5	2|0	2	1	2	0|0	0.45	0.9	0.45	0.9	0.45	-2.34	10	0.35		2|0	2	1	1159	WASC5_HUMAN	FALSE
U21_WT	O75592	MYCBP2	2|0	2	1	2	0|0	0.45	0.9	0.45	0.9	0.45	-2.34	10	0.35		2|0	2	1	4678	MYCB2_HUMAN	FALSE
U21_WT	Q9ULG1	INO80	2|0	2	1	2	0|0	0.45	0.9	0.45	0.9	0.45	-2.34	10	0.35		2|0	2	1	1556	INO80_HUMAN	FALSE
U21_WT	Q9NVS9	PNPO	2|0	2	1	2	0|0	0.45	0.9	0.45	0.9	0.45	-2.34	10	0.35		2|0	2	1	261	PNPO_HUMAN	FALSE
U21_WT	O00182	LGALS9	0|2	2	1	2	0|0	0.45	0.9	0.45	0.9	0.45	-2.34	10	0.35	O00754|P17931|	0|2	2	1	355	LEG9_HUMAN	FALSE
U21_WT	O14972	VPS26C	0|2	2	1	2	0|0	0.45	0.9	0.45	0.9	0.45	-2.34	10	0.35		0|2	2	1	297	VP26C_HUMAN	FALSE
U21_WT	Q13127	REST	0|2	2	1	2	0|0	0.45	0.9	0.45	0.9	0.45	-2.34	10	0.35	Q9Y297|P53350|	0|2	2	1	1097	REST_HUMAN	FALSE
U21_WT	Q15058	KIF14	0|2	2	1	2	0|0	0.45	0.9	0.45	0.9	0.45	-2.34	10	0.35		0|2	2	1	1648	KIF14_HUMAN	FALSE
U21_WT	Q92619	ARHGAP45	0|2	2	1	2	0|0	0.45	0.9	0.45	0.9	0.45	-2.34	10	0.35		0|2	2	1	1136	HMHA1_HUMAN	FALSE
U21_WT	Q96JB2	COG3	0|2	2	1	2	0|0	0.45	0.9	0.45	0.9	0.45	-2.34	10	0.35		0|2	2	1	828	COG3_HUMAN	FALSE
U21_WT	Q9NX24	NHP2	0|2	2	1	2	0|0	0.45	0.9	0.45	0.9	0.45	-2.34	10	0.35		0|2	2	1	153	NHP2_HUMAN	FALSE
U21_WT	Q9Y228	TRAF3IP3	0|2	2	1	2	0|0	0.45	0.9	0.45	0.9	0.45	-2.34	10	0.35		0|2	2	1	551	T3JAM_HUMAN	FALSE
U21_WT	Q9Y296	TRAPPC4	0|2	2	1	2	0|0	0.45	0.9	0.45	0.9	0.45	-2.34	10	0.35		0|2	2	1	219	TPPC4_HUMAN	FALSE
U21_WT	Q9NUI1	DECR2	0|2	2	1	2	0|0	0.45	0.9	0.45	0.9	0.45	-2.34	10	0.35		0|2	2	1	292	DECR2_HUMAN	FALSE
U21_WT	Q86YP4	GATAD2A	0|2	2	1	2	0|0	0.45	0.9	0.45	0.9	0.45	-2.34	10	0.35	O95983|P52294|Q9UBB5|	0|2	2	1	633	P66A_HUMAN	FALSE
U21_WT	Q9Y5K6	CD2AP	0|2	2	1	2	0|0	0.45	0.9	0.45	0.9	0.45	-2.34	10	0.35	Q14289|Q99816|Q16204|Q12768|	0|2	2	1	639	CD2AP_HUMAN	FALSE
U21_WT	Q96PN7	TRERF1	0|2	2	1	2	0|0	0.45	0.9	0.45	0.9	0.45	-2.34	10	0.35		0|2	2	1	1200	TREF1_HUMAN	FALSE
U21_WT	Q9UBB5	MBD2	0|2	2	1	2	0|0	0.45	0.9	0.45	0.9	0.45	-2.34	10	0.35		0|2	2	1	411	MBD2_HUMAN	FALSE
U21_WT	Q9BW61	DDA1	0|2	2	1	2	0|0	0.45	0.9	0.45	0.9	0.45	-2.34	10	0.35	Q9Y4B6|Q5TAQ9|	0|2	2	1	102	DDA1_HUMAN	FALSE
U21_WT	Q86UA1	PRPF39	0|2	2	1	2	0|0	0.45	0.9	0.45	0.9	0.45	-2.34	10	0.35		0|2	2	1	669	PRP39_HUMAN	FALSE
U21_WT	P32121	ARRB2	0|2	2	1	2	0|0	0.45	0.9	0.45	0.9	0.45	-2.34	10	0.35		0|2	2	1	409	ARRB2_HUMAN	FALSE
U21_WT	O95425	SVIL	61|35	96	48	2	0|24	0.44	0.87	0.44	0.87	0.44	-4.3	4	0.4	P53355|Q8N3V7|Q15058|P62140|P49454|	33|25	58	29	2214	SVIL_HUMAN	FALSE
U21_WT	Q8N3V7	SYNPO	34|23	57	28.5	2	0|15	0.44	0.77	0.44	0.77	0.44	-2.08	3.8	0.4	Q92828|Q9ULV4|Q9Y4I1|Q9Y608|Q5SNT2|O14974|Q12792|Q27J81|Q4KMQ1|Q69YQ0|Q9BR76|P62140|O14976|P80723|	15|9	24	12	929	SYNPO_HUMAN	FALSE
U21_WT	Q9UKB1	FBXW11	9|6	15	7.5	2	0|4	0.45	0.63	0.45	0.63	0.45	-1	3.75	0.4	P46777|Q13127|Q9UH99|P51398|Q14137|Q8WYL5|Q96T88|Q9H0A0|Q9Y297|Q9BVJ6|O15371|O15067|Q9BYD3|Q9H6T3|Q9UL15|Q5TAQ9|Q86UA1|	7|5	12	6	542	FBW1B_HUMAN	FALSE
U21_WT	P62942	FKBP1A	11|0	11	5.5	2	0|3	0.45	0.89	0.45	0.89	0.45	-7.3	3.67	0.4	P36897|P30405|P49773|	3|0	3	1.5	108	FKB1A_HUMAN	FALSE
U21_WT	Q9BZE4	GTPBP4	11|0	11	5.5	2	0|3	0.45	0.89	0.45	0.89	0.45	-7.3	3.67	0.4	Q9BYG3|P61353|Q12788|Q15050|Q9BVJ6|Q9NY93|P78362|	5|0	5	2.5	634	GTPB4_HUMAN	FALSE
U21_WT	P55265	ADAR	10|0	10	5	2	0|3	0.42	0.84	0.42	0.84	0.42	-7.3	3.33	0.4	Q00341|Q9UKB1|	5|0	5	2.5	1226	DSRAD_HUMAN	FALSE
U21_WT	Q00341	HDLBP	10|0	10	5	2	0|3	0.42	0.84	0.42	0.84	0.42	-7.3	3.33	0.4	O75153|A0AVT1|	6|0	6	3	1268	VIGLN_HUMAN	FALSE
U21_WT	P51532	SMARCA4	5|3	8	4	2	2|0	0.42	0.59	0.42	0.59	0.42	-1.13	4	0.4	P42224|Q13127|P16104|Q9H2P0|P35251|O95983|P52294|	3|3	6	3	1647	SMCA4_HUMAN	FALSE
U21_WT	Q9NZL4	HSPBP1	5|3	8	4	2	0|2	0.42	0.59	0.42	0.59	0.42	-1.13	4	0.4		3|2	5	2.5	359	HPBP1_HUMAN	FALSE
U21_WT	Q10570	CPSF1	3|5	8	4	2	0|2	0.42	0.59	0.42	0.59	0.42	-1.13	4	0.4	P62140|O95639|	2|4	6	3	1443	CPSF1_HUMAN	FALSE
U21_WT	P53355	DAPK1	57|29	86	43	2	0|25	0.41	0.81	0.41	0.81	0.41	-8.97	3.44	0.41	Q9ULV4|Q12792|	30|18	48	24	1430	DAPK1_HUMAN	FALSE
U21_WT	Q9ULV4	CORO1C	36|49	85	42.5	2	0|23	0.38	0.72	0.38	0.72	0.38	-2.95	3.7	0.41	Q9BR76|P62140|O43169|	12|11	23	11.5	474	COR1C_HUMAN	FALSE
U21_WT	O15020	SPTBN2	48|25	73	36.5	2	0|20	0.42	0.83	0.42	0.83	0.42	-5.97	3.65	0.41	Q8N3V7|Q9BR76|P62140|	20|11	31	15.5	2390	SPTN2_HUMAN	FALSE
U21_WT	Q6P4F7	ARHGAP11A	44|19	63	31.5	2	0|19	0.4	0.81	0.4	0.81	0.4	-9.26	3.32	0.41	Q8N3V7|P62140|	17|10	27	13.5	1023	RHGBA_HUMAN	FALSE
U21_WT	P52292	KPNA2	14|6	20	10	2	5|4	0.4	0.8	0.4	0.8	0.4	-9.07	2.22	0.41	P51532|Q9BT78|Q9UKB1|P00966|Q09161|Q9UH99|P48729|Q9BR76|O43660|P46063|P52294|	7|4	11	5.5	529	IMA1_HUMAN	FALSE
U21_WT	Q9H307	PNN	4|10	14	7	2	3|3	0.38	0.75	0.38	0.75	0.38	-6.67	2.33	0.41	Q15004|P78362|	3|5	8	4	717	PININ_HUMAN	FALSE
U21_WT	O14639	ABLIM1	10|2	12	6	2	0|4	0.35	0.69	0.35	0.69	0.35	-5.46	3	0.41	Q8N3V7|P62140|	5|2	7	3.5	778	ABLM1_HUMAN	FALSE
U21_WT	Q03701	CEBPZ	7|4	11	5.5	2	0|3	0.4	0.61	0.4	0.61	0.4	-1.43	3.67	0.41	Q9BZE4|Q9NY93|	5|3	8	4	1054	CEBPZ_HUMAN	FALSE
U21_WT	O94925	GLS	10|0	10	5	2	0|4	0.35	0.69	0.35	0.69	0.35	-8.98	2.5	0.41	Q9BYD3|	4|0	4	2	669	GLSK_HUMAN	FALSE
U21_WT	P24390	KDELR1	6|2	8	4	2	0|2	0.42	0.74	0.42	0.74	0.42	-2.24	4	0.41		4|2	6	3	212	ERD21_HUMAN	FALSE
U21_WT	Q15363	TMED2	6|2	8	4	2	0|2	0.42	0.74	0.42	0.74	0.42	-2.24	4	0.41		4|2	6	3	201	TMED2_HUMAN	FALSE
U21_WT	Q9GZL7	WDR12	8|0	8	4	2	0|3	0.35	0.71	0.35	0.71	0.35	-7.3	2.67	0.41	Q9UKB1|P18124|Q9BZE4|Q9BYG3|Q15631|Q14137|Q8IY81|Q9Y297|Q9NUU7|Q99816|	6|0	6	3	423	WDR12_HUMAN	FALSE
U21_WT	P00966	ASS1	6|0	6	3	2	0|2	0.37	0.74	0.37	0.74	0.37	-5.13	3	0.41	O95379|P60174|P06730|	3|0	3	1.5	412	ASSY_HUMAN	FALSE
U21_WT	P18124	RPL7	6|0	6	3	2	0|2	0.37	0.74	0.37	0.74	0.37	-5.13	3	0.41	P62750|P46777|Q9BYG3|P40429|P61353|Q15050|P32121|	3|0	3	1.5	248	RL7_HUMAN	FALSE
U21_WT	P23921	RRM1	6|0	6	3	2	0|2	0.37	0.74	0.37	0.74	0.37	-5.13	3	0.41	Q9UBS4|P31350|	3|0	3	1.5	792	RIR1_HUMAN	FALSE
U21_WT	Q15019	SEPTIN2	6|0	6	3	2	0|2	0.37	0.74	0.37	0.74	0.37	-5.13	3	0.41	P61201|Q9H2P0|Q9BVJ6|Q16204|	3|0	3	1.5	361	SEPT2_HUMAN	FALSE
U21_WT	Q92688	ANP32B	6|0	6	3	2	0|2	0.37	0.74	0.37	0.74	0.37	-5.13	3	0.41	P52294|	4|0	4	2	251	AN32B_HUMAN	FALSE
U21_WT	Q92614	MYO18A	41|30	71	35.5	2	4|17	0.34	0.65	0.34	0.65	0.34	-4.05	3.38	0.42	P51532|O14639|O15020|O95425|P62136|Q6NYC8|Q6P4F7|Q6WCQ1|Q8N3V7|Q92828|Q9ULV4|Q9Y4I1|Q9Y608|Q96C36|A1L390|O14974|P48729|Q12792|Q27J81|Q4KMQ1|Q69YQ0|Q9BR76|P62140|Q13492|P80723|	27|21	48	24	2054	MY18A_HUMAN	FALSE
U21_WT	P06396	GSN	12|11	23	11.5	2	0|7	0.34	0.39	0.34	0.39	0.34	-0.94	3.29	0.42	Q6NYC8|Q8N3V7|Q9NZR1|Q14289|P32121|	6|7	13	6.5	782	GELS_HUMAN	FALSE
U21_WT	Q6PJ61	FBXO46	7|6	13	6.5	2	0|4	0.34	0.41	0.34	0.41	0.34	-1	3.25	0.42	Q02978|	3|2	5	2.5	603	FBX46_HUMAN	FALSE
U21_WT	Q9HCN8	SDF2L1	7|6	13	6.5	2	0|4	0.34	0.41	0.34	0.41	0.34	-1	3.25	0.42	Q9UBS4|	2|3	5	2.5	221	SDF2L_HUMAN	FALSE
U21_WT	Q9NX08	COMMD8	9|4	13	6.5	2	0|4	0.34	0.63	0.34	0.63	0.34	-2.76	3.25	0.42	Q9GZQ3|	4|2	6	3	183	COMD8_HUMAN	FALSE
U21_WT	P36871	PGM1	9|0	9	4.5	2	0|4	0.31	0.63	0.31	0.63	0.31	-8.98	2.25	0.42	P40925|O75190|P60174|	7|0	7	3.5	562	PGM1_HUMAN	FALSE
U21_WT	O00429	DNM1L	7|0	7	3.5	2	0|3	0.31	0.61	0.31	0.61	0.31	-7.3	2.33	0.42	P31350|O75381|	5|0	5	2.5	736	DNM1L_HUMAN	FALSE
U21_WT	O43399	TPD52L2	7|0	7	3.5	2	0|3	0.31	0.61	0.31	0.61	0.31	-7.3	2.33	0.42	Q9UHD9|	5|0	5	2.5	206	TPD54_HUMAN	FALSE
U21_WT	P20839	IMPDH1	4|3	7	3.5	2	0|2	0.34	0.43	0.34	0.43	0.34	-1.13	3.5	0.42		2|2	4	2	514	IMDH1_HUMAN	FALSE
U21_WT	P46777	RPL5	7|0	7	3.5	2	0|3	0.31	0.61	0.31	0.61	0.31	-7.3	2.33	0.42	Q9BYG3|P40429|P61254|P61353|Q15050|Q8IY81|Q9H0A0|Q9NY93|Q5SSJ5|	4|0	4	2	297	RL5_HUMAN	FALSE
U21_WT	P62750	RPL23A	7|0	7	3.5	2	0|3	0.31	0.61	0.31	0.61	0.31	-7.3	2.33	0.42	P46777|P40429|P61353|O15371|Q9NX20|Q9NY93|	3|0	3	1.5	156	RL23A_HUMAN	FALSE
U21_WT	Q14161	GIT2	3|4	7	3.5	2	0|2	0.34	0.43	0.34	0.43	0.34	-1.13	3.5	0.42	P00966|Q15631|	2|3	5	2.5	759	GIT2_HUMAN	FALSE
U21_WT	P23141	CES1	18|0	18	9	2	0|9	0.3	0.6	0.3	0.6	0.3	-19.57	2	0.43		14|0	14	7	567	EST1_HUMAN	FALSE
U21_WT	P40925	MDH1	18|0	18	9	2	0|9	0.3	0.6	0.3	0.6	0.3	-19.57	2	0.43		8|0	8	4	334	MDHC_HUMAN	FALSE
U21_WT	P50552	VASP	4|8	12	6	2	0|4	0.3	0.53	0.3	0.53	0.3	-2.76	3	0.43	Q8IZP0|Q15418|Q99816|	3|3	6	3	380	VASP_HUMAN	FALSE
U21_WT	P99999	CYCS	8|2	10	5	2	0|4	0.27	0.53	0.27	0.53	0.27	-5.46	2.5	0.43	O43169|	5|2	7	3.5	104	CYC_HUMAN	FALSE
U21_WT	A5YKK6	CNOT1	3|6	9	4.5	2	0|3	0.29	0.49	0.29	0.49	0.29	-2.45	3	0.43	Q9UKB1|Q9Y297|O75381|	3|4	7	3.5	2376	CNOT1_HUMAN	FALSE
U21_WT	O15294	OGT	6|3	9	4.5	2	0|3	0.29	0.49	0.29	0.49	0.29	-2.45	3	0.43	O43399|P62136|Q9NZL4|Q9UKB1|Q9Y297|P62140|	4|3	7	3.5	1046	OGT1_HUMAN	FALSE
U21_WT	Q9NU22	MDN1	4|5	9	4.5	2	0|3	0.27	0.35	0.27	0.35	0.27	-1.43	3	0.43	Q14137|Q9Y297|Q9NXF1|	3|4	7	3.5	5596	MDN1_HUMAN	FALSE
U21_WT	O94915	FRYL	5|4	9	4.5	2	0|3	0.27	0.35	0.27	0.35	0.27	-1.43	3	0.43		2|4	6	3	3013	FRYL_HUMAN	FALSE
U21_WT	P19387	POLR2C	2|4	6	3	2	0|2	0.26	0.43	0.26	0.43	0.26	-2.24	3	0.43	P0CAP2|Q68E01|	2|3	5	2.5	275	RPB3_HUMAN	FALSE
U21_WT	Q9P253	VPS18	2|4	6	3	2	0|2	0.26	0.43	0.26	0.43	0.26	-2.24	3	0.43		2|2	4	2	973	VPS18_HUMAN	FALSE
U21_WT	Q9Y5Q8	GTF3C5	2|4	6	3	2	0|2	0.26	0.43	0.26	0.43	0.26	-2.24	3	0.43		2|2	4	2	519	TF3C5_HUMAN	FALSE
U21_WT	P42224	STAT1	5|0	5	2.5	2	0|2	0.3	0.59	0.3	0.59	0.3	-5.13	2.5	0.43	P01889|P11277|Q96EY1|Q92541|P52294|P32121|	3|0	3	1.5	750	STAT1_HUMAN	FALSE
U21_WT	Q09161	NCBP1	5|0	5	2.5	2	0|2	0.3	0.59	0.3	0.59	0.3	-5.13	2.5	0.43	Q5VT52|Q86W42|Q9BXS5|Q9BY77|P06730|	2|0	2	1	790	NCBP1_HUMAN	FALSE
U21_WT	Q14847	LASP1	5|0	5	2.5	2	0|2	0.3	0.59	0.3	0.59	0.3	-5.13	2.5	0.43	Q13418|	4|0	4	2	261	LASP1_HUMAN	FALSE
U21_WT	Q8TEX9	IPO4	5|0	5	2.5	2	0|2	0.3	0.59	0.3	0.59	0.3	-5.13	2.5	0.43	P46777|	4|0	4	2	1081	IPO4_HUMAN	FALSE
U21_WT	P47756	CAPZB	15|8	23	11.5	2	3|7	0.24	0.48	0.24	0.48	0.24	-7.97	2.3	0.44	Q92614|P53355|Q8N3V7|P27448|Q9Y5K6|P62140|Q8NI22|Q9H6T3|O14976|	10|3	13	6.5	272	CAPZB_HUMAN	FALSE
U21_WT	Q9H2C0	GAN	5|9	14	7	2	0|5	0.25	0.45	0.25	0.45	0.25	-3.11	2.8	0.44	Q12912|P11277|O15371|A5A3E0|Q8IVD9|P12236|	5|7	12	6	597	GAN_HUMAN	FALSE
U21_WT	Q96BM9	ARL8A	9|0	9	4.5	2	0|5	0.22	0.45	0.22	0.45	0.22	-11.22	1.8	0.44		5|0	5	2.5	186	ARL8A_HUMAN	FALSE
U21_WT	O15355	PPM1G	6|0	6	3	2	0|3	0.25	0.49	0.25	0.49	0.25	-7.3	2	0.44	O43399|Q09161|P16104|Q9Y297|P52888|P78362|Q15418|	3|0	3	1.5	546	PPM1G_HUMAN	FALSE
U21_WT	O60885	BRD4	3|3	6	3	2	0|2	0.24	0.24	0.24	0.24	0.24	-1.13	3	0.44	P35249|P35251|P49756|Q92541|Q9Y2T2|	3|2	5	2.5	1362	BRD4_HUMAN	FALSE
U21_WT	P04632	CAPNS1	6|0	6	3	2	0|3	0.25	0.49	0.25	0.49	0.25	-7.3	2	0.44	P43034|O94903|Q96C86|	3|0	3	1.5	268	CPNS1_HUMAN	FALSE
U21_WT	P06753	TPM3	6|0	6	3	2	0|3	0.25	0.49	0.25	0.49	0.25	-7.3	2	0.44	P53355|P62140|Q92882|	5|0	5	2.5	285	TPM3_HUMAN	FALSE
U21_WT	Q96AG4	LRRC59	3|3	6	3	2	2|0	0.24	0.24	0.24	0.24	0.24	-1.13	3	0.44		3|2	5	2.5	307	LRC59_HUMAN	FALSE
U21_WT	Q12888	TP53BP1	3|3	6	3	2	0|2	0.24	0.24	0.24	0.24	0.24	-1.13	3	0.44	P42224|Q99986|Q9UH99|P16104|P52294|P53350|Q9H1A4|	2|2	4	2	1972	TP53B_HUMAN	FALSE
U21_WT	Q7Z460	CLASP1	3|3	6	3	2	0|2	0.24	0.24	0.24	0.24	0.24	-1.13	3	0.44	P78362|	2|2	4	2	1538	CLAP1_HUMAN	FALSE
U21_WT	Q9Y5Q9	GTF3C3	0|6	6	3	2	0|3	0.25	0.49	0.25	0.49	0.25	-7.3	2	0.44	Q10570|P53350|	0|4	4	2	886	TF3C3_HUMAN	FALSE
U21_WT	P63208	SKP1	16|6	22	11	2	0|9	0.22	0.43	0.22	0.43	0.22	-8.06	2.44	0.45	Q9BT78|Q9UKB1|Q9ULV4|Q9Y297|Q8NI22|Q16204|Q9NWN3|	6|5	11	5.5	163	SKP1_HUMAN	FALSE
U21_WT	P11171	EPB41	3|7	10	5	2	0|4	0.21	0.41	0.21	0.41	0.21	-3.95	2.5	0.45	P99999|Q15631|P11277|O15067|O75694|	2|4	6	3	864	EPB41_HUMAN	FALSE
U21_WT	P56192	MARS1	7|3	10	5	2	0|4	0.21	0.41	0.21	0.41	0.21	-3.95	2.5	0.45	Q13418|	4|2	6	3	900	SYMC_HUMAN	FALSE
U21_WT	O75995	SASH3	4|0	4	2	2	0|2	0.22	0.43	0.22	0.43	0.22	-5.13	2	0.45		3|0	3	1.5	380	SASH3_HUMAN	FALSE
U21_WT	P18085	ARF4	4|0	4	2	2	0|2	0.22	0.43	0.22	0.43	0.22	-5.13	2	0.45		2|0	2	1	180	ARF4_HUMAN	FALSE
U21_WT	P80303	NUCB2	4|0	4	2	2	0|2	0.22	0.43	0.22	0.43	0.22	-5.13	2	0.45	Q13564|	3|0	3	1.5	420	NUCB2_HUMAN	FALSE
U21_WT	Q14956	GPNMB	4|0	4	2	2	0|2	0.22	0.43	0.22	0.43	0.22	-5.13	2	0.45		3|0	3	1.5	572	GPNMB_HUMAN	FALSE
U21_WT	Q5JRA6	MIA3	4|0	4	2	2	0|2	0.22	0.43	0.22	0.43	0.22	-5.13	2	0.45	Q8NCE2|	3|0	3	1.5	1907	TGO1_HUMAN	FALSE
U21_WT	Q7Z3K3	POGZ	4|0	4	2	2	0|2	0.22	0.43	0.22	0.43	0.22	-5.13	2	0.45	Q00534|	2|0	2	1	1410	POGZ_HUMAN	FALSE
U21_WT	Q8IXB1	DNAJC10	4|0	4	2	2	0|2	0.22	0.43	0.22	0.43	0.22	-5.13	2	0.45		2|0	2	1	793	DJC10_HUMAN	FALSE
U21_WT	Q969Z0	TBRG4	4|0	4	2	2	0|2	0.22	0.43	0.22	0.43	0.22	-5.13	2	0.45		3|0	3	1.5	631	FAKD4_HUMAN	FALSE
U21_WT	Q9H3U1	UNC45A	4|0	4	2	2	0|2	0.22	0.43	0.22	0.43	0.22	-5.13	2	0.45	P48729|Q12792|Q04323|Q13418|	4|0	4	2	944	UN45A_HUMAN	FALSE
U21_WT	Q9UNX4	WDR3	4|0	4	2	2	0|2	0.22	0.43	0.22	0.43	0.22	-5.13	2	0.45	O43818|Q12788|	4|0	4	2	943	WDR3_HUMAN	FALSE
U21_WT	Q00403	GTF2B	4|0	4	2	2	2|0	0.22	0.43	0.22	0.43	0.22	-5.13	2	0.45	P19388|Q13127|	2|0	2	1	316	TF2B_HUMAN	FALSE
U21_WT	P26583	HMGB2	0|4	4	2	2	0|2	0.22	0.43	0.22	0.43	0.22	-5.13	2	0.45	P48729|	0|2	2	1	209	HMGB2_HUMAN	FALSE
U21_WT	Q9NR12	PDLIM7	18|16	34	17	2	0|11	0.19	0.27	0.19	0.27	0.19	-2	3.09	0.46	Q9Y4I1|P35610|Q4KMQ1|Q69YQ0|Q99816|	9|9	18	9	457	PDLI7_HUMAN	FALSE
U21_WT	P35611	ADD1	5|10	15	7.5	2	0|6	0.19	0.36	0.19	0.36	0.19	-4.56	2.5	0.46	P11277|Q27J81|	3|6	9	4.5	737	ADDA_HUMAN	FALSE
U21_WT	Q6PKG0	LARP1	10|5	15	7.5	2	0|6	0.19	0.36	0.19	0.36	0.19	-4.56	2.5	0.46	Q9BYG3|Q99816|	6|3	9	4.5	1096	LARP1_HUMAN	FALSE
U21_WT	P17096	HMGA1	6|7	13	6.5	2	3|2	0.18	0.27	0.18	0.27	0.18	-2.24	2.6	0.46	P50579|P78362|	3|3	6	3	107	HMGA1_HUMAN	FALSE
U21_WT	Q9H583	HEATR1	10|3	13	6.5	2	3|4	0.2	0.4	0.2	0.4	0.2	-9.89	1.86	0.46	P01889|Q13418|	8|3	11	5.5	2144	HEAT1_HUMAN	FALSE
U21_WT	Q6Y7W6	GIGYF2	6|5	11	5.5	2	0|4	0.21	0.27	0.21	0.27	0.21	-1.79	2.75	0.46		5|3	8	4	1299	GGYF2_HUMAN	FALSE
U21_WT	Q9UID3	VPS51	6|5	11	5.5	2	0|4	0.21	0.27	0.21	0.27	0.21	-1.79	2.75	0.46		4|3	7	3.5	782	VPS51_HUMAN	FALSE
U21_WT	Q07065	CKAP4	10|0	10	5	2	6|0	0.18	0.36	0.18	0.36	0.18	-13.09	1.67	0.46	O75787|P17931|	7|0	7	3.5	602	CKAP4_HUMAN	FALSE
U21_WT	Q9BTT0	ANP32E	4|4	8	4	2	0|3	0.19	0.19	0.19	0.19	0.19	-1.43	2.67	0.46	P52294|P60174|	3|3	6	3	268	AN32E_HUMAN	FALSE
U21_WT	P12004	PCNA	7|0	7	3.5	2	0|4	0.2	0.41	0.2	0.41	0.2	-8.98	1.75	0.46	Q9H9T3|P26358|Q15004|P09884|P35249|Q96T88|P35251|P60174|Q14694|Q9BYD3|P45974|	5|0	5	2.5	261	PCNA_HUMAN	FALSE
U21_WT	Q14165	MLEC	7|0	7	3.5	2	0|4	0.2	0.41	0.2	0.41	0.2	-8.98	1.75	0.46		2|0	2	1	292	MLEC_HUMAN	FALSE
U21_WT	Q96SB4	SRPK1	7|0	7	3.5	2	0|4	0.2	0.41	0.2	0.41	0.2	-8.98	1.75	0.46	Q9H0A0|Q8IW41|P78362|Q9HDC9|	5|0	5	2.5	655	SRPK1_HUMAN	FALSE
U21_WT	Q69YN4	VIRMA	2|6	8	4	2	2|2	0.17	0.35	0.17	0.35	0.17	-6.04	2	0.47		2|5	7	3.5	1812	VIR_HUMAN	FALSE
U21_WT	O00764	PDXK	5|0	5	2.5	2	0|3	0.17	0.35	0.17	0.35	0.17	-7.3	1.67	0.47	P40925|P60174|P06730|	4|0	4	2	312	PDXK_HUMAN	FALSE
U21_WT	P04181	OAT	5|0	5	2.5	2	0|3	0.17	0.35	0.17	0.35	0.17	-7.3	1.67	0.47	P36871|P48147|Q08752|	3|0	3	1.5	439	OAT_HUMAN	FALSE
U21_WT	P05771	PRKCB	5|0	5	2.5	2	0|3	0.17	0.35	0.17	0.35	0.17	-7.3	1.67	0.47	P32121|	3|0	3	1.5	671	KPCB_HUMAN	FALSE
U21_WT	P22307	SCP2	5|0	5	2.5	2	0|3	0.17	0.35	0.17	0.35	0.17	-7.3	1.67	0.47	Q9Y4I1|P09110|O75381|	3|0	3	1.5	547	SCP2_HUMAN	FALSE
U21_WT	P25685	DNAJB1	5|0	5	2.5	2	0|3	0.17	0.35	0.17	0.35	0.17	-7.3	1.67	0.47	Q5VYK3|Q08752|Q9UHD9|Q99816|	2|0	2	1	340	DNJB1_HUMAN	FALSE
U21_WT	P63220	RPS21	5|0	5	2.5	2	0|3	0.17	0.35	0.17	0.35	0.17	-7.3	1.67	0.47	P18124|P62750|P46777|P61353|	3|0	3	1.5	83	RS21_HUMAN	FALSE
U21_WT	Q16637	SMN1	5|0	5	2.5	2	0|3	0.17	0.35	0.17	0.35	0.17	-7.3	1.67	0.47	P18124|P60510|Q9BZE1|P49756|	2|0	2	1	294	SMN_HUMAN	FALSE
U21_WT	Q8WWM7	ATXN2L	5|0	5	2.5	2	0|3	0.17	0.35	0.17	0.35	0.17	-7.3	1.67	0.47		3|0	3	1.5	1075	ATX2L_HUMAN	FALSE
U21_WT	Q93009	USP7	2|3	5	2.5	2	0|2	0.17	0.24	0.17	0.24	0.17	-2.24	2.5	0.47	P26358|Q6NZY4|Q9HCG8|Q96EY1|Q96T88|P52294|Q5H9R7|Q16204|	2|3	5	2.5	1102	UBP7_HUMAN	FALSE
U21_WT	Q9BRR6	ADPGK	3|2	5	2.5	2	0|2	0.17	0.24	0.17	0.24	0.17	-2.24	2.5	0.47		2|2	4	2	497	ADPGK_HUMAN	FALSE
U21_WT	Q9BVK6	TMED9	2|3	5	2.5	2	2|0	0.17	0.24	0.17	0.24	0.17	-2.24	2.5	0.47	Q15363|	2|2	4	2	235	TMED9_HUMAN	FALSE
U21_WT	Q9BW27	NUP85	5|0	5	2.5	2	0|3	0.17	0.35	0.17	0.35	0.17	-7.3	1.67	0.47	Q96EE3|	4|0	4	2	656	NUP85_HUMAN	FALSE
U21_WT	Q9NR45	NANS	5|0	5	2.5	2	0|3	0.17	0.35	0.17	0.35	0.17	-7.3	1.67	0.47	P00966|Q9BW61|Q9NRF9|P06730|	4|0	4	2	359	SIAS_HUMAN	FALSE
U21_WT	Q9NX55	HYPK	5|0	5	2.5	2	0|3	0.17	0.35	0.17	0.35	0.17	-7.3	1.67	0.47		3|0	3	1.5	121	HYPK_HUMAN	FALSE
U21_WT	Q9UBN7	HDAC6	3|2	5	2.5	2	0|2	0.17	0.24	0.17	0.24	0.17	-2.24	2.5	0.47	Q10570|O75190|P43405|P50749|P52294|Q8IVD9|Q9NUU7|	3|2	5	2.5	1215	HDAC6_HUMAN	FALSE
U21_WT	Q9UHY7	ENOPH1	5|0	5	2.5	2	0|3	0.17	0.35	0.17	0.35	0.17	-7.3	1.67	0.47	Q8NI22|A0AVT1|	2|0	2	1	261	ENOPH_HUMAN	FALSE
U21_WT	Q9Y3U8	RPL36	3|2	5	2.5	2	0|2	0.17	0.24	0.17	0.24	0.17	-2.24	2.5	0.47	P18124|P62750|P46777|Q9BZE4|P40429|P61254|P61353|P32121|	2|2	4	2	105	RL36_HUMAN	FALSE
U21_WT	Q15276	RABEP1	0|5	5	2.5	2	0|3	0.17	0.35	0.17	0.35	0.17	-7.3	1.67	0.47	O43747|Q5VYK3|P78362|	0|2	2	1	862	RABE1_HUMAN	FALSE
U21_WT	Q9Y4Z0	LSM4	0|5	5	2.5	2	0|3	0.17	0.35	0.17	0.35	0.17	-7.3	1.67	0.47		0|2	2	1	139	LSM4_HUMAN	FALSE
U21_WT	P06748	NPM1	19|5	24	12	2	4|9	0.15	0.3	0.15	0.3	0.15	-17.42	1.85	0.48	P51532|P19388|P46939|P50552|Q03701|P18124|P62750|Q14690|P46777|P61201|Q9BZE4|Q10570|Q9BYG3|O60287|P16104|P40429|P61353|Q15050|Q8IY81|Q9BZE1|Q9H0A0|Q8IWS0|Q9NY93|P52294|P78344|Q08752|Q14694|Q5SSJ5|Q9NXF1|O15381|P49454|O95639|P32121|	7|5	12	6	294	NPM_HUMAN	FALSE
U21_WT	Q96C19	EFHD2	15|9	24	12	2	0|9	0.17	0.33	0.17	0.33	0.17	-4.73	2.67	0.48		5|4	9	4.5	240	EFHD2_HUMAN	FALSE
U21_WT	P17612	PRKACA	13|7	20	10	2	0|8	0.16	0.31	0.16	0.31	0.16	-5.31	2.5	0.48	Q9UKB1|Q96EY1|Q96T88|Q9Y297|P20073|Q9UHD9|	7|5	12	6	351	KAPCA_HUMAN	FALSE
U21_WT	Q9UEY8	ADD3	3|15	18	9	2	0|9	0.17	0.33	0.17	0.33	0.17	-12.61	2	0.48		3|7	10	5	706	ADDG_HUMAN	FALSE
U21_WT	Q07666	KHDRBS1	7|6	13	6.5	2	0|5	0.15	0.2	0.15	0.2	0.15	-2.17	2.6	0.48	Q9UKB1|Q9Y5K6|P62140|P78362|Q92882|O75563|	5|3	8	4	443	KHDR1_HUMAN	FALSE
U21_WT	Q12907	LMAN2	8|3	11	5.5	2	0|5	0.16	0.32	0.16	0.32	0.16	-5.59	2.2	0.48	Q15363|O75306|	6|3	9	4.5	356	LMAN2_HUMAN	FALSE
U21_WT	P42768	WAS	8|2	10	5	2	0|5	0.16	0.32	0.16	0.32	0.16	-7.26	2	0.48	P50552|O75044|	5|2	7	3.5	502	WASP_HUMAN	FALSE
U21_WT	P63167	DYNLL1	5|5	10	5	2	0|4	0.14	0.14	0.14	0.14	0.14	-1.79	2.5	0.48	Q00341|Q9Y4I1|P48729|Q9H2P0|P0CAP2|P43034|Q9Y228|	4|4	8	4	89	DYL1_HUMAN	FALSE
U21_WT	Q9Y3L3	SH3BP1	6|4	10	5	2	0|4	0.16	0.27	0.16	0.27	0.16	-2.76	2.5	0.48	Q9Y5K6|	3|3	6	3	701	3BP1_HUMAN	FALSE
U21_WT	Q99439	CNN2	3|6	9	4.5	2	0|4	0.14	0.27	0.14	0.27	0.14	-3.95	2.25	0.48		3|3	6	3	309	CNN2_HUMAN	FALSE
U21_WT	P43490	NAMPT	8|0	8	4	2	0|5	0.16	0.32	0.16	0.32	0.16	-11.22	1.6	0.48	Q9UKB1|P00966|Q9BW61|	5|0	5	2.5	491	NAMPT_HUMAN	FALSE
U21_WT	P49915	GMPS	8|0	8	4	2	0|5	0.16	0.32	0.16	0.32	0.16	-11.22	1.6	0.48	Q9BW61|	7|0	7	3.5	693	GUAA_HUMAN	FALSE
U21_WT	Q92538	GBF1	4|3	7	3.5	2	0|3	0.14	0.19	0.14	0.19	0.14	-2.45	2.33	0.48	Q9UKB1|Q9Y297|P78362|	2|2	4	2	1859	GBF1_HUMAN	FALSE
U21_WT	Q9UNS2	COPS3	3|4	7	3.5	2	0|3	0.14	0.19	0.14	0.19	0.14	-2.45	2.33	0.48	P61201|Q9BW61|Q9Y4B6|Q5TAQ9|	3|3	6	3	423	CSN3_HUMAN	FALSE
U21_WT	P22392	NME2	18|5	23	11.5	2	0|11	0.14	0.27	0.14	0.27	0.14	-13.02	2.09	0.49	P62942|P49773|	9|3	12	6	152	NDKB_HUMAN	FALSE
U21_WT	P04083	ANXA1	18|0	18	9	2	0|11	0.14	0.27	0.14	0.27	0.14	-23.85	1.64	0.49		9|0	9	4.5	346	ANXA1_HUMAN	FALSE
U21_WT	Q9Y3F4	STRAP	16|0	16	8	2	0|10	0.13	0.25	0.13	0.25	0.13	-21.59	1.6	0.49	P36897|A0AVT1|	7|0	7	3.5	350	STRAP_HUMAN	FALSE
U21_WT	P46013	MKI67	6|2	8	4	2	0|4	0.13	0.27	0.13	0.27	0.13	-5.46	2	0.49	P62136|Q8IZP0|Q9BYG3|Q5VYK3|	5|2	7	3.5	3256	KI67_HUMAN	FALSE
U21_WT	O15397	IPO8	6|0	6	3	2	4|0	0.13	0.27	0.13	0.27	0.13	-8.98	1.5	0.49	P62750|	6|0	6	3	1037	IPO8_HUMAN	FALSE
U21_WT	O75436	VPS26A	6|0	6	3	2	0|4	0.13	0.27	0.13	0.27	0.13	-8.98	1.5	0.49	Q00341|Q9ULV4|P42224|Q9BR76|Q5VYK3|Q13418|Q9H4M9|Q9H3S7|Q12768|	3|0	3	1.5	327	VP26A_HUMAN	FALSE
U21_WT	P05107	ITGB2	6|0	6	3	2	0|4	0.13	0.27	0.13	0.27	0.13	-8.98	1.5	0.49	P43405|Q14289|	5|0	5	2.5	769	ITB2_HUMAN	FALSE
U21_WT	P09661	SNRPA1	6|0	6	3	2	0|4	0.13	0.27	0.13	0.27	0.13	-8.98	1.5	0.49	O43660|	3|0	3	1.5	255	RU2A_HUMAN	FALSE
U21_WT	P18858	LIG1	6|0	6	3	2	0|4	0.13	0.27	0.13	0.27	0.13	-8.98	1.5	0.49	P09884|	2|0	2	1	919	DNLI1_HUMAN	FALSE
U21_WT	P31153	MAT2A	6|0	6	3	2	4|0	0.13	0.27	0.13	0.27	0.13	-8.98	1.5	0.49		4|0	4	2	395	METK2_HUMAN	FALSE
U21_WT	Q8N3U4	STAG2	0|6	6	3	2	4|0	0.13	0.27	0.13	0.27	0.13	-8.98	1.5	0.49	P53350|	0|4	4	2	1231	STAG2_HUMAN	FALSE
U21_WT	P06400	RB1	3|0	3	1.5	2	0|2	0.12	0.24	0.12	0.24	0.12	-5.13	1.5	0.49	P62136|Q92828|P26358|P09884|Q96T88|P35251|Q00534|Q14653|	2|0	2	1	928	RB_HUMAN	FALSE
U21_WT	P10644	PRKAR1A	3|0	3	1.5	2	0|2	0.12	0.24	0.12	0.24	0.12	-5.13	1.5	0.49	P62136|Q92688|O14974|Q9Y297|Q9Y6D5|Q13418|	2|0	2	1	381	KAP0_HUMAN	FALSE
U21_WT	P25398	RPS12	3|0	3	1.5	2	0|2	0.12	0.24	0.12	0.24	0.12	-5.13	1.5	0.49	P18124|P62750|P46777|P40429|P61353|O15371|	2|0	2	1	132	RS12_HUMAN	FALSE
U21_WT	P38117	ETFB	3|0	3	1.5	2	0|2	0.12	0.24	0.12	0.24	0.12	-5.13	1.5	0.49	O75787|	2|0	2	1	255	ETFB_HUMAN	FALSE
U21_WT	P54578	USP14	3|0	3	1.5	2	0|2	0.12	0.24	0.12	0.24	0.12	-5.13	1.5	0.49	O15067|	3|0	3	1.5	494	UBP14_HUMAN	FALSE
U21_WT	P61289	PSME3	3|0	3	1.5	2	0|2	0.12	0.24	0.12	0.24	0.12	-5.13	1.5	0.49	Q9BZE4|Q86YP4|	2|0	2	1	254	PSME3_HUMAN	FALSE
U21_WT	P63313	TMSB10	3|0	3	1.5	2	0|2	0.12	0.24	0.12	0.24	0.12	-5.13	1.5	0.49	P17931|P78362|	2|0	2	1	44	TYB10_HUMAN	FALSE
U21_WT	P78316	NOP14	3|0	3	1.5	2	0|2	0.12	0.24	0.12	0.24	0.12	-5.13	1.5	0.49	Q5VYK3|	2|0	2	1	857	NOP14_HUMAN	FALSE
U21_WT	P78406	RAE1	3|0	3	1.5	2	0|2	0.12	0.24	0.12	0.24	0.12	-5.13	1.5	0.49	Q9UKB1|P09884|Q8IWA0|P49773|O75592|Q96EE3|	2|0	2	1	368	RAE1L_HUMAN	FALSE
U21_WT	Q07020	RPL18	3|0	3	1.5	2	0|2	0.12	0.24	0.12	0.24	0.12	-5.13	1.5	0.49	P46777|Q9BYG3|P40429|P61254|P61353|P32121|	3|0	3	1.5	188	RL18_HUMAN	FALSE
U21_WT	Q13630	GFUS	3|0	3	1.5	2	0|2	0.12	0.24	0.12	0.24	0.12	-5.13	1.5	0.49		3|0	3	1.5	321	FCL_HUMAN	FALSE
U21_WT	Q5T4S7	UBR4	3|0	3	1.5	2	0|2	0.12	0.24	0.12	0.24	0.12	-5.13	1.5	0.49	Q5VYK3|P78362|Q04323|	3|0	3	1.5	5183	UBR4_HUMAN	FALSE
U21_WT	Q7L5D6	GET4	3|0	3	1.5	2	0|2	0.12	0.24	0.12	0.24	0.12	-5.13	1.5	0.49	P60468|O43681|P53350|Q04323|	2|0	2	1	327	GET4_HUMAN	FALSE
U21_WT	Q9H444	CHMP4B	3|0	3	1.5	2	0|2	0.12	0.24	0.12	0.24	0.12	-5.13	1.5	0.49	Q9H3S7|Q99816|	3|0	3	1.5	224	CHM4B_HUMAN	FALSE
U21_WT	Q9NP97	DYNLRB1	3|0	3	1.5	2	0|2	0.12	0.24	0.12	0.24	0.12	-5.13	1.5	0.49		3|0	3	1.5	96	DLRB1_HUMAN	FALSE
U21_WT	Q9P2R7	SUCLA2	3|0	3	1.5	2	0|2	0.12	0.24	0.12	0.24	0.12	-5.13	1.5	0.49		3|0	3	1.5	463	SUCB1_HUMAN	FALSE
U21_WT	Q9Y3B4	SF3B6	3|0	3	1.5	2	0|2	0.12	0.24	0.12	0.24	0.12	-5.13	1.5	0.49	Q86W42|Q8IY81|Q9BVJ6|	2|0	2	1	125	SF3B6_HUMAN	FALSE
U21_WT	O60493	SNX3	3|0	3	1.5	2	0|2	0.12	0.24	0.12	0.24	0.12	-5.13	1.5	0.49	Q14694|	2|0	2	1	162	SNX3_HUMAN	FALSE
U21_WT	P30049	ATP5F1D	3|0	3	1.5	2	0|2	0.12	0.24	0.12	0.24	0.12	-5.13	1.5	0.49		2|0	2	1	168	ATPD_HUMAN	FALSE
U21_WT	Q16875	PFKFB3	3|0	3	1.5	2	0|2	0.12	0.24	0.12	0.24	0.12	-5.13	1.5	0.49	P32121|	2|0	2	1	520	F263_HUMAN	FALSE
U21_WT	Q6P1J9	CDC73	3|0	3	1.5	2	0|2	0.12	0.24	0.12	0.24	0.12	-5.13	1.5	0.49	Q10570|Q9Y6D5|Q92541|O95639|Q96JB2|	2|0	2	1	531	CDC73_HUMAN	FALSE
U21_WT	Q15370	ELOB	3|0	3	1.5	2	0|2	0.12	0.24	0.12	0.24	0.12	-5.13	1.5	0.49		2|0	2	1	118	ELOB_HUMAN	FALSE
U21_WT	P46019	PHKA2	0|3	3	1.5	2	0|2	0.12	0.24	0.12	0.24	0.12	-5.13	1.5	0.49	Q12768|P32121|	0|2	2	1	1235	KPB2_HUMAN	FALSE
U21_WT	Q12789	GTF3C1	0|3	3	1.5	2	0|2	0.12	0.24	0.12	0.24	0.12	-5.13	1.5	0.49	O15446|	0|3	3	1.5	2109	TF3C1_HUMAN	FALSE
U21_WT	Q9Y2L5	TRAPPC8	0|3	3	1.5	2	2|0	0.12	0.24	0.12	0.24	0.12	-5.13	1.5	0.49	Q9Y296|	0|2	2	1	1435	TPPC8_HUMAN	FALSE
U21_WT	P05388	RPLP0	17|9	26	13	2	2|9	0.1	0.2	0.1	0.2	0.1	-8.03	2.36	0.51	Q9Y285|P18124|P62750|P46777|P40429|P61254|P61353|Q8IWS0|P32121|	5|4	9	4.5	317	RLA0_HUMAN	FALSE
U21_WT	O00116	AGPS	12|0	12	6	2	0|8	0.1	0.21	0.1	0.21	0.1	-17.31	1.5	0.51	Q9BZE1|P17931|O75381|	8|0	8	4	658	ADAS_HUMAN	FALSE
U21_WT	Q16186	ADRM1	3|7	10	5	2	0|5	0.1	0.2	0.1	0.2	0.1	-5.59	2	0.51	Q9UHD9|	2|2	4	2	407	ADRM1_HUMAN	FALSE
U21_WT	O43264	ZW10	4|5	9	4.5	2	0|4	0.1	0.14	0.1	0.14	0.1	-2.76	2.25	0.51	Q00341|Q9P2W9|Q12768|	3|3	6	3	779	ZW10_HUMAN	FALSE
U21_WT	O43396	TXNL1	7|0	7	3.5	2	0|5	0.1	0.2	0.1	0.2	0.1	-11.22	1.4	0.51	Q9BR76|Q9Y297|Q5VYK3|P45974|	4|0	4	2	289	TXNL1_HUMAN	FALSE
U21_WT	O75663	TIPRL	7|0	7	3.5	2	0|5	0.1	0.2	0.1	0.2	0.1	-11.22	1.4	0.51	Q9ULV4|P60510|Q9BR76|Q5H9R7|	4|0	4	2	272	TIPRL_HUMAN	FALSE
U21_WT	Q16836	HADH	7|0	7	3.5	2	0|5	0.1	0.2	0.1	0.2	0.1	-11.22	1.4	0.51	P42224|	5|0	5	2.5	314	HCDH_HUMAN	FALSE
U21_WT	O95602	POLR1A	0|7	7	3.5	2	0|5	0.1	0.2	0.1	0.2	0.1	-11.22	1.4	0.51	P19388|Q9UKB1|O15212|Q9H6T3|O15446|Q9ULG1|P32121|	0|6	6	3	1720	RPA1_HUMAN	FALSE
U21_WT	P60981	DSTN	4|2	6	3	2	0|3	0.11	0.19	0.11	0.19	0.11	-3.76	2	0.51	Q8WYL5|P62140|P60174|Q8NI22|Q9Y316|P30038|Q9Y244|	3|2	5	2.5	165	DEST_HUMAN	FALSE
U21_WT	P83731	RPL24	2|4	6	3	2	3|0	0.11	0.19	0.11	0.19	0.11	-3.76	2	0.51	P18124|P62750|P46777|P40429|P61254|P61353|	2|2	4	2	157	RL24_HUMAN	FALSE
U21_WT	Q8N7H5	PAF1	4|2	6	3	2	3|0	0.11	0.19	0.11	0.19	0.11	-3.76	2	0.51	Q9Y6D5|Q92541|	3|2	5	2.5	531	PAF1_HUMAN	FALSE
U21_WT	Q9H0A8	COMMD4	4|2	6	3	2	0|3	0.11	0.19	0.11	0.19	0.11	-3.76	2	0.51	Q9NX08|Q9P000|Q9GZQ3|O14972|	4|2	6	3	199	COMD4_HUMAN	FALSE
U21_WT	Q9Y6D9	MAD1L1	2|4	6	3	2	0|3	0.11	0.19	0.11	0.19	0.11	-3.76	2	0.51	Q9UL15|	2|2	4	2	718	MD1L1_HUMAN	FALSE
U21_WT	Q15052	ARHGEF6	2|4	6	3	2	0|3	0.11	0.19	0.11	0.19	0.11	-3.76	2	0.51	P36897|Q13444|P32121|	2|3	5	2.5	776	ARHG6_HUMAN	FALSE
U21_WT	Q6NSW5	DENND10P1	2|4	6	3	2	0|3	0.11	0.19	0.11	0.19	0.11	-3.76	2	0.51		2|2	4	2	357	DE10B_HUMAN	FALSE
U21_WT	P47755	CAPZA2	22|19	41	20.5	2	0|14	0.1	0.16	0.1	0.16	0.1	-3.28	2.93	0.52	P53355|P62136|Q6NYC8|Q6P4F7|Q6WCQ1|Q86XJ1|Q8N3V7|Q92828|Q9ULV4|Q9Y4I1|Q9Y608|A1L390|O14974|Q12792|Q27J81|Q4KMQ1|Q69YQ0|Q9BR76|Q9Y5K6|P62140|Q13492|Q68E01|Q12768|P32121|	10|10	20	10	286	CAZA2_HUMAN	FALSE
U21_WT	O43488	AKR7A2	4|0	4	2	2	0|3	0.1	0.19	0.1	0.19	0.1	-7.3	1.33	0.52		4|0	4	2	359	ARK72_HUMAN	FALSE
U21_WT	O95456	PSMG1	4|0	4	2	2	0|3	0.1	0.19	0.1	0.19	0.1	-7.3	1.33	0.52	Q9Y244|	3|0	3	1.5	288	PSMG1_HUMAN	FALSE
U21_WT	P06493	CDK1	4|0	4	2	2	0|3	0.1	0.19	0.1	0.19	0.1	-7.3	1.33	0.52	P62136|P09884|Q9Y297|P31350|Q16204|	4|0	4	2	297	CDK1_HUMAN	FALSE
U21_WT	P18754	RCC1	4|0	4	2	2	0|3	0.1	0.19	0.1	0.19	0.1	-7.3	1.33	0.52	P48729|	3|0	3	1.5	421	RCC1_HUMAN	FALSE
U21_WT	P34949	MPI	4|0	4	2	2	0|3	0.1	0.19	0.1	0.19	0.1	-7.3	1.33	0.52		4|0	4	2	423	MPI_HUMAN	FALSE
U21_WT	P35244	RPA3	4|0	4	2	2	0|3	0.1	0.19	0.1	0.19	0.1	-7.3	1.33	0.52	P55265|Q6WCQ1|Q9BSJ8|P18124|Q10570|Q5VT52|Q6NZY4|O14974|P09884|P35249|P40429|P48729|Q86W42|P35251|P49756|Q04323|Q10567|Q9NXF1|Q9BSD7|Q7Z739|Q68E01|Q15286|Q12768|Q96EE3|	3|0	3	1.5	121	RFA3_HUMAN	FALSE
U21_WT	P43246	MSH2	4|0	4	2	2	0|3	0.1	0.19	0.1	0.19	0.1	-7.3	1.33	0.52	P35251|P49756|P20073|P46063|	3|0	3	1.5	934	MSH2_HUMAN	FALSE
U21_WT	P48960	ADGRE5	4|0	4	2	2	0|3	0.1	0.19	0.1	0.19	0.1	-7.3	1.33	0.52		2|0	2	1	835	AGRE5_HUMAN	FALSE
U21_WT	P55081	MFAP1	4|0	4	2	2	0|3	0.1	0.19	0.1	0.19	0.1	-7.3	1.33	0.52		2|0	2	1	439	MFAP1_HUMAN	FALSE
U21_WT	Q13126	MTAP	4|0	4	2	2	0|3	0.1	0.19	0.1	0.19	0.1	-7.3	1.33	0.52	P00966|P61960|P49773|	3|0	3	1.5	283	MTAP_HUMAN	FALSE
U21_WT	Q16666	IFI16	4|0	4	2	2	0|3	0.1	0.19	0.1	0.19	0.1	-7.3	1.33	0.52	Q9BZF1|Q9GZL7|Q9UKB1|Q9Y608|Q14690|Q9BZE4|Q09161|Q9BYG3|Q9P035|Q9UH99|O43818|O60287|Q12788|Q14137|Q15050|Q27J81|Q8IWA0|Q8IY81|Q92621|Q9H0A0|Q9NX24|Q9UH17|Q7L2E3|Q9BVJ6|P49756|Q9BY77|Q9NY93|O43660|Q5SSJ5|Q86WV6|Q9NXF1|P56182|O15381|Q96EE3|Q9UBB5|	3|0	3	1.5	785	IF16_HUMAN	FALSE
U21_WT	Q16822	PCK2	4|0	4	2	2	0|3	0.1	0.19	0.1	0.19	0.1	-7.3	1.33	0.52	O94903|Q99816|	2|0	2	1	640	PCKGM_HUMAN	FALSE
U21_WT	Q7Z4V5	HDGFL2	4|0	4	2	2	0|3	0.1	0.19	0.1	0.19	0.1	-7.3	1.33	0.52	P32121|	3|0	3	1.5	671	HDGR2_HUMAN	FALSE
U21_WT	Q96G23	CERS2	4|0	4	2	2	0|3	0.1	0.19	0.1	0.19	0.1	-7.3	1.33	0.52	O75787|	4|0	4	2	380	CERS2_HUMAN	FALSE
U21_WT	Q99471	PFDN5	4|0	4	2	2	0|3	0.1	0.19	0.1	0.19	0.1	-7.3	1.33	0.52	Q9UKB1|O14974|Q9Y297|O15212|Q9H6T3|	4|0	4	2	154	PFD5_HUMAN	FALSE
U21_WT	Q9Y376	CAB39	4|0	4	2	2	0|3	0.1	0.19	0.1	0.19	0.1	-7.3	1.33	0.52		3|0	3	1.5	341	CAB39_HUMAN	FALSE
U21_WT	Q9Y6C9	MTCH2	4|0	4	2	2	0|3	0.1	0.19	0.1	0.19	0.1	-7.3	1.33	0.52	Q9BZE1|O75306|	2|0	2	1	303	MTCH2_HUMAN	FALSE
U21_WT	Q15369	ELOC	4|0	4	2	2	0|3	0.1	0.19	0.1	0.19	0.1	-7.3	1.33	0.52	Q9BT78|Q13418|	2|0	2	1	112	ELOC_HUMAN	FALSE
U21_WT	Q4KMP7	TBC1D10B	0|4	4	2	2	3|0	0.1	0.19	0.1	0.19	0.1	-7.3	1.33	0.52		0|2	2	1	808	TB10B_HUMAN	FALSE
U21_WT	Q8IZL8	PELP1	0|4	4	2	2	0|3	0.1	0.19	0.1	0.19	0.1	-7.3	1.33	0.52	P61254|Q9NXF1|	0|2	2	1	1130	PELP1_HUMAN	FALSE
U21_WT	Q99567	NUP88	0|4	4	2	2	0|3	0.1	0.19	0.1	0.19	0.1	-7.3	1.33	0.52	Q9Y6D5|Q9NUU7|Q96EE3|	0|2	2	1	741	NUP88_HUMAN	FALSE
U21_WT	O75083	WDR1	55|41	96	48	2	0|31	0.08	0.15	0.08	0.15	0.08	-7.91	3.1	0.53	Q8N3V7|O75787|P62140|P52888|	22|19	41	20.5	606	WDR1_HUMAN	FALSE
U21_WT	Q99459	CDC5L	6|8	14	7	2	0|6	0.09	0.14	0.09	0.14	0.09	-3.49	2.33	0.53	P35249|Q12792|Q8IY81|Q9H0A0|Q9BVJ6|O00148|O43660|O75694|P17931|P53350|Q10567|Q13492|Q14694|Q9H1A4|Q9H4M9|Q9NUU7|Q68E01|Q96EE3|	4|5	9	4.5	802	CDC5L_HUMAN	FALSE
U21_WT	P98171	ARHGAP4	6|5	11	5.5	2	0|5	0.07	0.1	0.07	0.1	0.07	-3.11	2.2	0.53		4|4	8	4	946	RHG04_HUMAN	FALSE
U21_WT	Q9BXP5	SRRT	3|3	6	3	2	0|3	0.08	0.08	0.08	0.08	0.08	-2.45	2	0.53	Q09161|Q5H9R7|	2|2	4	2	876	SRRT_HUMAN	FALSE
U21_WT	O14737	PDCD5	5|0	5	2.5	2	0|4	0.07	0.14	0.07	0.14	0.07	-8.98	1.25	0.53	Q9BVJ6|	3|0	3	1.5	125	PDCD5_HUMAN	FALSE
U21_WT	O15511	ARPC5	5|0	5	2.5	2	0|4	0.07	0.14	0.07	0.14	0.07	-8.98	1.25	0.53	Q8N3V7|Q92688|	3|0	3	1.5	151	ARPC5_HUMAN	FALSE
U21_WT	P48739	PITPNB	5|0	5	2.5	2	0|4	0.07	0.14	0.07	0.14	0.07	-8.98	1.25	0.53		4|0	4	2	271	PIPNB_HUMAN	FALSE
U21_WT	P61758	VBP1	5|0	5	2.5	2	0|4	0.07	0.14	0.07	0.14	0.07	-8.98	1.25	0.53	Q9Y297|O15212|Q9UHD9|	4|0	4	2	197	PFD3_HUMAN	FALSE
U21_WT	P62495	ETF1	5|0	5	2.5	2	0|4	0.07	0.14	0.07	0.14	0.07	-8.98	1.25	0.53	Q9ULV4|Q15631|P48729|Q9BR76|Q92541|	4|0	4	2	437	ERF1_HUMAN	FALSE
U21_WT	Q00796	SORD	5|0	5	2.5	2	0|4	0.07	0.14	0.07	0.14	0.07	-8.98	1.25	0.53	O00148|P52888|P60174|	3|0	3	1.5	357	DHSO_HUMAN	FALSE
U21_WT	Q53GS9	USP39	5|0	5	2.5	2	0|4	0.07	0.14	0.07	0.14	0.07	-8.98	1.25	0.53	Q7L0Y3|O00182|P78362|	3|0	3	1.5	565	SNUT2_HUMAN	FALSE
U21_WT	Q5JTV8	TOR1AIP1	5|0	5	2.5	2	0|4	0.07	0.14	0.07	0.14	0.07	-8.98	1.25	0.53	Q8TEX9|Q9H792|	4|0	4	2	583	TOIP1_HUMAN	FALSE
U21_WT	Q96P70	IPO9	5|0	5	2.5	2	0|4	0.07	0.14	0.07	0.14	0.07	-8.98	1.25	0.53	Q12792|Q9Y5L0|P45974|	4|0	4	2	1041	IPO9_HUMAN	FALSE
U21_WT	Q9NT62	ATG3	5|0	5	2.5	2	0|4	0.07	0.14	0.07	0.14	0.07	-8.98	1.25	0.53	P00966|O95379|	2|0	2	1	314	ATG3_HUMAN	FALSE
U21_WT	Q96JJ7	TMX3	5|0	5	2.5	2	0|4	0.07	0.14	0.07	0.14	0.07	-8.98	1.25	0.53		2|0	2	1	454	TMX3_HUMAN	FALSE
U21_WT	P26373	RPL13	2|2	4	2	2	2|0	0.1	0.1	0.1	0.1	0.1	-2.24	2	0.53	P18124|P62750|P46777|P40429|P61254|P61353|Q9NX20|Q8IW41|P20073|P78362|Q13418|Q9NXF1|Q9Y4B6|	2|2	4	2	211	RL13_HUMAN	FALSE
U21_WT	P54709	ATP1B3	2|2	4	2	2	0|2	0.1	0.1	0.1	0.1	0.1	-2.24	2	0.53	Q92688|P61254|O43169|	2|2	4	2	279	AT1B3_HUMAN	FALSE
U21_WT	Q6ZS81	WDFY4	2|2	4	2	2	0|2	0.1	0.1	0.1	0.1	0.1	-2.24	2	0.53		2|2	4	2	3184	WDFY4_HUMAN	FALSE
U21_WT	Q9GZT3	SLIRP	2|2	4	2	2	0|2	0.1	0.1	0.1	0.1	0.1	-2.24	2	0.53	P30405|P78344|	2|2	4	2	109	SLIRP_HUMAN	FALSE
U21_WT	Q9UMZ2	SYNRG	2|2	4	2	2	0|2	0.1	0.1	0.1	0.1	0.1	-2.24	2	0.53	O43747|	2|2	4	2	1314	SYNRG_HUMAN	FALSE
U21_WT	Q9Y2D5	PALM2AKAP2	94|66	160	80	2	2|48	0.07	0.14	0.07	0.14	0.07	-13.11	3.2	0.54	Q12768|	31|23	54	27	859	AKAP2_HUMAN	FALSE
U21_WT	Q13576	IQGAP2	11|12	23	11.5	2	0|9	0.07	0.09	0.07	0.09	0.07	-3.07	2.56	0.54	O75381|	9|8	17	8.5	1575	IQGA2_HUMAN	FALSE
U21_WT	P62906	RPL10A	11|0	11	5.5	2	0|8	0.06	0.13	0.06	0.13	0.06	-17.31	1.38	0.54	P18124|P62750|P46777|Q9BZE4|O60287|P40429|P61353|P12236|	8|0	8	4	217	RL10A_HUMAN	FALSE
U21_WT	Q9BTV4	TMEM43	8|2	10	5	2	0|6	0.07	0.14	0.07	0.14	0.07	-8.76	1.67	0.54		3|2	5	2.5	400	TMM43_HUMAN	FALSE
U21_WT	O43815	STRN	4|4	8	4	2	0|4	0.06	0.06	0.06	0.06	0.06	-2.76	2	0.54	Q9Y228|	3|4	7	3.5	780	STRN_HUMAN	FALSE
U21_WT	Q9UPU5	USP24	4|4	8	4	2	0|4	0.06	0.06	0.06	0.06	0.06	-2.76	2	0.54		3|4	7	3.5	2620	UBP24_HUMAN	FALSE
U21_WT	Q5T8P6	RBM26	0|5	5	2.5	2	2|2	0.07	0.13	0.07	0.13	0.07	-9.57	1.25	0.54	P62136|	0|4	4	2	1007	RBM26_HUMAN	FALSE
U21_WT	P84103	SRSF3	9|10	19	9.5	2	8|0	0.05	0.07	0.05	0.07	0.05	-3.42	2.38	0.55	Q15019|Q9BVJ6|P78362|P08195|	2|2	4	2	164	SRSF3_HUMAN	FALSE
U21_WT	Q92499	DDX1	16|2	18	9	2	0|11	0.06	0.12	0.06	0.12	0.06	-18.32	1.64	0.55	P35249|P61353|Q5VYK3|Q13492|Q96RQ3|P32121|	9|2	11	5.5	740	DDX1_HUMAN	FALSE
U21_WT	Q07960	ARHGAP1	9|0	9	4.5	2	0|7	0.05	0.1	0.05	0.1	0.05	-15.35	1.29	0.55	Q10567|	6|0	6	3	439	RHG01_HUMAN	FALSE
U21_WT	Q9H9Q2	COPS7B	2|6	8	4	2	0|5	0.05	0.1	0.05	0.1	0.05	-7.26	1.6	0.55	P61201|Q9BW61|Q9Y4B6|	2|5	7	3.5	264	CSN7B_HUMAN	FALSE
U21_WT	O00154	ACOT7	6|0	6	3	2	0|5	0.05	0.1	0.05	0.1	0.05	-11.22	1.2	0.55	O95379|	3|0	3	1.5	380	BACH_HUMAN	FALSE
U21_WT	O75608	LYPLA1	6|0	6	3	2	0|5	0.05	0.1	0.05	0.1	0.05	-11.22	1.2	0.55		4|0	4	2	230	LYPA1_HUMAN	FALSE
U21_WT	P30044	PRDX5	6|0	6	3	2	0|5	0.05	0.1	0.05	0.1	0.05	-11.22	1.2	0.55	P40925|Q9H3S7|P49773|	3|0	3	1.5	214	PRDX5_HUMAN	FALSE
U21_WT	P30085	CMPK1	6|0	6	3	2	0|5	0.05	0.1	0.05	0.1	0.05	-11.22	1.2	0.55		4|0	4	2	196	KCY_HUMAN	FALSE
U21_WT	Q9UKK9	NUDT5	6|0	6	3	2	0|5	0.05	0.1	0.05	0.1	0.05	-11.22	1.2	0.55	Q96C36|O14974|	3|0	3	1.5	219	NUDT5_HUMAN	FALSE
U21_WT	O95239	KIF4A	3|2	5	2.5	2	0|3	0.05	0.08	0.05	0.08	0.05	-3.76	1.67	0.55		3|2	5	2.5	1232	KIF4A_HUMAN	FALSE
U21_WT	P28065	PSMB9	3|2	5	2.5	2	0|3	0.05	0.08	0.05	0.08	0.05	-3.76	1.67	0.55	Q9Y244|	2|2	4	2	219	PSB9_HUMAN	FALSE
U21_WT	P51114	FXR1	3|2	5	2.5	2	0|3	0.05	0.08	0.05	0.08	0.05	-3.76	1.67	0.55	A0AVT1|	2|2	4	2	621	FXR1_HUMAN	FALSE
U21_WT	P82673	MRPS35	3|2	5	2.5	2	0|3	0.05	0.08	0.05	0.08	0.05	-3.76	1.67	0.55	P51398|Q9Y297|	3|2	5	2.5	323	RT35_HUMAN	FALSE
U21_WT	O00487	PSMD14	2|0	2	1	2	0|2	0.05	0.1	0.05	0.1	0.05	-5.13	1	0.55	Q5VYK3|Q8NI22|	2|0	2	1	310	PSDE_HUMAN	FALSE
U21_WT	P15374	UCHL3	2|0	2	1	2	0|2	0.05	0.1	0.05	0.1	0.05	-5.13	1	0.55	Q15631|P98170|P45974|P49773|A0AVT1|	2|0	2	1	230	UCHL3_HUMAN	FALSE
U21_WT	P61956	SUMO2	2|0	2	1	2	0|2	0.05	0.1	0.05	0.1	0.05	-5.13	1	0.55	Q14690|P46777|Q9BZE4|Q09161|Q14847|P26358|Q5VT52|Q86YP4|Q8WVM8|Q96C36|Q9HCD5|Q9HCG8|P09884|P35249|P51398|P60510|P61254|Q12788|Q14137|Q15050|Q86W42|Q8IY81|Q92621|Q96T88|Q9BW19|Q9H0A0|Q9H2P0|Q9NX24|P62140|Q7L2E3|Q5VYK3|P35251|Q9BVJ6|P49756|Q9BXS5|O15371|P21127|Q96GA3|Q92541|O00148|O15067|O75153|O75694|O75822|P43034|P46063|P52294|P78344|Q14694|Q5SSJ5|Q9NRF9|Q9NXF1|Q9Y316|Q9H6T3|O15446|Q68E01|P45974|…	2|0	2	1	95	SUMO2_HUMAN	FALSE
U21_WT	Q10713	PMPCA	2|0	2	1	2	0|2	0.05	0.1	0.05	0.1	0.05	-5.13	1	0.55	P61201|	2|0	2	1	525	MPPA_HUMAN	FALSE
U21_WT	Q13242	SRSF9	2|0	2	1	2	0|2	0.05	0.1	0.05	0.1	0.05	-5.13	1	0.55	Q09161|P78362|	2|0	2	1	221	SRSF9_HUMAN	FALSE
U21_WT	Q8NBT2	SPC24	2|0	2	1	2	0|2	0.05	0.1	0.05	0.1	0.05	-5.13	1	0.55		2|0	2	1	197	SPC24_HUMAN	FALSE
U21_WT	Q8WXF1	PSPC1	2|0	2	1	2	0|2	0.05	0.1	0.05	0.1	0.05	-5.13	1	0.55		2|0	2	1	523	PSPC1_HUMAN	FALSE
U21_WT	Q93084	ATP2A3	2|0	2	1	2	0|2	0.05	0.1	0.05	0.1	0.05	-5.13	1	0.55		2|0	2	1	999	AT2A3_HUMAN	FALSE
U21_WT	Q9Y3C6	PPIL1	2|0	2	1	2	0|2	0.05	0.1	0.05	0.1	0.05	-5.13	1	0.55	P78362|	2|0	2	1	166	PPIL1_HUMAN	FALSE
U21_WT	P56378	ATP5MJ	2|0	2	1	2	2|0	0.05	0.1	0.05	0.1	0.05	-5.13	1	0.55		2|0	2	1	58	ATP68_HUMAN	FALSE
U21_WT	Q0VDF9	HSPA14	2|0	2	1	2	0|2	0.05	0.1	0.05	0.1	0.05	-5.13	1	0.55	Q15004|Q13217|	2|0	2	1	509	HSP7E_HUMAN	FALSE
U21_WT	Q13363	CTBP1	2|0	2	1	2	0|2	0.05	0.1	0.05	0.1	0.05	-5.13	1	0.55	P26358|P53350|	2|0	2	1	440	CTBP1_HUMAN	FALSE
U21_WT	Q9NTX5	ECHDC1	2|0	2	1	2	0|2	0.05	0.1	0.05	0.1	0.05	-5.13	1	0.55		2|0	2	1	307	ECHD1_HUMAN	FALSE
U21_WT	Q9Y5X3	SNX5	2|0	2	1	2	0|2	0.05	0.1	0.05	0.1	0.05	-5.13	1	0.55	Q14137|O75694|	2|0	2	1	404	SNX5_HUMAN	FALSE
U21_WT	Q9P289	STK26	2|0	2	1	2	0|2	0.05	0.1	0.05	0.1	0.05	-5.13	1	0.55	P0CAP2|Q04323|O94903|	2|0	2	1	416	STK26_HUMAN	FALSE
U21_WT	P63279	UBE2I	2|0	2	1	2	0|2	0.05	0.1	0.05	0.1	0.05	-5.13	1	0.55	Q69YQ0|Q92621|Q9H0A0|Q9Y5K6|P49756|O75694|P98170|Q04323|Q8IVD9|Q99816|O15381|Q96EE3|	2|0	2	1	158	UBC9_HUMAN	FALSE
U21_WT	Q9NZ01	TECR	2|0	2	1	2	0|2	0.05	0.1	0.05	0.1	0.05	-5.13	1	0.55	Q13418|Q9H4M9|Q9H0U3|	2|0	2	1	308	TECR_HUMAN	FALSE
U21_WT	P48553	TRAPPC10	0|2	2	1	2	0|2	0.05	0.1	0.05	0.1	0.05	-5.13	1	0.55	Q9Y296|	0|2	2	1	1259	TPC10_HUMAN	FALSE
U21_WT	Q6N021	TET2	0|2	2	1	2	0|2	0.05	0.1	0.05	0.1	0.05	-5.13	1	0.55	Q9Y4B6|	0|2	2	1	2002	TET2_HUMAN	FALSE
U21_WT	Q96JG6	VPS50	0|2	2	1	2	0|2	0.05	0.1	0.05	0.1	0.05	-5.13	1	0.55		0|2	2	1	964	VPS50_HUMAN	FALSE
U21_WT	Q14232	EIF2B1	0|2	2	1	2	0|2	0.05	0.1	0.05	0.1	0.05	-5.13	1	0.55	Q13144|Q9BYD3|	0|2	2	1	305	EI2BA_HUMAN	FALSE
U21_WT	Q12996	CSTF3	0|2	2	1	2	0|2	0.05	0.1	0.05	0.1	0.05	-5.13	1	0.55	Q10570|	0|2	2	1	717	CSTF3_HUMAN	FALSE
U21_WT	Q96FS4	SIPA1	30|23	53	26.5	2	0|19	0.05	0.09	0.05	0.09	0.05	-6.18	2.79	0.57	P62140|	19|16	35	17.5	1042	SIPA1_HUMAN	FALSE
U21_WT	O75534	CSDE1	12|0	12	6	2	0|9	0.04	0.09	0.04	0.09	0.04	-19.57	1.33	0.57		7|0	7	3.5	798	CSDE1_HUMAN	FALSE
U21_WT	P10768	ESD	12|0	12	6	2	0|9	0.04	0.09	0.04	0.09	0.04	-19.57	1.33	0.57	P40925|Q9BW61|P60174|P61960|P30038|	8|0	8	4	282	ESTD_HUMAN	FALSE
U21_WT	O43598	DNPH1	3|0	3	1.5	2	0|3	0.04	0.08	0.04	0.08	0.04	-7.3	1	0.57		3|0	3	1.5	174	DNPH1_HUMAN	FALSE
U21_WT	O75368	SH3BGRL	3|0	3	1.5	2	0|3	0.04	0.08	0.04	0.08	0.04	-7.3	1	0.57		3|0	3	1.5	114	SH3L1_HUMAN	FALSE
U21_WT	O95202	LETM1	3|0	3	1.5	2	0|3	0.04	0.08	0.04	0.08	0.04	-7.3	1	0.57		3|0	3	1.5	739	LETM1_HUMAN	FALSE
U21_WT	P00387	CYB5R3	3|0	3	1.5	2	0|3	0.04	0.08	0.04	0.08	0.04	-7.3	1	0.57	O43169|	2|0	2	1	301	NB5R3_HUMAN	FALSE
U21_WT	P22061	PCMT1	3|0	3	1.5	2	0|3	0.04	0.08	0.04	0.08	0.04	-7.3	1	0.57	Q9Y597|Q8IZP0|P31350|	2|0	2	1	227	PIMT_HUMAN	FALSE
U21_WT	P42785	PRCP	3|0	3	1.5	2	0|3	0.04	0.08	0.04	0.08	0.04	-7.3	1	0.57	O94903|Q9NVS9|	2|0	2	1	496	PCP_HUMAN	FALSE
U21_WT	P43487	RANBP1	3|0	3	1.5	2	0|3	0.04	0.08	0.04	0.08	0.04	-7.3	1	0.57		2|0	2	1	201	RANG_HUMAN	FALSE
U21_WT	P51148	RAB5C	3|0	3	1.5	2	0|3	0.04	0.08	0.04	0.08	0.04	-7.3	1	0.57	P61201|P35610|Q8WVM8|Q9UH99|P32121|	3|0	3	1.5	216	RAB5C_HUMAN	FALSE
U21_WT	P52701	MSH6	3|0	3	1.5	2	0|3	0.04	0.08	0.04	0.08	0.04	-7.3	1	0.57	P35251|	3|0	3	1.5	1360	MSH6_HUMAN	FALSE
U21_WT	P52789	HK2	3|0	3	1.5	2	0|3	0.04	0.08	0.04	0.08	0.04	-7.3	1	0.57	Q8IVD9|Q14653|	2|0	2	1	917	HXK2_HUMAN	FALSE
U21_WT	P61221	ABCE1	3|0	3	1.5	2	0|3	0.04	0.08	0.04	0.08	0.04	-7.3	1	0.57	Q86XJ1|Q9ULV4|P18124|Q15631|P35249|Q12792|Q9H0A0|P62140|O15371|Q10567|Q13418|Q16718|Q15286|	3|0	3	1.5	599	ABCE1_HUMAN	FALSE
U21_WT	Q14677	CLINT1	3|0	3	1.5	2	0|3	0.04	0.08	0.04	0.08	0.04	-7.3	1	0.57	Q8N3V7|P46777|O75787|O43747|P62140|Q10567|Q13492|O14976|	2|0	2	1	625	EPN4_HUMAN	FALSE
U21_WT	Q9H2U2	PPA2	3|0	3	1.5	2	0|3	0.04	0.08	0.04	0.08	0.04	-7.3	1	0.57	Q9Y5K6|O75153|P61960|	3|0	3	1.5	334	IPYR2_HUMAN	FALSE
U21_WT	Q9UBE0	SAE1	3|0	3	1.5	2	0|3	0.04	0.08	0.04	0.08	0.04	-7.3	1	0.57		3|0	3	1.5	346	SAE1_HUMAN	FALSE
U21_WT	P26447	S100A4	3|0	3	1.5	2	0|3	0.04	0.08	0.04	0.08	0.04	-7.3	1	0.57	O75190|P16104|Q96EY1|P78362|P98170|	2|0	2	1	101	S10A4_HUMAN	FALSE
U21_WT	P60866	RPS20	3|0	3	1.5	2	0|3	0.04	0.08	0.04	0.08	0.04	-7.3	1	0.57	P62750|P46777|Q9UH99|P40429|P61353|O15371|P17931|	2|0	2	1	119	RS20_HUMAN	FALSE
U21_WT	P37108	SRP14	0|3	3	1.5	2	0|3	0.04	0.08	0.04	0.08	0.04	-7.3	1	0.57	Q9BYG3|Q8IWS0|Q9NY93|	0|2	2	1	136	SRP14_HUMAN	FALSE
U21_WT	Q14997	PSME4	0|3	3	1.5	2	0|3	0.04	0.08	0.04	0.08	0.04	-7.3	1	0.57		0|3	3	1.5	1843	PSME4_HUMAN	FALSE
U21_WT	Q7Z3J2	VPS35L	0|3	3	1.5	2	0|3	0.04	0.08	0.04	0.08	0.04	-7.3	1	0.57		0|3	3	1.5	963	VP35L_HUMAN	FALSE
U21_WT	Q86XP3	DDX42	0|3	3	1.5	2	0|3	0.04	0.08	0.04	0.08	0.04	-7.3	1	0.57		0|2	2	1	938	DDX42_HUMAN	FALSE
U21_WT	Q8N954	GPATCH11	0|3	3	1.5	2	3|0	0.04	0.08	0.04	0.08	0.04	-7.3	1	0.57		0|2	2	1	285	GPT11_HUMAN	FALSE
U21_WT	Q9BY12	SCAPER	0|3	3	1.5	2	0|3	0.04	0.08	0.04	0.08	0.04	-7.3	1	0.57		0|2	2	1	1400	SCAPE_HUMAN	FALSE
U21_WT	Q9NR50	EIF2B3	0|3	3	1.5	2	0|3	0.04	0.08	0.04	0.08	0.04	-7.3	1	0.57	P35249|Q13144|	0|2	2	1	452	EI2BG_HUMAN	FALSE
U21_WT	Q9P2N5	RBM27	0|3	3	1.5	2	3|0	0.04	0.08	0.04	0.08	0.04	-7.3	1	0.57	Q09161|	0|2	2	1	1060	RBM27_HUMAN	FALSE
U21_WT	Q15181	PPA1	15|0	15	7.5	2	0|11	0.03	0.07	0.03	0.07	0.03	-23.85	1.36	0.59		7|0	7	3.5	289	IPYR_HUMAN	FALSE
U21_WT	Q8NI27	THOC2	7|5	12	6	2	2|4	0.04	0.07	0.04	0.07	0.04	-5.27	2	0.59	P46939|P55265|Q09161|Q86W42|Q5VYK3|Q9BY77|O00148|	4|3	7	3.5	1593	THOC2_HUMAN	FALSE
U21_WT	Q13616	CUL1	3|7	10	5	2	2|4	0.03	0.07	0.03	0.07	0.03	-8.12	1.67	0.59	Q9Y285|P62136|Q9BT78|Q9NX08|Q9UKB1|P62750|P46777|P61201|Q09161|O14974|P40429|P61353|Q8IY81|Q96T88|Q9H0A0|Q9Y297|Q7L2E3|Q9NY93|P52294|P60174|Q04323|Q13418|Q5SSJ5|Q9Y244|Q16204|Q9NWN3|Q14653|Q9Y4B6|P12236|	3|5	8	4	776	CUL1_HUMAN	FALSE
U21_WT	Q9NTI5	PDS5B	7|2	9	4.5	2	0|6	0.04	0.07	0.04	0.07	0.04	-8.76	1.5	0.59		5|2	7	3.5	1447	PDS5B_HUMAN	FALSE
U21_WT	P10515	DLAT	3|4	7	3.5	2	0|4	0.04	0.06	0.04	0.06	0.04	-3.95	1.75	0.59	Q15004|O75306|Q99816|	2|2	4	2	647	ODP2_HUMAN	FALSE
U21_WT	P62241	RPS8	3|4	7	3.5	2	0|4	0.04	0.06	0.04	0.06	0.04	-3.95	1.75	0.59	Q8TEX9|P18124|P62750|P46777|Q9BYG3|P40429|P51398|P61254|P61353|Q9H0A0|Q9NX20|Q5SSJ5|Q9Y4B6|P32121|	3|3	6	3	208	RS8_HUMAN	FALSE
U21_WT	P63151	PPP2R2A	7|0	7	3.5	2	0|6	0.04	0.07	0.04	0.07	0.04	-13.09	1.17	0.59	P36897|	6|0	6	3	447	2ABA_HUMAN	FALSE
U21_WT	Q9P1F3	ABRACL	7|0	7	3.5	2	0|6	0.04	0.07	0.04	0.07	0.04	-13.09	1.17	0.59		4|0	4	2	81	ABRAL_HUMAN	FALSE
U21_WT	Q9ULZ3	PYCARD	7|0	7	3.5	2	0|6	0.04	0.07	0.04	0.07	0.04	-13.09	1.17	0.59		5|0	5	2.5	195	ASC_HUMAN	FALSE
U21_WT	P62917	RPL8	4|2	6	3	2	0|4	0.03	0.06	0.03	0.06	0.03	-5.46	1.5	0.59	P18124|P62750|P46777|P40429|P61254|P61353|Q8IY81|Q9BYD3|	3|2	5	2.5	257	RL8_HUMAN	FALSE
U21_WT	A0A0B4J2D5	GATD3	4|0	4	2	2	0|4	0.03	0.06	0.03	0.06	0.03	-8.98	1	0.59	O94925|	3|0	3	1.5	268	GAL3B_HUMAN	FALSE
U21_WT	O60711	LPXN	4|0	4	2	2	0|4	0.03	0.06	0.03	0.06	0.03	-8.98	1	0.59	Q14289|	3|0	3	1.5	386	LPXN_HUMAN	FALSE
U21_WT	P05120	SERPINB2	4|0	4	2	2	0|4	0.03	0.06	0.03	0.06	0.03	-8.98	1	0.59		3|0	3	1.5	415	PAI2_HUMAN	FALSE
U21_WT	P06865	HEXA	4|0	4	2	2	0|4	0.03	0.06	0.03	0.06	0.03	-8.98	1	0.59	P16104|A0AVT1|	3|0	3	1.5	529	HEXA_HUMAN	FALSE
U21_WT	P13489	RNH1	4|0	4	2	2	0|4	0.03	0.06	0.03	0.06	0.03	-8.98	1	0.59	Q9UHD9|	3|0	3	1.5	461	RINI_HUMAN	FALSE
U21_WT	P30533	LRPAP1	4|0	4	2	2	0|4	0.03	0.06	0.03	0.06	0.03	-8.98	1	0.59		3|0	3	1.5	357	AMRP_HUMAN	FALSE
U21_WT	P49589	CARS1	4|0	4	2	2	0|4	0.03	0.06	0.03	0.06	0.03	-8.98	1	0.59	Q13492|Q8NI22|O94903|	4|0	4	2	748	SYCC_HUMAN	FALSE
U21_WT	P68402	PAFAH1B2	4|0	4	2	2	0|4	0.03	0.06	0.03	0.06	0.03	-8.98	1	0.59	P43034|Q13564|O94903|	2|0	2	1	229	PA1B2_HUMAN	FALSE
U21_WT	Q15005	SPCS2	4|0	4	2	2	0|4	0.03	0.06	0.03	0.06	0.03	-8.98	1	0.59	Q9NY93|	2|0	2	1	226	SPCS2_HUMAN	FALSE
U21_WT	Q7Z434	MAVS	4|0	4	2	2	0|4	0.03	0.06	0.03	0.06	0.03	-8.98	1	0.59	P42224|Q04323|Q86WV6|Q14653|	3|0	3	1.5	540	MAVS_HUMAN	FALSE
U21_WT	Q9H098	FAM107B	4|0	4	2	2	0|4	0.03	0.06	0.03	0.06	0.03	-8.98	1	0.59		2|0	2	1	131	F107B_HUMAN	FALSE
U21_WT	Q9H0U4	RAB1B	4|0	4	2	2	0|4	0.03	0.06	0.03	0.06	0.03	-8.98	1	0.59	Q96EY1|P00403|	4|0	4	2	201	RAB1B_HUMAN	FALSE
U21_WT	Q9NTJ5	SACM1L	4|0	4	2	2	0|4	0.03	0.06	0.03	0.06	0.03	-8.98	1	0.59		3|0	3	1.5	587	SAC1_HUMAN	FALSE
U21_WT	P49407	ARRB1	4|0	4	2	2	0|4	0.03	0.06	0.03	0.06	0.03	-8.98	1	0.59	P16104|Q14137|Q92541|Q13418|O15446|P32121|	2|0	2	1	418	ARRB1_HUMAN	FALSE
U21_WT	Q6ULP2	AFTPH	0|4	4	2	2	4|0	0.03	0.06	0.03	0.06	0.03	-8.98	1	0.59		0|2	2	1	936	AFTIN_HUMAN	FALSE
U21_WT	Q92905	COPS5	0|4	4	2	2	0|4	0.03	0.06	0.03	0.06	0.03	-8.98	1	0.59	Q9BT78|Q9UKB1|Q9Y597|P18124|P62750|P46777|P61201|Q9BZE4|Q09161|Q10570|Q9BW61|O15231|P48729|P61353|Q8IY81|Q7L2E3|Q9NY93|O60256|O75694|P52294|P53350|Q10567|Q13418|Q9Y4B6|P12236|Q5TAQ9|Q96EE3|Q86UA1|	0|4	4	2	334	CSN5_HUMAN	FALSE
U21_WT	P01859	IGHG2	0|4	4	2	2	0|4	0.03	0.06	0.03	0.06	0.03	-8.98	1	0.59		0|2	2	1	395	IGHG2_HUMAN	FALSE
U21_WT	Q02878	RPL6	14|7	21	10.5	2	3|8	0.02	0.05	0.02	0.05	0.02	-10.84	1.91	0.6	P18124|P62750|P46777|Q9BZE4|P40429|P51398|P60468|P61254|P61353|Q15050|Q8IY81|Q9H0U3|Q9Y4B6|P32121|	8|4	12	6	288	RL6_HUMAN	FALSE
U21_WT	Q5JSL3	DOCK11	4|14	18	9	2	3|8	0.02	0.05	0.02	0.05	0.02	-15.29	1.64	0.6		3|9	12	6	2073	DOC11_HUMAN	FALSE
U21_WT	Q14103	HNRNPD	13|4	17	8.5	2	0|10	0.03	0.06	0.03	0.06	0.03	-12.66	1.7	0.6	Q6NYC8|Q9UKB1|Q14746|P16104|Q9Y297|Q7L2E3|Q5VYK3|Q13492|P08195|P32121|	4|2	6	3	355	HNRPD_HUMAN	FALSE
U21_WT	P17980	PSMC3	13|3	16	8	2	0|10	0.03	0.06	0.03	0.06	0.03	-14.31	1.6	0.6	Q6WCQ1|P42224|P61201|Q04323|Q9Y244|P80723|	9|3	12	6	439	PRS6A_HUMAN	FALSE
U21_WT	O75367	MACROH2A1	8|6	14	7	2	2|5	0.03	0.05	0.03	0.05	0.03	-5.6	2	0.6		5|4	9	4.5	369	H2AY_HUMAN	FALSE
U21_WT	Q15008	PSMD6	11|2	13	6.5	2	0|9	0.02	0.04	0.02	0.04	0.02	-14.44	1.44	0.6	Q8NI22|	6|2	8	4	389	PSMD6_HUMAN	FALSE
U21_WT	Q01826	SATB1	4|8	12	6	2	2|5	0.02	0.05	0.02	0.05	0.02	-8.4	1.71	0.6		4|5	9	4.5	763	SATB1_HUMAN	FALSE
U21_WT	O76021	RSL1D1	8|3	11	5.5	2	3|4	0.03	0.05	0.03	0.05	0.03	-9.89	1.57	0.6	Q9BYG3|Q15050|P78362|Q5SSJ5|	4|3	7	3.5	490	RL1D1_HUMAN	FALSE
U21_WT	P09960	LTA4H	11|0	11	5.5	2	0|9	0.02	0.04	0.02	0.04	0.02	-19.57	1.22	0.6	P36871|Q9BW61|	9|0	9	4.5	611	LKHA4_HUMAN	FALSE
U21_WT	Q9UKL0	RCOR1	3|8	11	5.5	2	4|3	0.03	0.05	0.03	0.05	0.03	-9.89	1.57	0.6	P51532|Q13127|	3|4	7	3.5	485	RCOR1_HUMAN	FALSE
U21_WT	Q9Y2Q3	GSTK1	11|0	11	5.5	2	0|9	0.02	0.04	0.02	0.04	0.02	-19.57	1.22	0.6	P30405|P08195|	8|0	8	4	226	GSTK1_HUMAN	FALSE
U21_WT	O14874	BCKDK	5|4	9	4.5	2	0|5	0.03	0.04	0.03	0.04	0.03	-4.23	1.8	0.6		2|2	4	2	412	BCKD_HUMAN	FALSE
U21_WT	P11717	IGF2R	5|3	8	4	2	5|0	0.02	0.04	0.02	0.04	0.02	-5.59	1.6	0.6		4|2	6	3	2491	MPRI_HUMAN	FALSE
U21_WT	P41240	CSK	8|0	8	4	2	0|7	0.02	0.05	0.02	0.05	0.02	-15.35	1.14	0.6	P06730|P16284|P32121|	5|0	5	2.5	450	CSK_HUMAN	FALSE
U21_WT	P63244	RACK1	8|0	8	4	2	0|7	0.02	0.05	0.02	0.05	0.02	-15.35	1.14	0.6	P18124|P42224|P46777|Q08752|P12236|	4|0	4	2	317	RACK1_HUMAN	FALSE
U21_WT	O75150	RNF40	3|4	7	3.5	2	2|2	0.02	0.04	0.02	0.04	0.02	-4.59	1.75	0.6	Q15019|Q09161|	3|4	7	3.5	1001	BRE1B_HUMAN	FALSE
U21_WT	Q6P2E9	EDC4	4|3	7	3.5	2	2|2	0.02	0.04	0.02	0.04	0.02	-4.59	1.75	0.6	P35249|	4|3	7	3.5	1401	EDC4_HUMAN	FALSE
U21_WT	O76003	GLRX3	5|0	5	2.5	2	0|5	0.02	0.04	0.02	0.04	0.02	-11.22	1	0.6		4|0	4	2	335	GLRX3_HUMAN	FALSE
U21_WT	O76094	SRP72	5|0	5	2.5	2	0|5	0.02	0.04	0.02	0.04	0.02	-11.22	1	0.6	Q9BYG3|Q8IY81|	3|0	3	1.5	671	SRP72_HUMAN	FALSE
U21_WT	P53004	BLVRA	5|0	5	2.5	2	0|5	0.02	0.04	0.02	0.04	0.02	-11.22	1	0.6		3|0	3	1.5	296	BIEA_HUMAN	FALSE
U21_WT	P55957	BID	5|0	5	2.5	2	0|5	0.02	0.04	0.02	0.04	0.02	-11.22	1	0.6	Q9UHD9|	3|0	3	1.5	195	BID_HUMAN	FALSE
U21_WT	P61106	RAB14	5|0	5	2.5	2	0|5	0.02	0.04	0.02	0.04	0.02	-11.22	1	0.6	O75787|O43747|	3|0	3	1.5	215	RAB14_HUMAN	FALSE
U21_WT	P61247	RPS3A	5|0	5	2.5	2	0|5	0.02	0.04	0.02	0.04	0.02	-11.22	1	0.6	P18124|P62750|P46777|Q9BYG3|P40429|P61254|P61353|Q9NY93|P32121|	2|0	2	1	264	RS3A_HUMAN	FALSE
U21_WT	P82979	SARNP	5|0	5	2.5	2	0|5	0.02	0.04	0.02	0.04	0.02	-11.22	1	0.6	O00148|P09110|	2|0	2	1	210	SARNP_HUMAN	FALSE
U21_WT	Q14376	GALE	5|0	5	2.5	2	0|5	0.02	0.04	0.02	0.04	0.02	-11.22	1	0.6	Q9Y5K6|	3|0	3	1.5	348	GALE_HUMAN	FALSE
U21_WT	Q7L576	CYFIP1	5|0	5	2.5	2	0|5	0.02	0.04	0.02	0.04	0.02	-11.22	1	0.6	Q8IZP0|O75153|P06730|	4|0	4	2	1253	CYFP1_HUMAN	FALSE
U21_WT	Q99829	CPNE1	5|0	5	2.5	2	0|5	0.02	0.04	0.02	0.04	0.02	-11.22	1	0.6	P32121|	2|0	2	1	537	CPNE1_HUMAN	FALSE
U21_WT	Q9Y3A5	SBDS	5|0	5	2.5	2	0|5	0.02	0.04	0.02	0.04	0.02	-11.22	1	0.6	P09110|P43034|O94903|	4|0	4	2	250	SBDS_HUMAN	FALSE
U21_WT	P52434	POLR2H	2|2	4	2	2	0|3	0.02	0.02	0.02	0.02	0.02	-3.76	1.33	0.6	Q68E01|	2|2	4	2	150	RPAB3_HUMAN	FALSE
U21_WT	P82650	MRPS22	2|2	4	2	2	0|3	0.02	0.02	0.02	0.02	0.02	-3.76	1.33	0.6	Q9UKB1|P51398|Q9Y297|	2|2	4	2	360	RT22_HUMAN	FALSE
U21_WT	P35998	PSMC2	14|8	22	11	2	0|11	0.02	0.04	0.02	0.04	0.02	-8.76	2	0.61	Q8TEX9|Q6NZY4|Q8IY81|Q5VYK3|P0CAP2|Q8NI22|Q9UHD9|Q9Y244|	5|3	8	4	433	PRS7_HUMAN	FALSE
U21_WT	Q13283	G3BP1	20|2	22	11	2	4|11	0.02	0.03	0.02	0.03	0.02	-27.11	1.47	0.61	Q14694|P06730|P49454|	11|2	13	6.5	466	G3BP1_HUMAN	FALSE
U21_WT	Q86UX7	FERMT3	17|2	19	9.5	2	0|13	0.02	0.03	0.02	0.03	0.02	-22.31	1.46	0.61	Q09161|Q9BY77|	11|2	13	6.5	667	URP2_HUMAN	FALSE
U21_WT	P20592	MX2	9|7	16	8	2	0|8	0.02	0.03	0.02	0.03	0.02	-5.31	2	0.61		5|6	11	5.5	715	MX2_HUMAN	FALSE
U21_WT	Q96QK1	VPS35	9|4	13	6.5	2	0|8	0.02	0.03	0.02	0.03	0.02	-9.26	1.62	0.61	Q9ULV4|P16104|P32121|	8|3	11	5.5	796	VPS35_HUMAN	FALSE
U21_WT	Q9Y520	PRRC2C	9|4	13	6.5	2	3|5	0.02	0.04	0.02	0.04	0.02	-10.19	1.62	0.61	P78362|	7|4	11	5.5	2896	PRC2C_HUMAN	FALSE
U21_WT	Q9P0L0	VAPA	9|3	12	6	2	0|8	0.02	0.03	0.02	0.03	0.02	-10.69	1.5	0.61	Q9UKB1|P46777|P35610|Q15042|Q9P035|O75348|Q16718|O75306|O75381|	5|2	7	3.5	249	VAPA_HUMAN	FALSE
U21_WT	P30050	RPL12	6|3	9	4.5	2	0|6	0.01	0.03	0.01	0.03	0.01	-7.33	1.5	0.61	P18124|P62750|P46777|P40429|P61353|P17931|P32121|	4|2	6	3	165	RL12_HUMAN	FALSE
U21_WT	Q13011	ECH1	9|0	9	4.5	2	0|8	0.02	0.03	0.02	0.03	0.02	-17.31	1.12	0.61	Q9UBS4|Q5H9R7|Q96RQ3|	7|0	7	3.5	328	ECH1_HUMAN	FALSE
U21_WT	Q96AE4	FUBP1	9|0	9	4.5	2	0|8	0.02	0.03	0.02	0.03	0.02	-17.31	1.12	0.61	Q9NUU7|	4|0	4	2	644	FUBP1_HUMAN	FALSE
U21_WT	Q63HN8	RNF213	0|9	9	4.5	2	0|8	0.02	0.03	0.02	0.03	0.02	-17.31	1.12	0.61		0|6	6	3	5207	RN213_HUMAN	FALSE
U21_WT	P04899	GNAI2	6|0	6	3	2	0|6	0.01	0.03	0.01	0.03	0.01	-13.09	1	0.61	Q8N3V7|Q9ULV4|Q7L2E3|Q5VYK3|P08195|	5|0	5	2.5	355	GNAI2_HUMAN	FALSE
U21_WT	Q9BXJ9	NAA15	6|0	6	3	2	0|6	0.01	0.03	0.01	0.03	0.01	-13.09	1	0.61	P42224|	4|0	4	2	866	NAA15_HUMAN	FALSE
U21_WT	Q9NW08	POLR3B	0|4	4	2	2	2|2	0.02	0.04	0.02	0.04	0.02	-9.57	1	0.61	P19388|P62136|Q15050|	0|2	2	1	1133	RPC2_HUMAN	FALSE
U21_WT	P61204	ARF3	15|3	18	9	2	0|12	0.01	0.02	0.01	0.02	0.01	-18.09	1.5	0.62		8|3	11	5.5	181	ARF3_HUMAN	FALSE
U21_WT	Q92925	SMARCD2	8|8	16	8	2	0|8	0.01	0.01	0.01	0.01	0.01	-4.31	2	0.62	P52294|	4|7	11	5.5	531	SMRD2_HUMAN	FALSE
U21_WT	P62826	RAN	12|2	14	7	2	0|10	0.01	0.03	0.01	0.03	0.01	-16.24	1.4	0.62	P18124|Q99986|Q6VN20|P52294|Q13418|Q5TAQ9|	10|2	12	6	216	RAN_HUMAN	FALSE
U21_WT	O60826	CCDC22	2|9	11	5.5	2	2|6	0.01	0.03	0.01	0.03	0.01	-13.1	1.38	0.62	Q9NX08|Q9P000|Q9Y297|O15067|Q9GZQ3|O14972|	2|5	7	3.5	627	CCD22_HUMAN	FALSE
U21_WT	Q92734	TFG	5|6	11	5.5	2	3|3	0.01	0.02	0.01	0.02	0.01	-5.27	1.83	0.62	P62136|O60287|Q9H0A0|Q99816|	3|4	7	3.5	400	TFG_HUMAN	FALSE
U21_WT	Q7L5N1	COPS6	4|4	8	4	2	0|5	0.01	0.01	0.01	0.01	0.01	-4.23	1.6	0.62	Q9BT78|Q9Y597|P61201|Q10570|P51159|Q9BW61|Q9Y297|P20073|Q99816|P49454|Q9Y4B6|Q5TAQ9|	3|4	7	3.5	327	CSN6_HUMAN	FALSE
U21_WT	Q92522	H1-10	5|2	7	3.5	2	2|3	0.01	0.03	0.01	0.03	0.01	-7.83	1.4	0.62	P32121|	3|2	5	2.5	213	H1X_HUMAN	FALSE
U21_WT	Q9H2K8	TAOK3	5|2	7	3.5	2	3|2	0.01	0.03	0.01	0.03	0.01	-7.83	1.4	0.62		4|2	6	3	898	TAOK3_HUMAN	FALSE
U21_WT	P28074	PSMB5	2|5	7	3.5	2	2|3	0.01	0.03	0.01	0.03	0.01	-7.83	1.4	0.62	O43681|P53350|Q9Y2T2|Q9Y244|	2|3	5	2.5	263	PSB5_HUMAN	FALSE
U21_WT	O60888	CUTA	2|0	2	1	2	0|3	0.01	0.02	0.01	0.02	0.01	-7.3	0.67	0.62		2|0	2	1	179	CUTA_HUMAN	FALSE
U21_WT	O95372	LYPLA2	2|0	2	1	2	0|3	0.01	0.02	0.01	0.02	0.01	-7.3	0.67	0.62		2|0	2	1	231	LYPA2_HUMAN	FALSE
U21_WT	P04080	CSTB	2|0	2	1	2	0|3	0.01	0.02	0.01	0.02	0.01	-7.3	0.67	0.62		2|0	2	1	98	CYTB_HUMAN	FALSE
U21_WT	Q08J23	NSUN2	2|0	2	1	2	0|3	0.01	0.02	0.01	0.02	0.01	-7.3	0.67	0.62	Q15631|O14974|P32121|	2|0	2	1	767	NSUN2_HUMAN	FALSE
U21_WT	Q7Z4W1	DCXR	2|0	2	1	2	0|3	0.01	0.02	0.01	0.02	0.01	-7.3	0.67	0.62		2|0	2	1	244	DCXR_HUMAN	FALSE
U21_WT	Q8WU90	ZC3H15	2|0	2	1	2	0|3	0.01	0.02	0.01	0.02	0.01	-7.3	0.67	0.62	Q6NZY4|Q86W42|	2|0	2	1	426	ZC3HF_HUMAN	FALSE
U21_WT	Q96G03	PGM2	2|0	2	1	2	0|3	0.01	0.02	0.01	0.02	0.01	-7.3	0.67	0.62	P60174|P30038|	2|0	2	1	612	PGM2_HUMAN	FALSE
U21_WT	Q9NUB1	ACSS1	2|0	2	1	2	0|3	0.01	0.02	0.01	0.02	0.01	-7.3	0.67	0.62		2|0	2	1	689	ACS2L_HUMAN	FALSE
U21_WT	Q9Y5L4	TIMM13	2|0	2	1	2	0|3	0.01	0.02	0.01	0.02	0.01	-7.3	0.67	0.62	Q9Y4B6|P12236|	2|0	2	1	95	TIM13_HUMAN	FALSE
U21_WT	P30566	ADSL	2|0	2	1	2	0|3	0.01	0.02	0.01	0.02	0.01	-7.3	0.67	0.62	Q9BW61|Q12792|O15067|P60174|Q9UHD9|	2|0	2	1	484	PUR8_HUMAN	FALSE
U21_WT	O43823	AKAP8	2|0	2	1	2	3|0	0.01	0.02	0.01	0.02	0.01	-7.3	0.67	0.62	Q9UKB1|Q13418|	2|0	2	1	692	AKAP8_HUMAN	FALSE
U21_WT	Q13617	CUL2	2|0	2	1	2	0|3	0.01	0.02	0.01	0.02	0.01	-7.3	0.67	0.62	Q9BT78|P18124|P62750|P46777|P61201|O75190|P61353|Q9NY93|P53350|Q04323|Q86UA1|	2|0	2	1	745	CUL2_HUMAN	FALSE
U21_WT	Q8IWX8	CHERP	2|0	2	1	2	0|3	0.01	0.02	0.01	0.02	0.01	-7.3	0.67	0.62	O15067|P78362|	2|0	2	1	916	CHERP_HUMAN	FALSE
U21_WT	Q96A26	FAM162A	2|0	2	1	2	0|3	0.01	0.02	0.01	0.02	0.01	-7.3	0.67	0.62		2|0	2	1	154	F162A_HUMAN	FALSE
U21_WT	P51570	GALK1	2|0	2	1	2	0|3	0.01	0.02	0.01	0.02	0.01	-7.3	0.67	0.62	Q9UKB1|	2|0	2	1	392	GALK1_HUMAN	FALSE
U21_WT	P61970	NUTF2	2|0	2	1	2	0|3	0.01	0.02	0.01	0.02	0.01	-7.3	0.67	0.62	P49773|	2|0	2	1	127	NTF2_HUMAN	FALSE
U21_WT	Q96I99	SUCLG2	2|0	2	1	2	0|3	0.01	0.02	0.01	0.02	0.01	-7.3	0.67	0.62		2|0	2	1	432	SUCB2_HUMAN	FALSE
U21_WT	Q9UJU6	DBNL	2|0	2	1	2	0|3	0.01	0.02	0.01	0.02	0.01	-7.3	0.67	0.62		2|0	2	1	430	DBNL_HUMAN	FALSE
U21_WT	O00329	PIK3CD	2|0	2	1	2	0|3	0.01	0.02	0.01	0.02	0.01	-7.3	0.67	0.62		2|0	2	1	1044	PK3CD_HUMAN	FALSE
U21_WT	Q8TD19	NEK9	0|2	2	1	2	3|0	0.01	0.02	0.01	0.02	0.01	-7.3	0.67	0.62	P53350|	0|2	2	1	979	NEK9_HUMAN	FALSE
U21_WT	Q9UJX5	ANAPC4	0|2	2	1	2	0|3	0.01	0.02	0.01	0.02	0.01	-7.3	0.67	0.62	P31350|Q9H1A4|Q96C86|	0|2	2	1	808	APC4_HUMAN	FALSE
U21_WT	P06899	H2BC11	7|4	11	5.5	2	0|7	0.01	0.02	0.01	0.02	0.01	-7.51	1.57	0.63	P42224|	4|2	6	3	126	H2B1J_HUMAN	FALSE
U21_WT	Q07021	C1QBP	7|3	10	5	2	0|7	0.01	0.02	0.01	0.02	0.01	-9.13	1.43	0.63	P51398|P30405|P50749|Q9BYD3|P32121|	5|2	7	3.5	282	C1QBP_HUMAN	FALSE
U21_WT	Q15907	RAB11B	7|2	9	4.5	2	0|7	0.01	0.02	0.01	0.02	0.01	-10.71	1.29	0.63	P16104|P17931|	4|2	6	3	218	RB11B_HUMAN	FALSE
U21_WT	Q8WXA9	SREK1	3|6	9	4.5	2	2|4	0.01	0.02	0.01	0.02	0.01	-8.12	1.5	0.63	Q9H307|Q9BYG3|P49756|P78362|	3|4	7	3.5	508	SREK1_HUMAN	FALSE
U21_WT	Q92797	SYMPK	7|2	9	4.5	2	0|7	0.01	0.02	0.01	0.02	0.01	-10.71	1.29	0.63	Q10570|O95639|	5|2	7	3.5	1274	SYMPK_HUMAN	FALSE
U21_WT	Q86V81	ALYREF	6|2	8	4	2	4|2	0.01	0.02	0.01	0.02	0.01	-9.55	1.33	0.63	Q09161|P16104|P27448|Q86W42|O00148|Q13418|P32121|	4|2	6	3	257	THOC4_HUMAN	FALSE
U21_WT	O95433	AHSA1	7|0	7	3.5	2	0|7	0.01	0.02	0.01	0.02	0.01	-15.35	1	0.63	P42224|Q96T88|O00148|P53350|Q08752|O94903|P06730|Q14653|P12236|	4|0	4	2	338	AHSA1_HUMAN	FALSE
U21_WT	P08758	ANXA5	7|0	7	3.5	2	0|7	0.01	0.02	0.01	0.02	0.01	-15.35	1	0.63	P16104|	5|0	5	2.5	319	ANXA5_HUMAN	FALSE
U21_WT	P13804	ETFA	7|0	7	3.5	2	0|7	0.01	0.02	0.01	0.02	0.01	-15.35	1	0.63	Q9BW61|O00148|Q5H9R7|Q9HDC9|	6|0	6	3	333	ETFA_HUMAN	FALSE
U21_WT	P51858	HDGF	7|0	7	3.5	2	0|7	0.01	0.02	0.01	0.02	0.01	-15.35	1	0.63	Q7L0Y3|P35249|Q7L2E3|P35251|Q8IWS0|Q9BY77|Q5SSJ5|	4|0	4	2	240	HDGF_HUMAN	FALSE
U21_WT	Q15102	PAFAH1B3	7|0	7	3.5	2	0|7	0.01	0.02	0.01	0.02	0.01	-15.35	1	0.63	P43034|	5|0	5	2.5	231	PA1B3_HUMAN	FALSE
U21_WT	Q9Y2Z0	SUGT1	7|0	7	3.5	2	0|7	0.01	0.02	0.01	0.02	0.01	-15.35	1	0.63	O00148|P53350|Q9H6T3|Q9NVS9|	5|0	5	2.5	365	SGT1_HUMAN	FALSE
U21_WT	P15170	GSPT1	3|2	5	2.5	2	0|4	0.01	0.02	0.01	0.02	0.01	-5.46	1.25	0.64	Q92541|P98170|	3|2	5	2.5	499	ERF3A_HUMAN	FALSE
U21_WT	P42025	ACTR1B	3|2	5	2.5	2	0|4	0.01	0.02	0.01	0.02	0.01	-5.46	1.25	0.64	Q96EE3|	2|2	4	2	376	ACTY_HUMAN	FALSE
U21_WT	P62714	PPP2CB	2|3	5	2.5	2	0|4	0.01	0.02	0.01	0.02	0.01	-5.46	1.25	0.64	Q9GZL7|P27448|P60510|Q9NUI1|O15212|Q68E01|Q16204|	2|2	4	2	309	PP2AB_HUMAN	FALSE
U21_WT	Q13243	SRSF5	2|3	5	2.5	2	4|0	0.01	0.02	0.01	0.02	0.01	-5.46	1.25	0.64	P62136|Q15019|Q9GZL7|Q9BVJ6|O15371|P78362|Q15418|	2|2	4	2	272	SRSF5_HUMAN	FALSE
U21_WT	Q96GQ7	DDX27	3|2	5	2.5	2	0|4	0.01	0.02	0.01	0.02	0.01	-5.46	1.25	0.64	Q9GZL7|P46777|Q9BYG3|Q14137|Q8IY81|Q9BVJ6|P32121|	3|2	5	2.5	796	DDX27_HUMAN	FALSE
U21_WT	O00629	KPNA4	3|0	3	1.5	2	0|4	0.01	0.02	0.01	0.02	0.01	-8.98	0.75	0.64	Q09161|P46063|P32121|	2|0	2	1	521	IMA3_HUMAN	FALSE
U21_WT	O43615	TIMM44	3|0	3	1.5	2	0|4	0.01	0.02	0.01	0.02	0.01	-8.98	0.75	0.64	P30405|	3|0	3	1.5	452	TIM44_HUMAN	FALSE
U21_WT	O95071	UBR5	3|0	3	1.5	2	0|4	0.01	0.02	0.01	0.02	0.01	-8.98	0.75	0.64	Q9UKB1|P52294|Q04323|Q9BYD3|Q9Y4B6|P32121|	3|0	3	1.5	2799	UBR5_HUMAN	FALSE
U21_WT	P29966	MARCKS	3|0	3	1.5	2	0|4	0.01	0.02	0.01	0.02	0.01	-8.98	0.75	0.64	Q9UKB1|Q9UHD9|	3|0	3	1.5	332	MARCS_HUMAN	FALSE
U21_WT	P31937	HIBADH	3|0	3	1.5	2	0|4	0.01	0.02	0.01	0.02	0.01	-8.98	0.75	0.64	P40925|	3|0	3	1.5	336	3HIDH_HUMAN	FALSE
U21_WT	P50995	ANXA11	3|0	3	1.5	2	0|4	0.01	0.02	0.01	0.02	0.01	-8.98	0.75	0.64	P00966|	3|0	3	1.5	505	ANX11_HUMAN	FALSE
U21_WT	P61088	UBE2N	3|0	3	1.5	2	0|4	0.01	0.02	0.01	0.02	0.01	-8.98	0.75	0.64	P98170|	3|0	3	1.5	152	UBE2N_HUMAN	FALSE
U21_WT	P62306	SNRPF	3|0	3	1.5	2	0|4	0.01	0.02	0.01	0.02	0.01	-8.98	0.75	0.64	P43034|	2|0	2	1	86	RUXF_HUMAN	FALSE
U21_WT	P84095	RHOG	3|0	3	1.5	2	0|4	0.01	0.02	0.01	0.02	0.01	-8.98	0.75	0.64	O75787|	2|0	2	1	191	RHOG_HUMAN	FALSE
U21_WT	Q00688	FKBP3	3|0	3	1.5	2	0|4	0.01	0.02	0.01	0.02	0.01	-8.98	0.75	0.64	P35249|	3|0	3	1.5	224	FKBP3_HUMAN	FALSE
U21_WT	Q07812	BAX	3|0	3	1.5	2	0|4	0.01	0.02	0.01	0.02	0.01	-8.98	0.75	0.64	Q92688|P98170|Q14653|	2|0	2	1	192	BAX_HUMAN	FALSE
U21_WT	Q2TAY7	SMU1	3|0	3	1.5	2	0|4	0.01	0.02	0.01	0.02	0.01	-8.98	0.75	0.64		3|0	3	1.5	513	SMU1_HUMAN	FALSE
U21_WT	Q6DD88	ATL3	3|0	3	1.5	2	0|4	0.01	0.02	0.01	0.02	0.01	-8.98	0.75	0.64	Q9BSJ8|	3|0	3	1.5	541	ATLA3_HUMAN	FALSE
U21_WT	Q8NBJ5	COLGALT1	3|0	3	1.5	2	0|4	0.01	0.02	0.01	0.02	0.01	-8.98	0.75	0.64		3|0	3	1.5	622	GT251_HUMAN	FALSE
U21_WT	Q96IU4	ABHD14B	3|0	3	1.5	2	0|4	0.01	0.02	0.01	0.02	0.01	-8.98	0.75	0.64		2|0	2	1	210	ABHEB_HUMAN	FALSE
U21_WT	Q96PK6	RBM14-RBM4	3|0	3	1.5	2	0|4	0.01	0.02	0.01	0.02	0.01	-8.98	0.75	0.64		3|0	3	1.5	669	RBM14_HUMAN	FALSE
U21_WT	Q9BS26	ERP44	3|0	3	1.5	2	0|4	0.01	0.02	0.01	0.02	0.01	-8.98	0.75	0.64	O15067|Q9NVS9|	3|0	3	1.5	406	ERP44_HUMAN	FALSE
U21_WT	Q9BV57	ADI1	3|0	3	1.5	2	0|4	0.01	0.02	0.01	0.02	0.01	-8.98	0.75	0.64	Q92882|O94903|	2|0	2	1	179	MTND_HUMAN	FALSE
U21_WT	Q02543	RPL18A	3|0	3	1.5	2	0|4	0.01	0.02	0.01	0.02	0.01	-8.98	0.75	0.64	P18124|P62750|P46777|Q9BYG3|P40429|P61353|Q15050|Q8IY81|Q9NY93|	2|0	2	1	176	RL18A_HUMAN	FALSE
U21_WT	P13612	ITGA4	3|0	3	1.5	2	4|0	0.01	0.02	0.01	0.02	0.01	-8.98	0.75	0.64	P52292|P50552|P62136|P99999|Q92688|Q9BSJ8|P62750|P46777|Q8IZP0|O00182|P40429|P48729|P60468|P61254|Q92621|Q9H0A0|Q9Y5K6|P69905|P43405|P78344|Q13492|Q5SSJ5|Q9Y316|P06730|Q9BSD7|Q9H3S7|P15559|	2|0	2	1	1032	ITA4_HUMAN	FALSE
U21_WT	P52948	NUP98	6|6	12	6	2	0|7	0.01	0.01	0.01	0.01	0.01	-4.93	1.71	0.65	Q9Y6D5|Q96EE3|	4|4	8	4	1817	NUP98_HUMAN	FALSE
U21_WT	Q9GZR7	DDX24	7|3	10	5	2	3|4	0.01	0.01	0.01	0.01	0.01	-9.89	1.43	0.65	Q9GZL7|P18124|P46777|Q9BZE4|Q9BYG3|Q12788|Q8IY81|Q9NY93|P60174|Q9BYD3|Q9H3S7|Q9ULG1|	5|3	8	4	859	DDX24_HUMAN	FALSE
U21_WT	Q9H299	SH3BGRL3	4|3	7	3.5	2	0|5	0.01	0.01	0.01	0.01	0.01	-5.59	1.4	0.65		2|2	4	2	93	SH3L3_HUMAN	FALSE
U21_WT	Q13098	GPS1	4|2	6	3	2	0|5	0.01	0.01	0.01	0.01	0.01	-7.26	1.2	0.65	Q9BT78|P61201|Q10570|	3|2	5	2.5	491	CSN1_HUMAN	FALSE
U21_WT	O00193	C11orf58	4|0	4	2	2	0|5	0.01	0.01	0.01	0.01	0.01	-11.22	0.8	0.65		2|0	2	1	183	SMAP_HUMAN	FALSE
U21_WT	O15145	ARPC3	4|0	4	2	2	0|5	0.01	0.01	0.01	0.01	0.01	-11.22	0.8	0.65	Q8N3V7|O75153|	3|0	3	1.5	178	ARPC3_HUMAN	FALSE
U21_WT	O43583	DENR	4|0	4	2	2	0|5	0.01	0.01	0.01	0.01	0.01	-11.22	0.8	0.65	P62140|Q04323|	2|0	2	1	198	DENR_HUMAN	FALSE
U21_WT	P07686	HEXB	4|0	4	2	2	0|5	0.01	0.01	0.01	0.01	0.01	-11.22	0.8	0.65	O94903|	2|0	2	1	556	HEXB_HUMAN	FALSE
U21_WT	P11908	PRPS2	4|0	4	2	2	0|5	0.01	0.01	0.01	0.01	0.01	-11.22	0.8	0.65	O60256|Q04323|	3|0	3	1.5	318	PRPS2_HUMAN	FALSE
U21_WT	P20290	BTF3	4|0	4	2	2	0|5	0.01	0.01	0.01	0.01	0.01	-11.22	0.8	0.65	P16104|	3|0	3	1.5	206	BTF3_HUMAN	FALSE
U21_WT	P36543	ATP6V1E1	4|0	4	2	2	0|5	0.01	0.01	0.01	0.01	0.01	-11.22	0.8	0.65	Q9NZR1|O75348|P30405|Q13492|	2|0	2	1	226	VATE1_HUMAN	FALSE
U21_WT	P53634	CTSC	4|0	4	2	2	0|5	0.01	0.01	0.01	0.01	0.01	-11.22	0.8	0.65		2|0	2	1	463	CATC_HUMAN	FALSE
U21_WT	P56537	EIF6	4|0	4	2	2	0|5	0.01	0.01	0.01	0.01	0.01	-11.22	0.8	0.65	P18124|P46777|Q9BZE4|P40429|O00148|O43681|O75822|O95379|P53350|Q8NI22|P06730|	3|0	3	1.5	245	IF6_HUMAN	FALSE
U21_WT	P62910	RPL32	4|0	4	2	2	5|0	0.01	0.01	0.01	0.01	0.01	-11.22	0.8	0.65	P18124|P62750|P46777|P40429|P61353|Q9NY93|	3|0	3	1.5	135	RL32_HUMAN	FALSE
U21_WT	Q00013	MPP1	4|0	4	2	2	0|5	0.01	0.01	0.01	0.01	0.01	-11.22	0.8	0.65	Q09161|Q15418|	4|0	4	2	466	EM55_HUMAN	FALSE
U21_WT	Q15437	SEC23B	4|0	4	2	2	0|5	0.01	0.01	0.01	0.01	0.01	-11.22	0.8	0.65	P48729|P43405|P78362|	3|0	3	1.5	767	SC23B_HUMAN	FALSE
U21_WT	Q8N1F7	NUP93	4|0	4	2	2	0|5	0.01	0.01	0.01	0.01	0.01	-11.22	0.8	0.65	Q92621|Q13418|A0AVT1|Q96EE3|	4|0	4	2	819	NUP93_HUMAN	FALSE
U21_WT	Q9UBQ0	VPS29	4|0	4	2	2	0|5	0.01	0.01	0.01	0.01	0.01	-11.22	0.8	0.65	P42224|Q15631|	2|0	2	1	182	VPS29_HUMAN	FALSE
U21_WT	Q9Y224	RTRAF	4|0	4	2	2	0|5	0.01	0.01	0.01	0.01	0.01	-11.22	0.8	0.65	P35249|Q5VYK3|Q13492|	3|0	3	1.5	244	RTRAF_HUMAN	FALSE
U21_WT	Q9Y3I0	RTCB	4|0	4	2	2	0|5	0.01	0.01	0.01	0.01	0.01	-11.22	0.8	0.65	P35249|P61353|Q5VYK3|	4|0	4	2	505	RTCB_HUMAN	FALSE
U21_WT	Q9NR09	BIRC6	0|4	4	2	2	0|5	0.01	0.01	0.01	0.01	0.01	-11.22	0.8	0.65	P50749|P53350|	0|4	4	2	4857	BIRC6_HUMAN	FALSE
U21_WT	P36578	RPL4	13|11	24	12	2	5|7	0	0.01	0	0.01	0	-7.33	2	0.66	Q9GZL7|P18124|P62750|P46777|Q9BZE4|Q9BYG3|P40429|P61254|P61353|Q8IY81|Q8IWS0|P32121|	8|8	16	8	427	RL4_HUMAN	FALSE
U21_WT	Q13155	AIMP2	9|13	22	11	2	5|7	0	0.01	0	0.01	0	-10.06	1.83	0.66	Q12792|	4|4	8	4	320	AIMP2_HUMAN	FALSE
U21_WT	P54577	YARS1	17|4	21	10.5	2	0|14	0.01	0.01	0.01	0.01	0.01	-20	1.5	0.66	O75153|O94903|	9|2	11	5.5	528	SYYC_HUMAN	FALSE
U21_WT	Q15020	SART3	7|9	16	8	2	0|9	0	0.01	0	0.01	0	-6.82	1.78	0.66		5|6	11	5.5	963	SART3_HUMAN	FALSE
U21_WT	P06454	PTMA	14|0	14	7	2	0|12	0.01	0.01	0.01	0.01	0.01	-25.91	1.17	0.66	O94903|	5|0	5	2.5	111	PTMA_HUMAN	FALSE
U21_WT	P34897	SHMT2	9|5	14	7	2	0|9	0	0.01	0	0.01	0	-9.46	1.56	0.66	Q9NZR1|Q9UKB1|P42224|Q9BW61|P09884|Q92621|Q9BZE1|O15067|O95379|Q13418|Q5SSJ5|O75306|Q96PN7|	6|3	9	4.5	504	GLYM_HUMAN	FALSE
U21_WT	P54886	ALDH18A1	8|5	13	6.5	2	0|8	0.01	0.01	0.01	0.01	0.01	-7.76	1.62	0.66		7|4	11	5.5	795	P5CS_HUMAN	FALSE
U21_WT	Q9HAV7	GRPEL1	8|5	13	6.5	2	0|8	0.01	0.01	0.01	0.01	0.01	-7.76	1.62	0.66	Q13217|	4|2	6	3	217	GRPE1_HUMAN	FALSE
U21_WT	Q14684	RRP1B	5|5	10	5	2	3|3	0.01	0.01	0.01	0.01	0.01	-5.27	1.67	0.66	P62136|P46777|P78362|	5|4	9	4.5	758	RRP1B_HUMAN	FALSE
U21_WT	Q15287	RNPS1	4|5	9	4.5	2	0|6	0.01	0.01	0.01	0.01	0.01	-5.83	1.5	0.66	P18124|P49756|P21127|P78362|P98170|	3|3	6	3	305	RNPS1_HUMAN	FALSE
U21_WT	Q16864	ATP6V1F	4|5	9	4.5	2	0|6	0.01	0.01	0.01	0.01	0.01	-5.83	1.5	0.66	Q9ULV4|O75787|Q9BR76|Q13492|	3|2	5	2.5	119	VATF_HUMAN	FALSE
U21_WT	P33316	DUT	8|0	8	4	2	0|8	0.01	0.01	0.01	0.01	0.01	-17.31	1	0.66	P49773|	4|0	4	2	252	DUT_HUMAN	FALSE
U21_WT	Q9HB40	SCPEP1	8|0	8	4	2	0|8	0.01	0.01	0.01	0.01	0.01	-17.31	1	0.66	Q9Y5K6|	5|0	5	2.5	452	RISC_HUMAN	FALSE
U21_WT	Q96A65	EXOC4	3|5	8	4	2	0|6	0.01	0.01	0.01	0.01	0.01	-7.33	1.33	0.66	Q9Y4I1|	2|4	6	3	974	EXOC4_HUMAN	FALSE
U21_WT	Q8IV53	DENND1C	4|3	7	3.5	2	3|2	0	0.01	0	0.01	0	-6.35	1.4	0.66		3|2	5	2.5	801	DEN1C_HUMAN	FALSE
U21_WT	Q8TCJ2	STT3B	7|0	7	3.5	2	5|2	0.01	0.01	0.01	0.01	0.01	-16.09	1	0.66	Q9ULV4|Q86WV6|Q8N6L1|Q9H0U3|	5|0	5	2.5	826	STT3B_HUMAN	FALSE
U21_WT	Q9Y5B9	SUPT16H	4|3	7	3.5	2	2|3	0	0.01	0	0.01	0	-6.35	1.4	0.66	Q9UKB1|P16104|P49756|Q92541|P78362|O15446|	4|2	6	3	1047	SP16H_HUMAN	FALSE
U21_WT	O14880	MGST3	5|0	5	2.5	2	0|6	0.01	0.01	0.01	0.01	0.01	-13.09	0.83	0.66		4|0	4	2	152	MGST3_HUMAN	FALSE
U21_WT	P30520	ADSS2	5|0	5	2.5	2	0|6	0.01	0.01	0.01	0.01	0.01	-13.09	0.83	0.66	P52888|	4|0	4	2	456	PURA2_HUMAN	FALSE
U21_WT	Q04917	YWHAH	5|0	5	2.5	2	0|6	0.01	0.01	0.01	0.01	0.01	-13.09	0.83	0.66	P27448|P43034|P50749|O75592|P32121|	4|0	4	2	246	1433F_HUMAN	FALSE
U21_WT	Q13148	TARDBP	5|0	5	2.5	2	0|6	0.01	0.01	0.01	0.01	0.01	-13.09	0.83	0.66	P18124|P62750|P46777|Q09161|Q10570|O75190|P35249|P40429|P51398|P61254|Q7L2E3|P60174|Q14694|Q9UHD9|	3|0	3	1.5	414	TADBP_HUMAN	FALSE
U21_WT	Q14444	CAPRIN1	5|0	5	2.5	2	0|6	0.01	0.01	0.01	0.01	0.01	-13.09	0.83	0.66	P18124|Q13418|Q99816|	4|0	4	2	709	CAPR1_HUMAN	FALSE
U21_WT	Q8N1G4	LRRC47	5|0	5	2.5	2	0|6	0.01	0.01	0.01	0.01	0.01	-13.09	0.83	0.66	Q9Y297|O00754|O60256|	4|0	4	2	583	LRC47_HUMAN	FALSE
U21_WT	Q9NY33	DPP3	5|0	5	2.5	2	0|6	0.01	0.01	0.01	0.01	0.01	-13.09	0.83	0.66	P00966|O95379|	4|0	4	2	737	DPP3_HUMAN	FALSE
U21_WT	O75116	ROCK2	3|0	3	1.5	2	2|2	0.01	0.01	0.01	0.01	0.01	-9.57	0.75	0.66	Q9UBS4|Q96C90|Q12768|	3|0	3	1.5	1388	ROCK2_HUMAN	FALSE
U21_WT	Q86X83	COMMD2	3|0	3	1.5	2	2|2	0.01	0.01	0.01	0.01	0.01	-9.57	0.75	0.66	Q9NX08|Q9GZQ3|	2|0	2	1	199	COMD2_HUMAN	FALSE
U21_WT	Q9NYL9	TMOD3	36|30	66	33	2	3|22	0	0.01	0	0.01	0	-8.43	2.64	0.67	P53355|P62136|Q8N3V7|P62140|Q8NI22|P45974|P32121|	14|11	25	12.5	352	TMOD3_HUMAN	FALSE
U21_WT	Q8TAQ2	SMARCC2	10|8	18	9	2	2|8	0	0	0	0	0	-7.69	1.8	0.67	P51532|Q13127|Q9H2P0|O75381|Q99816|P32121|	8|5	13	6.5	1214	SMRC2_HUMAN	FALSE
U21_WT	P01137	TGFB1	6|9	15	7.5	2	4|5	0	0.01	0	0.01	0	-9.07	1.67	0.67	P62942|P36897|	4|4	8	4	390	TGFB1_HUMAN	FALSE
U21_WT	Q6ZSZ5	ARHGEF18	5|10	15	7.5	2	4|6	0	0	0	0	0	-12.27	1.5	0.67		4|5	9	4.5	1361	ARHGI_HUMAN	FALSE
U21_WT	Q15637	SF1	9|5	14	7	2	3|6	0	0.01	0	0.01	0	-10.5	1.56	0.67	Q08752|	4|2	6	3	639	SF01_HUMAN	FALSE
U21_WT	Q9NVI7	ATAD3A	7|6	13	6.5	2	0|8	0	0	0	0	0	-6.46	1.62	0.67	O75044|P60510|Q13418|	6|5	11	5.5	634	ATD3A_HUMAN	FALSE
U21_WT	P11586	MTHFD1	10|2	12	6	2	0|10	0	0.01	0	0.01	0	-16.24	1.2	0.67	P18124|Q9NR31|	8|2	10	5	935	C1TC_HUMAN	FALSE
U21_WT	Q14011	CIRBP	6|6	12	6	2	5|2	0	0	0	0	0	-5.6	1.71	0.67	P53350|Q9UL15|	4|3	7	3.5	172	CIRBP_HUMAN	FALSE
U21_WT	O60341	KDM1A	6|5	11	5.5	2	2|5	0	0	0	0	0	-6.98	1.57	0.67	P61201|P26358|O14974|Q96EY1|O95983|P50749|Q9UBB5|	4|5	9	4.5	852	KDM1A_HUMAN	FALSE
U21_WT	P55160	NCKAP1L	4|7	11	5.5	2	0|8	0	0	0	0	0	-9.26	1.38	0.67	Q8IZP0|	4|5	9	4.5	1127	NCKPL_HUMAN	FALSE
U21_WT	P31942	HNRNPH3	7|3	10	5	2	0|8	0	0	0	0	0	-10.69	1.25	0.67	Q9UKB1|P16104|P62140|Q8IWS0|Q9BVJ6|	6|2	8	4	346	HNRH3_HUMAN	FALSE
U21_WT	Q9P2I0	CPSF2	0|9	9	4.5	2	0|9	0	0.01	0	0.01	0	-19.57	1	0.67	Q10570|Q9NRF9|O95639|	0|6	6	3	782	CPSF2_HUMAN	FALSE
U21_WT	P83111	LACTB	3|5	8	4	2	2|4	0	0.01	0	0.01	0	-8.12	1.33	0.67		3|4	7	3.5	547	LACTB_HUMAN	FALSE
U21_WT	P07384	CAPN1	7|0	7	3.5	2	0|8	0	0	0	0	0	-17.31	0.88	0.67	P00966|O15067|P17931|Q15418|P06730|P32121|	6|0	6	3	714	CAN1_HUMAN	FALSE
U21_WT	Q6XQN6	NAPRT	7|0	7	3.5	2	0|8	0	0	0	0	0	-17.31	0.88	0.67		4|0	4	2	538	PNCB_HUMAN	FALSE
U21_WT	Q92900	UPF1	7|0	7	3.5	2	0|8	0	0	0	0	0	-17.31	0.88	0.67	Q9UKB1|Q09161|Q5VT52|Q9BYG3|Q8ND04|Q9Y316|P06730|Q99816|	6|0	6	3	1129	RENT1_HUMAN	FALSE
U21_WT	A0A075B6R9	IGKV2D-24	2|5	7	3.5	2	4|2	0	0.01	0	0.01	0	-9.55	1.17	0.67		2|2	4	2	120	KVD24_HUMAN	FALSE
U21_WT	O43324	EEF1E1	3|3	6	3	2	0|5	0	0	0	0	0	-5.59	1.2	0.67	P62750|P61254|Q12792|	2|2	4	2	174	MCA3_HUMAN	FALSE
U21_WT	P49748	ACADVL	6|0	6	3	2	0|7	0	0.01	0	0.01	0	-15.35	0.86	0.67		4|0	4	2	655	ACADV_HUMAN	FALSE
U21_WT	P62333	PSMC6	6|0	6	3	2	0|7	0	0.01	0	0.01	0	-15.35	0.86	0.67	Q15019|Q5VYK3|P61960|P80723|	4|0	4	2	389	PRS10_HUMAN	FALSE
U21_WT	Q7Z5L9	IRF2BP2	6|0	6	3	2	0|7	0	0.01	0	0.01	0	-15.35	0.86	0.67		4|0	4	2	587	I2BP2_HUMAN	FALSE
U21_WT	Q8NBS9	TXNDC5	6|0	6	3	2	0|7	0	0.01	0	0.01	0	-15.35	0.86	0.67	P11277|Q12792|Q04323|	2|0	2	1	432	TXND5_HUMAN	FALSE
U21_WT	Q9UL46	PSME2	6|0	6	3	2	0|7	0	0.01	0	0.01	0	-15.35	0.86	0.67	A6NHG4|	3|0	3	1.5	239	PSME2_HUMAN	FALSE
U21_WT	Q9Y2P8	RCL1	4|2	6	3	2	3|2	0	0.01	0	0.01	0	-7.83	1.2	0.67		2|2	4	2	373	RCL1_HUMAN	FALSE
U21_WT	Q9BZE9	ASPSCR1	0|5	5	2.5	2	3|3	0	0.01	0	0.01	0	-13.88	0.83	0.67		0|3	3	1.5	553	ASPC1_HUMAN	FALSE
U21_WT	P46087	NOP2	4|0	4	2	2	3|2	0	0.01	0	0.01	0	-11.79	0.8	0.67	Q03701|P18124|P62750|P46777|Q9BZE4|Q9BYG3|Q14137|Q15050|Q8IY81|Q9H0A0|Q9BVJ6|Q9NY93|P78362|Q5SSJ5|	2|0	2	1	812	NOP2_HUMAN	FALSE
U21_WT	P62318	SNRPD3	0|4	4	2	2	2|3	0	0.01	0	0.01	0	-11.79	0.8	0.67		0|2	2	1	126	SMD3_HUMAN	FALSE
U21_WT	P35658	NUP214	11|10	21	10.5	2	3|8	0	0	0	0	0	-7.1	1.91	0.68	Q9NUU7|Q96EE3|	6|7	13	6.5	2090	NU214_HUMAN	FALSE
U21_WT	P60953	CDC42	11|6	17	8.5	2	0|11	0	0	0	0	0	-11.44	1.55	0.68	P36897|Q92619|Q96EY1|Q15286|P32121|	3|3	6	3	191	CDC42_HUMAN	FALSE
U21_WT	Q9UKV3	ACIN1	5|11	16	8	2	0|11	0	0	0	0	0	-13.02	1.45	0.68	P18124|Q14137|Q15050|Q9BVJ6|P78362|P08195|	4|4	8	4	1341	ACINU_HUMAN	FALSE
U21_WT	P13693	TPT1	8|0	8	4	2	0|9	0	0	0	0	0	-19.57	0.89	0.68	P16104|	4|0	4	2	172	TCTP_HUMAN	FALSE
U21_WT	O00425	IGF2BP3	4|3	7	3.5	2	0|6	0	0	0	0	0	-7.33	1.17	0.68	P62750|P35249|	3|2	5	2.5	579	IF2B3_HUMAN	FALSE
U21_WT	O95466	FMNL1	3|4	7	3.5	2	0|6	0	0	0	0	0	-7.33	1.17	0.68	Q9ULV4|O14974|O75044|P78362|	3|3	6	3	1100	FMNL1_HUMAN	FALSE
U21_WT	P61019	RAB2A	4|3	7	3.5	2	0|6	0	0	0	0	0	-7.33	1.17	0.68	P00966|P35610|	3|2	5	2.5	212	RAB2A_HUMAN	FALSE
U21_WT	P61326	MAGOH	3|3	6	3	2	2|3	0	0	0	0	0	-6.35	1.2	0.68	Q9H307|P18124|Q15631|P40429|P61254|Q8IWS0|O43660|P78362|	3|2	5	2.5	146	MGN_HUMAN	FALSE
U21_WT	Q9Y277	VDAC3	6|0	6	3	2	4|3	0	0	0	0	0	-16.11	0.86	0.68	P09110|P30405|P00403|Q9H0U3|Q02978|	3|0	3	1.5	283	VDAC3_HUMAN	FALSE
U21_WT	P62899	RPL31	3|3	6	3	2	3|2	0	0	0	0	0	-6.35	1.2	0.68	P18124|P62750|P46777|Q9BYG3|P40429|P61353|Q8IY81|Q9NY93|P32121|	2|2	4	2	125	RL31_HUMAN	FALSE
U21_WT	P61011	SRP54	4|0	4	2	2	0|6	0	0	0	0	0	-13.09	0.67	0.68		4|0	4	2	504	SRP54_HUMAN	FALSE
U21_WT	Q8IY67	RAVER1	4|0	4	2	2	0|6	0	0	0	0	0	-13.09	0.67	0.68	O15067|	3|0	3	1.5	606	RAVR1_HUMAN	FALSE
U21_WT	Q92973	TNPO1	4|0	4	2	2	0|6	0	0	0	0	0	-13.09	0.67	0.68	P62750|Q9Y5L0|	4|0	4	2	898	TNPO1_HUMAN	FALSE
U21_WT	P14324	FDPS	3|0	3	1.5	2	0|5	0	0	0	0	0	-11.22	0.6	0.68	Q99816|P80723|	3|0	3	1.5	419	FPPS_HUMAN	FALSE
U21_WT	P16152	CBR1	3|0	3	1.5	2	0|5	0	0	0	0	0	-11.22	0.6	0.68	Q9BW61|P60468|	3|0	3	1.5	277	CBR1_HUMAN	FALSE
U21_WT	P26196	DDX6	3|0	3	1.5	2	0|5	0	0	0	0	0	-11.22	0.6	0.68	Q9GZL7|P78362|Q99816|	3|0	3	1.5	483	DDX6_HUMAN	FALSE
U21_WT	P37198	NUP62	3|0	3	1.5	2	0|5	0	0	0	0	0	-11.22	0.6	0.68	Q13444|P52294|Q9NUU7|Q14653|	2|0	2	1	522	NUP62_HUMAN	FALSE
U21_WT	P49755	TMED10	3|0	3	1.5	2	0|5	0	0	0	0	0	-11.22	0.6	0.68	Q15363|	3|0	3	1.5	219	TMEDA_HUMAN	FALSE
U21_WT	P54727	RAD23B	3|0	3	1.5	2	0|5	0	0	0	0	0	-11.22	0.6	0.68	Q9ULV4|Q9BR76|Q5VYK3|P53350|P61960|Q9UHD9|P45974|A0AVT1|	2|0	2	1	409	RD23B_HUMAN	FALSE
U21_WT	P62330	ARF6	3|0	3	1.5	2	0|5	0	0	0	0	0	-11.22	0.6	0.68	Q5VYK3|P32121|	2|0	2	1	175	ARF6_HUMAN	FALSE
U21_WT	P63241	EIF5A	3|0	3	1.5	2	0|5	0	0	0	0	0	-11.22	0.6	0.68	P46777|	3|0	3	1.5	154	IF5A1_HUMAN	FALSE
U21_WT	Q13423	NNT	3|0	3	1.5	2	0|5	0	0	0	0	0	-11.22	0.6	0.68	P12236|	3|0	3	1.5	1086	NNTM_HUMAN	FALSE
U21_WT	Q14966	ZNF638	3|0	3	1.5	2	5|0	0	0	0	0	0	-11.22	0.6	0.68	P62140|	2|0	2	1	1978	ZN638_HUMAN	FALSE
U21_WT	Q9BY44	EIF2A	3|0	3	1.5	2	0|5	0	0	0	0	0	-11.22	0.6	0.68		3|0	3	1.5	585	EIF2A_HUMAN	FALSE
U21_WT	Q9UBQ7	GRHPR	3|0	3	1.5	2	0|5	0	0	0	0	0	-11.22	0.6	0.68	P61960|	3|0	3	1.5	328	GRHPR_HUMAN	FALSE
U21_WT	Q9Y2L1	DIS3	3|0	3	1.5	2	0|5	0	0	0	0	0	-11.22	0.6	0.68	Q12792|	2|0	2	1	958	RRP44_HUMAN	FALSE
U21_WT	Q9Y617	PSAT1	3|0	3	1.5	2	0|5	0	0	0	0	0	-11.22	0.6	0.68	P61960|Q08752|	2|0	2	1	370	SERC_HUMAN	FALSE
U21_WT	P35613	BSG	3|0	3	1.5	2	0|5	0	0	0	0	0	-11.22	0.6	0.68	Q14746|Q5VYK3|P17931|P50579|P08195|Q96JB2|	2|0	2	1	385	BASI_HUMAN	FALSE
U21_WT	Q9UHB6	LIMA1	114|87	201	100.5	2	0|67	0	0	0	0	0	-18.54	3	0.69	Q9ULV4|Q9Y4I1|A1L390|Q12792|Q27J81|Q4KMQ1|Q9BR76|Q9NUI1|P62140|Q13492|O14976|P80723|P32121|	35|29	64	32	759	LIMA1_HUMAN	FALSE
U21_WT	P08865	RPSA	18|0	18	9	2	0|16	0	0	0	0	0	-34.62	1.12	0.69	Q9UKB1|P18124|P62750|P46777|P40429|P61353|Q96GA3|	9|0	9	4.5	295	RSSA_HUMAN	FALSE
U21_WT	O95373	IPO7	12|4	16	8	2	0|12	0	0	0	0	0	-16.26	1.33	0.69	P62750|Q13418|	10|3	13	6.5	1038	IPO7_HUMAN	FALSE
U21_WT	Q5W0B1	OBI1	6|8	14	7	2	5|4	0	0	0	0	0	-9.07	1.56	0.69	P78362|	4|4	8	4	726	OBI1_HUMAN	FALSE
U21_WT	P07339	CTSD	12|0	12	6	2	0|12	0	0	0	0	0	-25.91	1	0.69	P16104|Q13418|	5|0	5	2.5	412	CATD_HUMAN	FALSE
U21_WT	Q99417	MYCBP	7|5	12	6	2	4|4	0	0	0	0	0	-8.74	1.5	0.69	Q9UKB1|Q9ULV4|Q9Y6D5|	3|2	5	2.5	103	MYCBP_HUMAN	FALSE
U21_WT	Q99436	PSMB7	5|7	12	6	2	3|5	0	0	0	0	0	-8.74	1.5	0.69	P53350|Q9Y244|	3|4	7	3.5	277	PSB7_HUMAN	FALSE
U21_WT	P62244	RPS15A	7|4	11	5.5	2	2|6	0	0	0	0	0	-9.95	1.38	0.69	P18124|P62750|P46777|Q9BYG3|P40429|P61353|Q9NX20|	4|3	7	3.5	130	RS15A_HUMAN	FALSE
U21_WT	O15160	POLR1C	5|5	10	5	2	4|3	0	0	0	0	0	-7	1.43	0.69	P19388|Q9BZE4|P40429|Q9BR76|O15446|P32121|	4|2	6	3	346	RPAC1_HUMAN	FALSE
U21_WT	P11177	PDHB	6|4	10	5	2	0|8	0	0	0	0	0	-9.26	1.25	0.69	P20073|P63098|	4|2	6	3	359	ODPB_HUMAN	FALSE
U21_WT	Q04837	SSBP1	7|3	10	5	2	3|5	0	0	0	0	0	-11.63	1.25	0.69	P16104|Q13418|Q8IVD9|Q68E01|	3|2	5	2.5	148	SSBP_HUMAN	FALSE
U21_WT	O43837	IDH3B	9|0	9	4.5	2	0|10	0	0	0	0	0	-21.59	0.9	0.69	Q15286|	6|0	6	3	385	IDH3B_HUMAN	FALSE
U21_WT	Q13185	CBX3	4|4	8	4	2	2|4	0	0	0	0	0	-6.67	1.33	0.69	Q9H2P0|P52888|	4|2	6	3	183	CBX3_HUMAN	FALSE
U21_WT	Q9NYV4	CDK12	4|4	8	4	2	4|2	0	0	0	0	0	-6.67	1.33	0.69	P09110|P78362|	3|3	6	3	1490	CDK12_HUMAN	FALSE
U21_WT	Q92616	GCN1	7|0	7	3.5	2	2|6	0	0	0	0	0	-18	0.88	0.69	Q09161|P26358|Q27J81|Q13418|Q16718|	5|0	5	2.5	2671	GCN1_HUMAN	FALSE
U21_WT	P00492	HPRT1	6|0	6	3	2	0|8	0	0	0	0	0	-17.31	0.75	0.69	Q08752|	5|0	5	2.5	218	HPRT_HUMAN	FALSE
U21_WT	Q9NSE4	IARS2	6|0	6	3	2	0|8	0	0	0	0	0	-17.31	0.75	0.69		4|0	4	2	1012	SYIM_HUMAN	FALSE
U21_WT	Q9UJZ1	STOML2	6|0	6	3	2	0|8	0	0	0	0	0	-17.31	0.75	0.69	P51398|Q9BZE1|O43169|	5|0	5	2.5	356	STML2_HUMAN	FALSE
U21_WT	P28072	PSMB6	3|2	5	2.5	2	3|2	0	0	0	0	0	-7.83	1	0.69	Q6NZY4|O43681|P53350|Q9Y244|	2|2	4	2	239	PSB6_HUMAN	FALSE
U21_WT	Q14004	CDK13	2|3	5	2.5	2	3|2	0	0	0	0	0	-7.83	1	0.69	P78362|P32121|	2|3	5	2.5	1512	CDK13_HUMAN	FALSE
U21_WT	Q8N684	CPSF7	2|3	5	2.5	2	3|2	0	0	0	0	0	-7.83	1	0.69	P78362|O75306|O14976|Q99816|	2|3	5	2.5	471	CPSF7_HUMAN	FALSE
U21_WT	Q96EP5	DAZAP1	5|0	5	2.5	2	0|7	0	0	0	0	0	-15.35	0.71	0.69	P00966|P15559|	3|0	3	1.5	407	DAZP1_HUMAN	FALSE
U21_WT	Q9GZS3	SKIC8	3|2	5	2.5	2	2|3	0	0	0	0	0	-7.83	1	0.69	Q92541|	2|2	4	2	305	SKI8_HUMAN	FALSE
U21_WT	Q9NQG5	RPRD1B	5|0	5	2.5	2	0|7	0	0	0	0	0	-15.35	0.71	0.69	Q5VT52|O14974|P0CAP2|	5|0	5	2.5	326	RPR1B_HUMAN	FALSE
U21_WT	Q14155	ARHGEF7	3|0	3	1.5	2	2|3	0	0	0	0	0	-11.79	0.6	0.69	Q13444|	2|0	2	1	803	ARHG7_HUMAN	FALSE
U21_WT	O00571	DDX3X	19|4	23	11.5	2	4|13	0	0	0	0	0	-26.48	1.35	0.7	Q9UKB1|P62140|O15371|O75822|O95983|P78362|Q13418|P06730|P32121|	11|4	15	7.5	662	DDX3X_HUMAN	FALSE
U21_WT	O60763	USO1	9|10	19	9.5	2	6|5	0	0	0	0	0	-8.34	1.73	0.7	Q8WVM8|P98170|Q9NRF9|O14976|	7|7	14	7	962	USO1_HUMAN	FALSE
U21_WT	Q9HB71	CACYBP	13|5	18	9	2	0|13	0	0	0	0	0	-16.51	1.38	0.7	Q9H0A0|Q9H6T3|	8|3	11	5.5	228	CYBP_HUMAN	FALSE
U21_WT	P14314	PRKCSH	10|7	17	8.5	2	5|6	0	0	0	0	0	-11.14	1.55	0.7	P16104|O75381|	4|4	8	4	528	GLU2B_HUMAN	FALSE
U21_WT	P32969	RPL9	10|7	17	8.5	2	5|6	0	0	0	0	0	-11.14	1.55	0.7	P18124|P62750|P46777|P40429|P61353|Q8IY81|Q9NX20|O43660|	5|4	9	4.5	192	RL9_HUMAN	FALSE
U21_WT	Q92974	ARHGEF2	10|7	17	8.5	2	5|6	0	0	0	0	0	-11.14	1.55	0.7	O75381|	8|5	13	6.5	986	ARHG2_HUMAN	FALSE
U21_WT	Q9H269	VPS16	7|7	14	7	2	3|6	0	0	0	0	0	-7.67	1.56	0.7		3|6	9	4.5	839	VPS16_HUMAN	FALSE
U21_WT	O43852	CALU	10|3	13	6.5	2	4|7	0	0	0	0	0	-17.31	1.18	0.7	O43399|Q13418|Q9UHD9|	8|3	11	5.5	315	CALU_HUMAN	FALSE
U21_WT	P25788	PSMA3	3|10	13	6.5	2	7|4	0	0	0	0	0	-17.31	1.18	0.7	Q14847|Q9Y297|P53350|P60174|P78362|Q9Y2T2|Q00534|Q9H3S7|Q9Y244|P45974|	3|5	8	4	255	PSA3_HUMAN	FALSE
U21_WT	P61158	ACTR3	10|3	13	6.5	2	0|11	0	0	0	0	0	-16.29	1.18	0.7	Q8N3V7|Q92688|Q9ULV4|O14974|Q9BR76|P62140|Q9Y5L0|Q96JB2|	7|2	9	4.5	418	ARP3_HUMAN	FALSE
U21_WT	O75477	ERLIN1	9|2	11	5.5	2	4|6	0	0	0	0	0	-17.29	1.1	0.7		4|2	6	3	348	ERLN1_HUMAN	FALSE
U21_WT	P09429	HMGB1	11|0	11	5.5	2	0|12	0	0	0	0	0	-25.91	0.92	0.7	P48729|	6|0	6	3	215	HMGB1_HUMAN	FALSE
U21_WT	P30086	PEBP1	11|0	11	5.5	2	0|12	0	0	0	0	0	-25.91	0.92	0.7	P17931|	6|0	6	3	187	PEBP1_HUMAN	FALSE
U21_WT	Q13451	FKBP5	11|0	11	5.5	2	0|12	0	0	0	0	0	-25.91	0.92	0.7	O75190|Q13418|Q8IVD9|	7|0	7	3.5	457	FKBP5_HUMAN	FALSE
U21_WT	O00505	KPNA3	4|5	9	4.5	2	2|5	0	0	0	0	0	-8.4	1.29	0.7	Q09161|Q9BY77|P32121|	4|3	7	3.5	521	IMA4_HUMAN	FALSE
U21_WT	O15084	ANKRD28	5|4	9	4.5	2	2|5	0	0	0	0	0	-8.4	1.29	0.7	P53350|Q14694|Q5H9R7|Q7L9L4|Q8N8A2|	3|3	6	3	1053	ANR28_HUMAN	FALSE
U21_WT	O95218	ZRANB2	4|5	9	4.5	2	3|4	0	0	0	0	0	-8.42	1.29	0.7	Q9BR76|P78362|Q9UHD9|P32121|	2|2	4	2	330	ZRAB2_HUMAN	FALSE
U21_WT	P28062	PSMB8	3|5	8	4	2	4|3	0	0	0	0	0	-9.89	1.14	0.7	Q9Y244|	3|4	7	3.5	276	PSB8_HUMAN	FALSE
U21_WT	Q13595	TRA2A	3|5	8	4	2	5|2	0	0	0	0	0	-9.88	1.14	0.7	Q9H307|Q15019|O43818|P51398|P49756|P78362|Q5SSJ5|Q00534|	2|2	4	2	282	TRA2A_HUMAN	FALSE
U21_WT	O60488	ACSL4	7|0	7	3.5	2	0|9	0	0	0	0	0	-19.57	0.78	0.7		4|0	4	2	711	ACSL4_HUMAN	FALSE
U21_WT	P10599	TXN	5|2	7	3.5	2	3|4	0	0	0	0	0	-11.48	1	0.7	P62942|P00966|P17931|P78362|P49773|	2|2	4	2	104	THIO_HUMAN	FALSE
U21_WT	P50213	IDH3A	7|0	7	3.5	2	0|9	0	0	0	0	0	-19.57	0.78	0.7	Q9BW61|	4|0	4	2	366	IDH3A_HUMAN	FALSE
U21_WT	Q6PD62	CTR9	5|2	7	3.5	2	3|4	0	0	0	0	0	-11.48	1	0.7	Q5VT52|Q92541|Q96JB2|	3|2	5	2.5	1173	CTR9_HUMAN	FALSE
U21_WT	Q9H4A4	RNPEP	7|0	7	3.5	2	0|9	0	0	0	0	0	-19.57	0.78	0.7		6|0	6	3	650	AMPB_HUMAN	FALSE
U21_WT	O95104	SCAF4	4|2	6	3	2	3|3	0	0	0	0	0	-9.55	1	0.7	O95425|	3|2	5	2.5	1147	SCAF4_HUMAN	FALSE
U21_WT	Q14331	FRG1	4|2	6	3	2	4|2	0	0	0	0	0	-9.55	1	0.7	Q9HCG8|	3|2	5	2.5	258	FRG1_HUMAN	FALSE
U21_WT	Q14739	LBR	4|2	6	3	2	3|3	0	0	0	0	0	-9.55	1	0.7	P62136|P62140|P78362|P32121|	4|2	6	3	615	LBR_HUMAN	FALSE
U21_WT	P46781	RPS9	4|0	4	2	2	3|3	0	0	0	0	0	-13.88	0.67	0.7	P18124|P62750|P46777|P40429|P60468|P61254|P61353|O15371|Q9NY93|	3|0	3	1.5	194	RS9_HUMAN	FALSE
U21_WT	Q8TEQ6	GEMIN5	0|4	4	2	2	4|2	0	0	0	0	0	-13.88	0.67	0.7	Q9UKB1|P06730|	0|3	3	1.5	1508	GEMI5_HUMAN	FALSE
U21_WT	O75369	FLNB	58|46	104	52	2	13|28	0	0	0	0	0	-15.7	2.54	0.71	Q92614|Q8N3V7|O43747|P62140|Q10567|Q96C86|P80723|	37|30	67	33.5	2602	FLNB_HUMAN	FALSE
U21_WT	Q9BUF5	TUBB6	22|22	44	22	2	17|3	0	0	0	0	0	-8.32	2.2	0.71	Q13418|O75381|	8|7	15	7.5	446	TBB6_HUMAN	FALSE
U21_WT	Q9NR30	DDX21	21|10	31	15.5	2	8|12	0	0	0	0	0	-22.63	1.55	0.71	P18124|P46777|P16104|Q15050|Q8IY81|P78362|Q13418|	12|7	19	9.5	783	DDX21_HUMAN	FALSE
U21_WT	P31146	CORO1A	18|12	30	15	2	2|15	0	0	0	0	0	-13.73	1.76	0.71	Q92828|Q9BR76|	9|7	16	8	461	COR1A_HUMAN	FALSE
U21_WT	Q02790	FKBP4	17|0	17	8.5	2	0|16	0	0	0	0	0	-34.62	1.06	0.71	Q9UKB1|Q9BW61|Q8IVD9|	9|0	9	4.5	459	FKBP4_HUMAN	FALSE
U21_WT	O00160	MYO1F	11|5	16	8	2	4|8	0	0	0	0	0	-15.74	1.33	0.71	Q96C36|	7|4	11	5.5	1098	MYO1F_HUMAN	FALSE
U21_WT	Q14157	UBAP2L	11|5	16	8	2	6|6	0	0	0	0	0	-15.78	1.33	0.71	Q9UKB1|Q13418|	6|3	9	4.5	1087	UBP2L_HUMAN	FALSE
U21_WT	P61160	ACTR2	12|3	15	7.5	2	0|13	0	0	0	0	0	-20.12	1.15	0.71	Q8N3V7|Q92688|Q9NZL4|Q9ULV4|O75787|O14974|Q27J81|Q9BR76|P62140|P61960|P80723|	6|2	8	4	394	ARP2_HUMAN	FALSE
U21_WT	Q6ZNJ1	NBEAL2	3|12	15	7.5	2	4|9	0	0	0	0	0	-21.03	1.15	0.71		3|7	10	5	2754	NBEL2_HUMAN	FALSE
U21_WT	Q96HS1	PGAM5	6|8	14	7	2	7|3	0	0	0	0	0	-10.68	1.4	0.71	O00429|P98170|	3|3	6	3	289	PGAM5_HUMAN	FALSE
U21_WT	O94906	PRPF6	7|6	13	6.5	2	3|6	0	0	0	0	0	-9.07	1.44	0.71		5|5	10	5	941	PRP6_HUMAN	FALSE
U21_WT	Q01804	OTUD4	7|4	11	5.5	2	3|6	0	0	0	0	0	-11.97	1.22	0.71	P42224|Q13418|Q9UL15|	4|3	7	3.5	1114	OTUD4_HUMAN	FALSE
U21_WT	P57678	GEMIN4	4|6	10	5	2	5|3	0	0	0	0	0	-10.19	1.25	0.71	P60510|P17931|Q13418|	4|5	9	4.5	1058	GEMI4_HUMAN	FALSE
U21_WT	Q1KMD3	HNRNPUL2	4|6	10	5	2	3|5	0	0	0	0	0	-10.19	1.25	0.71	Q9UKB1|Q9Y297|	3|4	7	3.5	747	HNRL2_HUMAN	FALSE
U21_WT	P48735	IDH2	9|0	9	4.5	2	0|11	0	0	0	0	0	-23.85	0.82	0.71		4|0	4	2	452	IDHP_HUMAN	FALSE
U21_WT	P78417	GSTO1	6|3	9	4.5	2	2|6	0	0	0	0	0	-11.39	1.12	0.71		3|3	6	3	241	GSTO1_HUMAN	FALSE
U21_WT	Q13404	PEDS1-UBE2V1	9|0	9	4.5	2	0|11	0	0	0	0	0	-23.85	0.82	0.71	P49773|	4|0	4	2	147	UB2V1_HUMAN	FALSE
U21_WT	Q9UBT2	UBA2	9|0	9	4.5	2	0|11	0	0	0	0	0	-23.85	0.82	0.71	Q9UHD9|	5|0	5	2.5	640	SAE2_HUMAN	FALSE
U21_WT	Q9Y5M8	SRPRB	6|0	6	3	2	4|4	0	0	0	0	0	-18.24	0.75	0.71	Q15363|Q9Y394|P09110|P30405|Q13418|Q9P2W9|	4|0	4	2	271	SRPRB_HUMAN	FALSE
U21_WT	P04818	TYMS	5|0	5	2.5	2	0|8	0	0	0	0	0	-17.31	0.62	0.71		4|0	4	2	313	TYSY_HUMAN	FALSE
U21_WT	Q9BUJ2	HNRNPUL1	5|0	5	2.5	2	0|8	0	0	0	0	0	-17.31	0.62	0.71	Q9UKB1|Q99816|	4|0	4	2	856	HNRL1_HUMAN	FALSE
U21_WT	Q9BZZ5	API5	5|0	5	2.5	2	0|8	0	0	0	0	0	-17.31	0.62	0.71	O00148|Q9H4M9|	5|0	5	2.5	524	API5_HUMAN	FALSE
U21_WT	Q9HAV4	XPO5	5|0	5	2.5	2	0|8	0	0	0	0	0	-17.31	0.62	0.71	O14974|	4|0	4	2	1204	XPO5_HUMAN	FALSE
U21_WT	P12081	HARS1	4|0	4	2	2	0|7	0	0	0	0	0	-15.35	0.57	0.71	Q15004|	3|0	3	1.5	509	HARS1_HUMAN	FALSE
U21_WT	P30043	BLVRB	4|0	4	2	2	0|7	0	0	0	0	0	-15.35	0.57	0.71	P61960|	3|0	3	1.5	206	BLVRB_HUMAN	FALSE
U21_WT	Q06187	BTK	4|0	4	2	2	0|7	0	0	0	0	0	-15.35	0.57	0.71	Q9ULV4|Q12792|P43405|	4|0	4	2	659	BTK_HUMAN	FALSE
U21_WT	Q9H0D6	XRN2	4|0	4	2	2	0|7	0	0	0	0	0	-15.35	0.57	0.71	P52294|Q8NI22|Q9BYD3|	4|0	4	2	950	XRN2_HUMAN	FALSE
U21_WT	P04040	CAT	22|6	28	14	2	2|18	0	0	0	0	0	-27.9	1.4	0.72	P51532|P36871|P99999|P09110|	14|5	19	9.5	526	CATA_HUMAN	FALSE
U21_WT	Q01105	SET	12|12	24	12	2	0|14	0	0	0	0	0	-8.87	1.71	0.72	Q8IY81|	7|6	13	6.5	290	SET_HUMAN	FALSE
U21_WT	P07195	LDHB	20|3	23	11.5	2	0|19	0	0	0	0	0	-32.08	1.21	0.72	P36871|P40925|P00966|P16104|Q5VYK3|O15067|P60174|Q15418|P30038|	8|2	10	5	334	LDHB_HUMAN	FALSE
U21_WT	Q16555	DPYSL2	16|4	20	10	2	2|14	0	0	0	0	0	-24.12	1.25	0.72	P62136|O75822|Q99816|	10|2	12	6	572	DPYL2_HUMAN	FALSE
U21_WT	Q9H4E7	DEF6	11|9	20	10	2	0|13	0	0	0	0	0	-10.72	1.54	0.72	O75592|	7|5	12	6	631	DEFI6_HUMAN	FALSE
U21_WT	P50570	DNM2	14|4	18	9	2	0|15	0	0	0	0	0	-21.99	1.2	0.72	Q9Y5K6|P53350|Q13492|O75381|	9|4	13	6.5	870	DYN2_HUMAN	FALSE
U21_WT	P18583	SON	13|4	17	8.5	2	10|4	0	0	0	0	0	-20.84	1.21	0.72	P62136|Q15019|Q9UKB1|P78362|Q5SSJ5|	5|4	9	4.5	2426	SON_HUMAN	FALSE
U21_WT	P51571	SSR4	9|7	16	8	2	5|6	0	0	0	0	0	-11.14	1.45	0.72	Q13418|P00403|Q9Y244|Q9H0U3|	2|2	4	2	173	SSRD_HUMAN	FALSE
U21_WT	Q9UQ80	PA2G4	15|0	15	7.5	2	0|16	0	0	0	0	0	-34.62	0.94	0.72	P62750|Q9BW61|P61353|	9|0	9	4.5	394	PA2G4_HUMAN	FALSE
U21_WT	P51659	HSD17B4	10|4	14	7	2	0|12	0	0	0	0	0	-16.26	1.17	0.72	P09110|O75381|	8|2	10	5	736	DHB4_HUMAN	FALSE
U21_WT	Q9NUQ9	CYRIB	14|0	14	7	2	0|15	0	0	0	0	0	-32.52	0.93	0.72		7|0	7	3.5	324	CYRIB_HUMAN	FALSE
U21_WT	P62316	SNRPD2	4|9	13	6.5	2	5|6	0	0	0	0	0	-15.57	1.18	0.72	O43660|P43034|P32121|	3|3	6	3	118	SMD2_HUMAN	FALSE
U21_WT	O15144	ARPC2	7|5	12	6	2	0|10	0	0	0	0	0	-11.22	1.2	0.72	O43399|Q8N3V7|Q92688|O14974|Q9BR76|P62140|Q9Y5L0|	6|3	9	4.5	300	ARPC2_HUMAN	FALSE
U21_WT	Q13555	CAMK2G	8|4	12	6	2	4|6	0	0	0	0	0	-13.7	1.2	0.72	Q8N3V7|	5|4	9	4.5	558	KCC2G_HUMAN	FALSE
U21_WT	Q15717	ELAVL1	10|2	12	6	2	0|12	0	0	0	0	0	-20.2	1	0.72	Q86XJ1|Q92688|Q9UBS4|Q9UKB1|Q9ULV4|Q9Y608|P36897|Q5VT52|Q86YP4|Q9BW61|O14974|P16104|P48729|P60510|Q86W42|Q8WYL5|Q96T88|Q9Y297|P62140|P49756|P31350|O95983|P20073|P61960|P98170|Q5H9R7|Q92882|Q9NR31|Q9UHD9|Q9UL25|Q9Y5L0|Q9Y5U9|P63098|Q00534|Q68E01|P80723|O43169|Q16204|A0AVT1|Q9NVS9|Q96EE3|Q96PN7|	5|2	7	3.5	326	ELAV1_HUMAN	FALSE
U21_WT	Q8N766	EMC1	8|4	12	6	2	5|5	0	0	0	0	0	-13.7	1.2	0.72		6|2	8	4	993	EMC1_HUMAN	FALSE
U21_WT	O14929	HAT1	10|0	10	5	2	0|12	0	0	0	0	0	-25.91	0.83	0.72	Q8TEX9|P16104|P09110|	6|0	6	3	419	HAT1_HUMAN	FALSE
U21_WT	P11413	G6PD	10|0	10	5	2	0|12	0	0	0	0	0	-25.91	0.83	0.72	P61960|	4|0	4	2	515	G6PD_HUMAN	FALSE
U21_WT	A6NHL2	TUBAL3	5|4	9	4.5	2	4|4	0	0	0	0	0	-10.19	1.12	0.72		2|2	4	2	446	TBAL3_HUMAN	FALSE
U21_WT	P16278	GLB1	6|3	9	4.5	2	0|9	0	0	0	0	0	-12.61	1	0.72	O75787|P16104|P17931|P53350|	5|2	7	3.5	677	BGAL_HUMAN	FALSE
U21_WT	P31930	UQCRC1	5|4	9	4.5	2	3|5	0	0	0	0	0	-10.19	1.12	0.72	P99999|P12236|	5|3	8	4	480	QCR1_HUMAN	FALSE
U21_WT	Q3B726	POLR1F	5|3	8	4	2	5|3	0	0	0	0	0	-11.63	1	0.72	Q9UKB1|Q9Y297|P32121|	3|3	6	3	338	RPA43_HUMAN	FALSE
U21_WT	P50225	SULT1A1	7|0	7	3.5	2	0|10	0	0	0	0	0	-21.59	0.7	0.72	Q04323|	6|0	6	3	295	ST1A1_HUMAN	FALSE
U21_WT	P55735	SEC13	3|4	7	3.5	2	4|3	0	0	0	0	0	-9.89	1	0.72	P19388|P48729|Q13492|O14976|Q96EE3|	2|3	5	2.5	322	SEC13_HUMAN	FALSE
U21_WT	Q15003	NCAPH	4|3	7	3.5	2	4|3	0	0	0	0	0	-9.89	1	0.72		3|3	6	3	741	CND2_HUMAN	FALSE
U21_WT	Q13405	MRPL49	3|4	7	3.5	2	3|4	0	0	0	0	0	-9.89	1	0.72	Q9UKB1|Q8WVM8|Q9BZE1|Q9Y297|Q9BYD3|	2|2	4	2	166	RM49_HUMAN	FALSE
U21_WT	P28838	LAP3	6|0	6	3	2	0|9	0	0	0	0	0	-19.57	0.67	0.72	Q9BW61|Q99816|	5|0	5	2.5	519	AMPL_HUMAN	FALSE
U21_WT	P20231	TPSB2	2|4	6	3	2	4|3	0	0	0	0	0	-11.48	0.86	0.72		2|2	4	2	275	TRYB2_HUMAN	FALSE
U21_WT	P33897	ABCD1	5|0	5	2.5	2	4|4	0	0	0	0	0	-18.24	0.62	0.72		4|0	4	2	745	ABCD1_HUMAN	FALSE
U21_WT	Q93008	USP9X	0|5	5	2.5	2	5|3	0	0	0	0	0	-18.24	0.62	0.72	Q5VYK3|P61960|Q04323|Q9UHD9|	0|4	4	2	2554	USP9X_HUMAN	FALSE
U21_WT	Q562R1	ACTBL2	51|24	75	37.5	2	0|38	0	0	0	0	0	-32.72	1.97	0.73	Q02978|	8|6	14	7	376	ACTBL_HUMAN	FALSE
U21_WT	O60610	DIAPH1	11|15	26	13	2	5|11	0	0	0	0	0	-14.01	1.62	0.73	O75044|Q9H3S7|A0AVT1|	9|9	18	9	1272	DIAP1_HUMAN	FALSE
U21_WT	P42166	TMPO	19|6	25	12.5	2	4|15	0	0	0	0	0	-26.38	1.32	0.73	P17931|P78362|Q5SSJ5|P32121|	12|3	15	7.5	694	LAP2A_HUMAN	FALSE
U21_WT	P43686	PSMC4	15|9	24	12	2	5|11	0	0	0	0	0	-16.73	1.5	0.73	Q9UKB1|Q6NZY4|Q8IY81|Q5VYK3|Q8NI22|	11|6	17	8.5	418	PRS6B_HUMAN	FALSE
U21_WT	Q9BQG0	MYBBP1A	14|8	22	11	2	6|10	0	0	0	0	0	-18.49	1.38	0.73	P18124|P62750|P46777|Q9BYG3|Q14137|Q15050|Q8IY81|Q7L2E3|Q9NY93|	9|5	14	7	1328	MBB1A_HUMAN	FALSE
U21_WT	P22629	P22629	12|8	20	10	2	8|6	0	0	0	0	0	-14.96	1.43	0.73		4|4	8	4	159	SAV_STRAV	FALSE
U21_WT	P31948	STIP1	13|6	19	9.5	2	0|15	0	0	0	0	0	-18.5	1.27	0.73	Q9BT78|P00966|O75190|P60174|Q08752|P49773|	8|4	12	6	543	STIP1_HUMAN	FALSE
U21_WT	Q12905	ILF2	16|3	19	9.5	2	2|15	0	0	0	0	0	-28.29	1.12	0.73	O15020|Q03701|P18124|P62750|P46777|Q9BZE4|P35610|Q8WVM8|P16104|P35249|Q8IY81|Q7L2E3|Q08752|O15381|	11|2	13	6.5	390	ILF2_HUMAN	FALSE
U21_WT	Q99714	HSD17B10	12|6	18	9	2	3|11	0	0	0	0	0	-17.2	1.29	0.73	O43399|P40925|P62942|Q7L0Y3|P16104|	7|4	11	5.5	261	HCD2_HUMAN	FALSE
U21_WT	P35813	PPM1A	7|9	16	8	2	4|8	0	0	0	0	0	-12.85	1.33	0.73	Q9UKB1|P32121|	3|4	7	3.5	382	PPM1A_HUMAN	FALSE
U21_WT	Q86UE4	MTDH	12|4	16	8	2	3|11	0	0	0	0	0	-20.56	1.14	0.73		7|4	11	5.5	582	LYRIC_HUMAN	FALSE
U21_WT	O96008	TOMM40	14|0	14	7	2	4|11	0	0	0	0	0	-33.26	0.93	0.73	P62942|	8|0	8	4	361	TOM40_HUMAN	FALSE
U21_WT	Q99798	ACO2	14|0	14	7	2	0|16	0	0	0	0	0	-34.62	0.88	0.73		9|0	9	4.5	780	ACON_HUMAN	FALSE
U21_WT	P08708	RPS17	8|5	13	6.5	2	5|6	0	0	0	0	0	-14.04	1.18	0.73	P62750|P46777|P61353|P32121|	4|4	8	4	135	RS17_HUMAN	FALSE
U21_WT	P36873	PPP1CC	3|10	13	6.5	2	0|13	0	0	0	0	0	-20.12	1	0.73	P62136|Q6NYC8|Q8N3V7|Q9UKB1|Q9ULV4|P18124|Q5VT52|Q9HCD5|P48729|Q27J81|Q4KMQ1|Q9H792|Q9UH17|Q9Y6D5|P62140|Q9H6T3|Q96C90|	2|5	7	3.5	323	PP1G_HUMAN	FALSE
U21_WT	P40121	CAPG	13|0	13	6.5	2	0|15	0	0	0	0	0	-32.52	0.87	0.73	P61960|	6|0	6	3	348	CAPG_HUMAN	FALSE
U21_WT	O14818	PSMA7	4|7	11	5.5	2	5|5	0	0	0	0	0	-13.7	1.1	0.73	P53350|Q9Y2T2|P63098|Q9Y244|	4|5	9	4.5	248	PSA7_HUMAN	FALSE
U21_WT	P62995	TRA2B	4|7	11	5.5	2	6|4	0	0	0	0	0	-13.7	1.1	0.73	Q15019|P78362|Q00534|P08195|	2|2	4	2	288	TRA2B_HUMAN	FALSE
U21_WT	Q13868	EXOSC2	6|5	11	5.5	2	0|10	0	0	0	0	0	-11.22	1.1	0.73		3|3	6	3	293	EXOS2_HUMAN	FALSE
U21_WT	Q92597	NDRG1	8|3	11	5.5	2	4|7	0	0	0	0	0	-17.31	1	0.73	P61960|Q99816|P12236|	6|3	9	4.5	394	NDRG1_HUMAN	FALSE
U21_WT	O95721	SNAP29	7|3	10	5	2	5|5	0	0	0	0	0	-15.36	1	0.73	Q9H4M9|Q9P2W9|	3|3	6	3	258	SNP29_HUMAN	FALSE
U21_WT	P17858	PFKL	10|0	10	5	2	0|13	0	0	0	0	0	-28.17	0.77	0.73	P00966|	7|0	7	3.5	780	PFKAL_HUMAN	FALSE
U21_WT	Q15691	MAPRE1	7|3	10	5	2	0|11	0	0	0	0	0	-16.29	0.91	0.73	Q8N3V7|Q4KMQ1|P43034|P78362|Q15286|	5|2	7	3.5	268	MARE1_HUMAN	FALSE
U21_WT	Q9H2J4	PDCL3	6|4	10	5	2	4|5	0	0	0	0	0	-11.97	1.11	0.73	Q9UKB1|P78362|	4|3	7	3.5	239	PDCL3_HUMAN	FALSE
U21_WT	Q9NY12	GAR1	5|5	10	5	2	5|4	0	0	0	0	0	-10.5	1.11	0.73	P61353|Q9NX24|Q04323|Q14694|	2|2	4	2	217	GAR1_HUMAN	FALSE
U21_WT	P27694	RPA1	6|2	8	4	2	0|10	0	0	0	0	0	-16.24	0.8	0.73	P55265|Q6WCQ1|Q92688|Q9BSJ8|Q9ULV4|P18124|Q10570|Q5VT52|Q6NZY4|O14974|P09884|P35249|P40429|P48729|Q86W42|P35251|P49756|P20073|Q04323|Q10567|Q9NXF1|O94903|Q9BSD7|Q7Z739|Q68E01|Q15286|Q12768|Q96EE3|P32121|	4|2	6	3	616	RFA1_HUMAN	FALSE
U21_WT	Q16891	IMMT	6|0	6	3	2	0|10	0	0	0	0	0	-21.59	0.6	0.73	O15258|Q5SSJ5|Q99816|	4|0	4	2	758	MIC60_HUMAN	FALSE
U21_WT	O15143	ARPC1B	5|0	5	2.5	2	0|9	0	0	0	0	0	-19.57	0.56	0.73	O43399|Q8N3V7|Q92688|P78362|	5|0	5	2.5	372	ARC1B_HUMAN	FALSE
U21_WT	P26639	TARS1	5|0	5	2.5	2	0|9	0	0	0	0	0	-19.57	0.56	0.73	Q9ULV4|P01889|Q9BW61|Q9BR76|P48147|	2|0	2	1	723	SYTC_HUMAN	FALSE
U21_WT	Q15366	PCBP2	5|0	5	2.5	2	0|9	0	0	0	0	0	-19.57	0.56	0.73	P16104|Q8IWS0|P17931|	4|0	4	2	365	PCBP2_HUMAN	FALSE
U21_WT	Q8TBC3	SHKBP1	73|76	149	74.5	2	0|54	0	0	0	0	0	-13.2	2.76	0.74	Q04323|	23|24	47	23.5	707	SHKB1_HUMAN	FALSE
U21_WT	Q6IBS0	TWF2	34|29	63	31.5	2	0|30	0	0	0	0	0	-15.31	2.1	0.74	Q8N3V7|Q04323|Q13418|O94903|A0AVT1|	16|14	30	15	349	TWF2_HUMAN	FALSE
U21_WT	Q8NF50	DOCK8	22|18	40	20	2	8|14	0	0	0	0	0	-15.04	1.82	0.74	Q9Y2L9|Q7L9L4|	15|14	29	14.5	2099	DOCK8_HUMAN	FALSE
U21_WT	Q8WUM0	NUP133	11|15	26	13	2	8|9	0	0	0	0	0	-15.94	1.53	0.74	P49454|Q96EE3|	9|9	18	9	1156	NU133_HUMAN	FALSE
U21_WT	E9PAV3	NACA	16|9	25	12.5	2	8|10	0	0	0	0	0	-20.56	1.39	0.74	Q9UKB1|P16104|	6|5	11	5.5	2078	NACAM_HUMAN	FALSE
U21_WT	P29350	PTPN6	19|4	23	11.5	2	0|20	0	0	0	0	0	-31.73	1.15	0.74	P43405|Q14289|P16284|	15|4	19	9.5	595	PTN6_HUMAN	FALSE
U21_WT	P46783	RPS10	13|10	23	11.5	2	3|13	0	0	0	0	0	-14.83	1.44	0.74	Q15363|Q9UKB1|P18124|P62750|P46777|P16104|P40429|P61353|Q9Y297|P43405|	5|3	8	4	165	RS10_HUMAN	FALSE
U21_WT	Q13200	PSMD2	16|6	22	11	2	0|18	0	0	0	0	0	-23.9	1.22	0.74	O75190|Q9Y244|Q9UL15|	12|5	17	8.5	908	PSMD2_HUMAN	FALSE
U21_WT	P62753	RPS6	10|11	21	10.5	2	8|6	0	0	0	0	0	-12.13	1.5	0.74	P18124|P62750|P46777|Q09161|Q9BYG3|P40429|P61254|P61353|Q15050|Q15418|P06730|P32121|	4|3	7	3.5	249	RS6_HUMAN	FALSE
U21_WT	P20618	PSMB1	11|9	20	10	2	5|9	0	0	0	0	0	-13.57	1.43	0.74	P46777|O43681|P53350|P61960|Q9Y2T2|Q9Y244|	4|5	9	4.5	241	PSB1_HUMAN	FALSE
U21_WT	Q13547	HDAC1	11|8	19	9.5	2	5|9	0	0	0	0	0	-15	1.36	0.74	P51532|P62136|P42224|P26358|Q13127|Q86YP4|Q96T88|Q9H2P0|Q7L2E3|P35251|Q8IWS0|O15212|O95983|P43405|P52294|Q5H9R7|Q16204|Q9Y4B6|Q96PN7|Q9UBB5|	5|4	9	4.5	482	HDAC1_HUMAN	FALSE
U21_WT	P28066	PSMA5	8|10	18	9	2	6|7	0	0	0	0	0	-13.21	1.38	0.74	P50552|Q5VYK3|P53350|Q9UHD9|Q9Y244|O14976|Q14653|	5|5	10	5	241	PSA5_HUMAN	FALSE
U21_WT	Q9BPX3	NCAPG	8|9	17	8.5	2	4|9	0	0	0	0	0	-13	1.31	0.74		7|6	13	6.5	1015	CND3_HUMAN	FALSE
U21_WT	P19784	CSNK2A2	5|10	15	7.5	2	9|4	0	0	0	0	0	-17.42	1.15	0.74	Q9H307|Q9BZE4|Q9BYG3|P21127|O43660|O75822|Q96C86|P32121|	3|5	8	4	350	CSK22_HUMAN	FALSE
U21_WT	P55209	NAP1L1	8|6	14	7	2	5|7	0	0	0	0	0	-14.34	1.17	0.74	P62750|P46777|P61201|P17931|Q13418|P32121|	4|3	7	3.5	391	NP1L1_HUMAN	FALSE
U21_WT	P62820	RAB1A	9|5	14	7	2	2|11	0	0	0	0	0	-16.87	1.08	0.74	Q15363|Q96EY1|O15258|	6|2	8	4	205	RAB1A_HUMAN	FALSE
U21_WT	Q14980	NUMA1	10|4	14	7	2	0|14	0	0	0	0	0	-20	1	0.74	Q15004|Q92541|Q00534|	7|3	10	5	2115	NUMA1_HUMAN	FALSE
U21_WT	P46060	RANGAP1	7|6	13	6.5	2	3|8	0	0	0	0	0	-12.26	1.18	0.74	Q92614|O43399|Q10570|O75787|P30405|P61960|O95639|Q96EE3|P32121|	6|4	10	5	587	RAGP1_HUMAN	FALSE
U21_WT	P49257	LMAN1	7|6	13	6.5	2	4|7	0	0	0	0	0	-12.57	1.18	0.74	P04439|Q15363|Q15042|Q8NI22|	5|4	9	4.5	510	LMAN1_HUMAN	FALSE
U21_WT	O43719	HTATSF1	4|7	11	5.5	2	7|4	0	0	0	0	0	-15.57	1	0.74	P19388|P78362|P32121|	4|4	8	4	755	HTSF1_HUMAN	FALSE
U21_WT	P31939	ATIC	11|0	11	5.5	2	0|15	0	0	0	0	0	-32.52	0.73	0.74	P36871|P43034|Q13564|O94903|	7|0	7	3.5	592	PUR9_HUMAN	FALSE
U21_WT	Q92769	HDAC2	4|7	11	5.5	2	8|3	0	0	0	0	0	-15.29	1	0.74	P51532|P26358|Q13127|Q86YP4|Q96T88|O95983|P43405|P52294|Q5H9R7|Q9Y4B6|Q9UBB5|P32121|	3|2	5	2.5	488	HDAC2_HUMAN	FALSE
U21_WT	Q99873	PRMT1	7|4	11	5.5	2	4|7	0	0	0	0	0	-15.57	1	0.74	P42224|Q5TAQ9|Q9UBB5|P32121|	5|2	7	3.5	371	ANM1_HUMAN	FALSE
U21_WT	P54105	CLNS1A	3|7	10	5	2	5|6	0	0	0	0	0	-17.31	0.91	0.74	O43399|P17931|Q04323|Q92882|P45974|P32121|	3|5	8	4	237	ICLN_HUMAN	FALSE
U21_WT	Q99497	PARK7	8|2	10	5	2	0|12	0	0	0	0	0	-20.2	0.83	0.74	O95983|P20073|P49773|	3|2	5	2.5	189	PARK7_HUMAN	FALSE
U21_WT	P35659	DEK	5|4	9	4.5	2	3|6	0	0	0	0	0	-11.97	1	0.74	Q8IY81|Q9BVJ6|	2|3	5	2.5	375	DEK_HUMAN	FALSE
U21_WT	P49790	NUP153	4|5	9	4.5	2	5|4	0	0	0	0	0	-11.97	1	0.74	P52292|P62136|Q9UKB1|Q92621|Q9BW19|O75694|P52294|Q96EE3|	4|4	8	4	1475	NU153_HUMAN	FALSE
U21_WT	Q49A26	GLYR1	5|4	9	4.5	2	5|4	0	0	0	0	0	-11.97	1	0.74	P35251|	3|3	6	3	553	GLYR1_HUMAN	FALSE
U21_WT	Q9H270	VPS11	4|5	9	4.5	2	2|7	0	0	0	0	0	-11.61	1	0.74	P27448|Q5VYK3|Q99816|	2|2	4	2	941	VPS11_HUMAN	FALSE
U21_WT	Q9H3K6	BOLA2	5|3	8	4	2	5|4	0	0	0	0	0	-13.52	0.89	0.74	P32121|	2|2	4	2	86	BOLA2_HUMAN	FALSE
U21_WT	P12814	ACTN1	220|185	405	202.5	2	10|118	0	0	0	0	0	-26.44	3.16	0.75	P52292|O95425|Q8IY33|Q8N3V7|P62140|Q5TAQ9|	51|52	103	51.5	892	ACTN1_HUMAN	FALSE
U21_WT	P29401	TKT	45|11	56	28	2	0|37	0	0	0	0	0	-50.91	1.51	0.75	P00966|P16104|P20073|P60174|P61960|P30038|P49773|	21|7	28	14	623	TKT_HUMAN	FALSE
U21_WT	Q13435	SF3B2	22|19	41	20.5	2	10|14	0	0	0	0	0	-16.89	1.71	0.75	P50552|Q9NZR1|Q9UKB1|Q5VYK3|P32121|	15|9	24	12	895	SF3B2_HUMAN	FALSE
U21_WT	P36776	LONP1	27|9	36	18	2	3|23	0	0	0	0	0	-33.86	1.38	0.75	Q13418|	18|6	24	12	959	LONM_HUMAN	FALSE
U21_WT	P55060	CSE1L	20|10	30	15	2	2|20	0	0	0	0	0	-24.91	1.36	0.75	Q12792|P52294|Q04323|O43169|	14|6	20	10	971	XPO2_HUMAN	FALSE
U21_WT	O60271	SPAG9	9|20	29	14.5	2	8|14	0	0	0	0	0	-27.55	1.32	0.75	Q9Y5K6|P53350|	4|12	16	8	1321	JIP4_HUMAN	FALSE
U21_WT	Q9NVP1	DDX18	20|9	29	14.5	2	10|12	0	0	0	0	0	-27.69	1.32	0.75	P46777|Q9BZE4|Q9BYG3|P61353|Q12788|Q15050|Q9H0A0|Q9BVJ6|Q9NY93|	12|8	20	10	670	DDX18_HUMAN	FALSE
U21_WT	O43242	PSMD3	12|12	24	12	2	4|12	0	0	0	0	0	-12.53	1.5	0.75	Q5VYK3|Q8NI22|	8|8	16	8	534	PSMD3_HUMAN	FALSE
U21_WT	O14950	MYL12B	12|11	23	11.5	2	7|9	0	0	0	0	0	-14.2	1.44	0.75	P53355|P17931|	8|8	16	8	172	ML12B_HUMAN	FALSE
U21_WT	Q13428	TCOF1	8|14	22	11	2	6|11	0	0	0	0	0	-20.17	1.29	0.75	P78362|P32121|	5|6	11	5.5	1488	TCOF_HUMAN	FALSE
U21_WT	Q709C8	VPS13C	10|12	22	11	2	8|8	0	0	0	0	0	-15.61	1.38	0.75		7|8	15	7.5	3753	VP13C_HUMAN	FALSE
U21_WT	O95831	AIFM1	13|8	21	10.5	2	5|11	0	0	0	0	0	-18.19	1.31	0.75	P16104|P98170|Q13418|	7|6	13	6.5	613	AIFM1_HUMAN	FALSE
U21_WT	P06744	GPI	17|4	21	10.5	2	4|15	0	0	0	0	0	-30.34	1.11	0.75	P36871|P20073|P60174|P30038|	13|3	16	8	558	G6PI_HUMAN	FALSE
U21_WT	P49321	NASP	12|9	21	10.5	2	5|11	0	0	0	0	0	-16.73	1.31	0.75		8|7	15	7.5	788	NASP_HUMAN	FALSE
U21_WT	Q16576	RBBP7	13|8	21	10.5	2	5|11	0	0	0	0	0	-18.19	1.31	0.75	Q86YP4|Q12788|Q7L2E3|Q8IWS0|O95983|P52888|Q13418|Q9UBB5|	10|6	16	8	425	RBBP7_HUMAN	FALSE
U21_WT	P18206	VCL	18|2	20	10	2	0|20	0	0	0	0	0	-36.68	1	0.75	P50552|Q9UQ03|O15067|P60174|Q13492|Q9Y2T2|Q9Y244|Q96C86|	13|2	15	7.5	1134	VINC_HUMAN	FALSE
U21_WT	P52566	ARHGDIB	20|0	20	10	2	0|22	0	0	0	0	0	-47.81	0.91	0.75	P61960|	8|0	8	4	201	GDIR2_HUMAN	FALSE
U21_WT	P0DP23	CALM1	11|8	19	9.5	2	4|11	0	0	0	0	0	-16.22	1.27	0.75	Q92614|O95425|P46939|P53355|P16104|P40429|Q13459|P62140|P43405|P50579|P52888|O14976|O75592|	6|4	10	5	149	CALM1_HUMAN	FALSE
U21_WT	P62851	RPS25	11|8	19	9.5	2	10|5	0	0	0	0	0	-16.57	1.27	0.75	P18124|P62750|P46777|P40429|P61254|P61353|Q8IWS0|	4|3	7	3.5	125	RS25_HUMAN	FALSE
U21_WT	Q14978	NOLC1	9|10	19	9.5	2	6|8	0	0	0	0	0	-13.54	1.36	0.75	Q03701|P62750|P46777|Q15050|Q9Y5K6|Q9BVJ6|Q9NY93|P78362|P32121|	5|4	9	4.5	699	NOLC1_HUMAN	FALSE
U21_WT	P60228	EIF3E	12|6	18	9	2	7|9	0	0	0	0	0	-21.5	1.12	0.75	P61201|O15371|O75822|	9|5	14	7	445	EIF3E_HUMAN	FALSE
U21_WT	Q12769	NUP160	9|9	18	9	2	5|9	0	0	0	0	0	-13.57	1.29	0.75	P50552|O15173|Q96EE3|	8|7	15	7.5	1436	NU160_HUMAN	FALSE
U21_WT	Q8WXI9	GATAD2B	8|10	18	9	2	6|8	0	0	0	0	0	-14.96	1.29	0.75	Q86YP4|O95983|P52294|Q9UBB5|	4|6	10	5	593	P66B_HUMAN	FALSE
U21_WT	Q15427	SF3B4	11|6	17	8.5	2	8|7	0	0	0	0	0	-19.69	1.13	0.75	P62942|P09110|	4|3	7	3.5	424	SF3B4_HUMAN	FALSE
U21_WT	Q9NTK5	OLA1	17|0	17	8.5	2	0|20	0	0	0	0	0	-43.4	0.85	0.75		10|0	10	5	396	OLA1_HUMAN	FALSE
U21_WT	O00299	CLIC1	12|3	15	7.5	2	0|16	0	0	0	0	0	-25.95	0.94	0.75	Q8N3V7|Q96JB2|P32121|	7|2	9	4.5	241	CLIC1_HUMAN	FALSE
U21_WT	P31943	HNRNPH1	12|3	15	7.5	2	0|16	0	0	0	0	0	-25.95	0.94	0.75	Q9UKB1|Q09161|Q5VYK3|Q9Y5L0|P80723|P32121|	7|2	9	4.5	449	HNRH1_HUMAN	FALSE
U21_WT	P67936	TPM4	8|7	15	7.5	2	4|9	0	0	0	0	0	-14.42	1.15	0.75	Q92614|Q9ULV4|P62140|Q92882|	5|3	8	4	248	TPM4_HUMAN	FALSE
U21_WT	Q14141	SEPTIN6	6|9	15	7.5	2	6|7	0	0	0	0	0	-16.11	1.15	0.75	Q15019|	4|5	9	4.5	434	SEPT6_HUMAN	FALSE
U21_WT	O75874	IDH1	14|0	14	7	2	0|18	0	0	0	0	0	-39.01	0.78	0.75	P52888|	10|0	10	5	414	IDHC_HUMAN	FALSE
U21_WT	P52732	KIF11	7|7	14	7	2	5|7	0	0	0	0	0	-12.89	1.17	0.75	Q00341|P62750|Q9BZE4|P20073|P78362|Q9Y2T2|O75381|	6|5	11	5.5	1056	KIF11_HUMAN	FALSE
U21_WT	Q15046	KARS1	8|6	14	7	2	3|10	0	0	0	0	0	-15.59	1.08	0.75	P42224|P43034|P12236|	7|5	12	6	597	SYK_HUMAN	FALSE
U21_WT	Q86YV0	RASAL3	6|7	13	6.5	2	5|7	0	0	0	0	0	-14.34	1.08	0.75		4|6	10	5	1011	RASL3_HUMAN	FALSE
U21_WT	O00303	EIF3F	7|5	12	6	2	6|6	0	0	0	0	0	-15.78	1	0.75	P10321|O15371|P21127|O75822|P78344|P06730|	5|4	9	4.5	357	EIF3F_HUMAN	FALSE
U21_WT	P24752	ACAT1	7|5	12	6	2	0|12	0	0	0	0	0	-14.64	1	0.75	P99999|	6|3	9	4.5	427	THIL_HUMAN	FALSE
U21_WT	Q16401	PSMD5	5|7	12	6	2	4|8	0	0	0	0	0	-15.74	1	0.75	P61201|	5|4	9	4.5	504	PSMD5_HUMAN	FALSE
U21_WT	Q9UKF6	CPSF3	7|5	12	6	2	0|12	0	0	0	0	0	-14.64	1	0.75	Q10570|P27448|O95639|	5|4	9	4.5	684	CPSF3_HUMAN	FALSE
U21_WT	Q9UPQ9	TNRC6B	3|9	12	6	2	7|6	0	0	0	0	0	-21.23	0.92	0.75	Q9Y297|O15067|O75694|	2|6	8	4	1833	TNR6B_HUMAN	FALSE
U21_WT	O43175	PHGDH	9|2	11	5.5	2	4|9	0	0	0	0	0	-23.22	0.85	0.75	P00966|P42224|Q9H2P0|Q9BVJ6|O94903|Q9H6T3|O14976|	6|2	8	4	533	SERA_HUMAN	FALSE
U21_WT	P05141	SLC25A5	11|0	11	5.5	2	3|12	0	0	0	0	0	-33.02	0.73	0.75	P18124|P62750|P46777|P17931|	6|0	6	3	298	ADT2_HUMAN	FALSE
U21_WT	P17707	AMD1	8|3	11	5.5	2	9|4	0	0	0	0	0	-21.03	0.85	0.75	P0CAP2|	5|3	8	4	334	DCAM_HUMAN	FALSE
U21_WT	Q04726	TLE3	4|7	11	5.5	2	4|8	0	0	0	0	0	-17.36	0.92	0.75		4|5	9	4.5	772	TLE3_HUMAN	FALSE
U21_WT	Q13409	DYNC1I2	6|5	11	5.5	2	5|6	0	0	0	0	0	-14.04	1	0.75	O75381|	2|2	4	2	638	DC1I2_HUMAN	FALSE
U21_WT	P08311	CTSG	6|4	10	5	2	4|7	0	0	0	0	0	-15.57	0.91	0.75		3|3	6	3	255	CATG_HUMAN	FALSE
U21_WT	P62269	RPS18	6|4	10	5	2	5|6	0	0	0	0	0	-15.57	0.91	0.75	P18124|P62750|P46777|P40429|P61254|P61353|Q96EY1|Q9Y297|Q8IWS0|O15371|Q9BYD3|	3|2	5	2.5	152	RS18_HUMAN	FALSE
U21_WT	P07108	DBI	8|0	8	4	2	0|13	0	0	0	0	0	-28.17	0.62	0.75	P17931|	5|0	5	2.5	87	ACBP_HUMAN	FALSE
U21_WT	P23368	ME2	7|0	7	3.5	2	0|12	0	0	0	0	0	-25.91	0.58	0.75		5|0	5	2.5	584	MAOM_HUMAN	FALSE
U21_WT	P54920	NAPA	6|0	6	3	2	3|8	0	0	0	0	0	-24.6	0.55	0.75		4|0	4	2	295	SNAA_HUMAN	FALSE
U21_WT	Q96JY6	PDLIM2	54|60	114	57	2	0|47	0	0	0	0	0	-17.33	2.43	0.76		14|14	28	14	352	PDLI2_HUMAN	FALSE
U21_WT	Q15021	NCAPD2	22|32	54	27	2	9|22	0	0	0	0	0	-24.64	1.74	0.76		15|20	35	17.5	1401	CND1_HUMAN	FALSE
U21_WT	Q9P2J5	LARS1	32|16	48	24	2	10|21	0	0	0	0	0	-32.73	1.55	0.76	Q9BW61|Q8NI22|	19|13	32	16	1176	SYLC_HUMAN	FALSE
U21_WT	P22314	UBA1	44|3	47	23.5	2	0|39	0	0	0	0	0	-74.18	1.21	0.76	Q9UKB1|O43747|Q9BXS5|Q10567|P45974|O15381|	19|2	21	10.5	1058	UBA1_HUMAN	FALSE
U21_WT	Q16777	H2AC20	20|13	33	16.5	2	10|13	0	0	0	0	0	-23.58	1.43	0.76	P26358|Q86YP4|P16104|Q9ULG1|	4|3	7	3.5	129	H2A2C_HUMAN	FALSE
U21_WT	P24928	POLR2A	14|18	32	16	2	9|12	0	0	0	0	0	-18.66	1.52	0.76	P51532|P19388|P62136|Q9H9T3|Q10570|P16104|P0CAP2|Q9H6T3|Q68E01|Q14653|Q9UBB5|	5|10	15	7.5	1970	RPB1_HUMAN	FALSE
U21_WT	Q13619	CUL4A	15|15	30	15	2	4|16	0	0	0	0	0	-15.15	1.5	0.76	Q9BT78|P62750|P61201|Q9BW61|P61254|Q9Y297|Q9Y4B6|P12236|Q5TAQ9|	9|11	20	10	759	CUL4A_HUMAN	FALSE
U21_WT	O43776	NARS1	26|2	28	14	2	0|28	0	0	0	0	0	-53.67	1	0.76		10|2	12	6	548	SYNC_HUMAN	FALSE
U21_WT	Q01813	PFKP	17|7	24	12	2	8|13	0	0	0	0	0	-29.21	1.14	0.76	Q13418|Q8NI22|A0AVT1|	12|5	17	8.5	784	PFKAP_HUMAN	FALSE
U21_WT	Q99865	SPIN2A	9|14	23	11.5	2	6|13	0	0	0	0	0	-21.98	1.21	0.76		6|9	15	7.5	258	SPI2A_HUMAN	FALSE
U21_WT	P30153	PPP2R1A	17|5	22	11	2	3|18	0	0	0	0	0	-31.97	1.05	0.76	P53355|Q6NZY4|Q8IZP0|O75044|P60510|Q86W42|Q9H4M9|Q9Y5L0|Q68E01|Q16204|Q9Y4B6|Q9Y228|P32121|	11|5	16	8	589	2AAA_HUMAN	FALSE
U21_WT	P43243	MATR3	18|4	22	11	2	3|19	0	0	0	0	0	-36.07	1	0.76	P55265|P62136|Q9UKB1|P18124|Q9HCD5|O75190|P16104|Q15050|Q9UH17|P62140|Q9BVJ6|O15371|P78362|	11|3	14	7	847	MATR3_HUMAN	FALSE
U21_WT	O00232	PSMD12	11|10	21	10.5	2	6|10	0	0	0	0	0	-15.61	1.31	0.76	Q00341|Q5VYK3|O15371|Q08752|Q8NI22|	7|6	13	6.5	456	PSD12_HUMAN	FALSE
U21_WT	O14579	COPE	12|8	20	10	2	10|7	0	0	0	0	0	-20.25	1.18	0.76	Q15019|Q8NI22|Q99816|	8|6	14	7	308	COPE_HUMAN	FALSE
U21_WT	P54136	RARS1	10|9	19	9.5	2	5|11	0	0	0	0	0	-16.73	1.19	0.76	O43681|	8|4	12	6	660	SYRC_HUMAN	FALSE
U21_WT	P62314	SNRPD1	8|11	19	9.5	2	5|11	0	0	0	0	0	-18.19	1.19	0.76	P78362|Q8NI22|P32121|	6|6	12	6	119	SMD1_HUMAN	FALSE
U21_WT	P60900	PSMA6	7|9	16	8	2	8|7	0	0	0	0	0	-18.18	1.07	0.76	P61201|Q5VYK3|P53350|Q9UHD9|Q9Y244|	4|5	9	4.5	246	PSA6_HUMAN	FALSE
U21_WT	O75390	CS	15|0	15	7.5	2	0|20	0	0	0	0	0	-43.4	0.75	0.76		9|0	9	4.5	466	CISY_HUMAN	FALSE
U21_WT	P25787	PSMA2	5|10	15	7.5	2	8|7	0	0	0	0	0	-21.35	1	0.76	Q5VYK3|O43681|P53350|Q9UHD9|Q9Y244|	4|5	9	4.5	234	PSA2_HUMAN	FALSE
U21_WT	P28070	PSMB4	7|8	15	7.5	2	7|7	0	0	0	0	0	-16.41	1.07	0.76	P16104|Q9Y244|	4|4	8	4	264	PSB4_HUMAN	FALSE
U21_WT	Q86VP6	CAND1	15|0	15	7.5	2	0|19	0	0	0	0	0	-41.27	0.79	0.76	P18124|P42224|P62750|Q14690|P46777|Q9BZE4|Q09161|Q9BW61|Q9BYG3|Q9P035|P40429|P60510|P61254|P61353|Q14137|Q8IY81|Q9H0A0|Q9NX24|Q9Y297|Q7L2E3|Q8IWS0|O15371|Q9NY93|P52294|P78362|Q5SSJ5|Q9BYD3|Q96C90|P12236|Q86UA1|	8|0	8	4	1230	CAND1_HUMAN	FALSE
U21_WT	Q9BZK7	TBL1XR1	7|8	15	7.5	2	4|10	0	0	0	0	0	-16.05	1.07	0.76	P30405|	4|6	10	5	514	TBL1R_HUMAN	FALSE
U21_WT	P17844	DDX5	9|5	14	7	2	5|9	0	0	0	0	0	-19.48	1	0.76	P51532|P53355|Q9BZE4|O95983|Q13418|P32121|	6|4	10	5	614	DDX5_HUMAN	FALSE
U21_WT	P27635	RPL10	9|5	14	7	2	9|6	0	0	0	0	0	-21.35	0.93	0.76	P18124|P62750|P46777|Q9BZE4|P35249|P40429|P61254|P61353|Q8IY81|Q96T88|Q9H0A0|Q7L2E3|Q8IWS0|Q14694|Q5SSJ5|Q9NXF1|Q7Z739|O15381|P12236|Q5VW36|	5|4	9	4.5	214	RL10_HUMAN	FALSE
U21_WT	P42566	EPS15	9|5	14	7	2	8|7	0	0	0	0	0	-21.35	0.93	0.76	Q8N3V7|O43747|P62140|Q10567|Q13492|Q9UHD9|O14976|Q9Y4B6|	8|4	12	6	896	EPS15_HUMAN	FALSE
U21_WT	Q15233	NONO	9|5	14	7	2	2|13	0	0	0	0	0	-20.46	0.93	0.76	P51532|P62136|Q8N3V7|P16104|P62140|P31350|Q99816|P32121|	5|4	9	4.5	471	NONO_HUMAN	FALSE
U21_WT	Q92556	ELMO1	6|8	14	7	2	6|8	0	0	0	0	0	-17.85	1	0.76		5|5	10	5	727	ELMO1_HUMAN	FALSE
U21_WT	Q99536	VAT1	14|0	14	7	2	0|19	0	0	0	0	0	-41.27	0.74	0.76	Q9GZL7|Q09161|P16104|	8|0	8	4	393	VAT1_HUMAN	FALSE
U21_WT	O43390	HNRNPR	11|2	13	6.5	2	3|13	0	0	0	0	0	-28.81	0.81	0.76	Q9Y285|Q9UKB1|P18124|P16104|P61254|Q9Y5K6|P60174|Q9BYD3|Q16204|P32121|	8|2	10	5	633	HNRPR_HUMAN	FALSE
U21_WT	Q13561	DCTN2	8|5	13	6.5	2	8|6	0	0	0	0	0	-19.44	0.93	0.76	Q92614|P43034|Q8NI22|Q99816|Q96EE3|	5|4	9	4.5	401	DCTN2_HUMAN	FALSE
U21_WT	P41091	EIF2S3	9|3	12	6	2	3|12	0	0	0	0	0	-24.53	0.8	0.76		7|2	9	4.5	472	IF2G_HUMAN	FALSE
U21_WT	Q13151	HNRNPA0	7|5	12	6	2	5|8	0	0	0	0	0	-17.63	0.92	0.76	Q9UKB1|Q86W42|P32121|	4|3	7	3.5	305	ROA0_HUMAN	FALSE
U21_WT	Q16851	UGP2	8|4	12	6	2	3|11	0	0	0	0	0	-20.56	0.86	0.76	Q13418|	6|4	10	5	508	UGPA_HUMAN	FALSE
U21_WT	P62328	TMSB4X	11|0	11	5.5	2	0|16	0	0	0	0	0	-34.62	0.69	0.76	P20073|	4|0	4	2	44	TYB4_HUMAN	FALSE
U21_WT	P35232	PHB1	9|0	9	4.5	2	4|10	0	0	0	0	0	-31.1	0.64	0.76	P51532|Q92688|P18124|P55008|P00403|	6|0	6	3	272	PHB1_HUMAN	FALSE
U21_WT	P51149	RAB7A	7|0	7	3.5	2	0|13	0	0	0	0	0	-28.17	0.54	0.76	Q9ULV4|O75787|P35610|O75348|P17931|P78344|	3|0	3	1.5	207	RAB7A_HUMAN	FALSE
U21_WT	Q8NAV1	PRPF38A	7|0	7	3.5	2	8|5	0	0	0	0	0	-29.29	0.54	0.76	P78362|	3|0	3	1.5	312	PR38A_HUMAN	FALSE
U21_WT	P08670	VIM	215|156	371	185.5	2	32|99	0	0	0	0	0	-45.73	2.83	0.77	O14639|O95425|O43818|Q9H0A0|Q9BVJ6|P17931|P20073|P80723|P12236|P32121|	37|32	69	34.5	466	VIME_HUMAN	FALSE
U21_WT	Q96SB3	PPP1R9B	88|78	166	83	2	0|65	0	0	0	0	0	-21.89	2.55	0.77	P62140|	29|25	54	27	817	NEB2_HUMAN	FALSE
U21_WT	P33241	LSP1	75|64	139	69.5	2	0|59	0	0	0	0	0	-24.56	2.36	0.77		19|16	35	17.5	339	LSP1_HUMAN	FALSE
U21_WT	P68363	TUBA1B	0|71	71	35.5	2	56|0	0	0	0	0	0	-123.38	1.27	0.77	P46777|Q96GA3|P78362|Q9ULG1|	0|17	17	8.5	451	TBA1B_HUMAN	FALSE
U21_WT	P23528	CFL1	41|27	68	34	2	9|30	0	0	0	0	0	-31.27	1.74	0.77	Q92614|Q8N3V7|P16104|Q8WYL5|P62140|P60174|P61960|Q15418|P30038|P32121|	8|7	15	7.5	166	COF1_HUMAN	FALSE
U21_WT	Q13045	FLII	22|27	49	24.5	2	10|20	0	0	0	0	0	-23.17	1.63	0.77	Q92614|Q8N3V7|Q9UKB1|Q9Y608|P35249|P61353|P62140|	13|16	29	14.5	1269	FLII_HUMAN	FALSE
U21_WT	P05387	RPLP2	24|17	41	20.5	2	9|19	0	0	0	0	0	-26.17	1.46	0.77	P18124|P62750|P46777|P16104|P40429|P61254|P61353|P78362|P32121|	8|6	14	7	115	RLA2_HUMAN	FALSE
U21_WT	P09874	PARP1	26|14	40	20	2	7|22	0	0	0	0	0	-31.8	1.38	0.77	P26358|P09884|P16104|Q96T88|O00148|P17931|P46063|P15559|Q9ULG1|	20|11	31	15.5	1014	PARP1_HUMAN	FALSE
U21_WT	P13861	PRKAR2A	20|19	39	19.5	2	7|17	0	0	0	0	0	-17.08	1.62	0.77	Q9Y6D5|	12|12	24	12	404	KAP2_HUMAN	FALSE
U21_WT	O00567	NOP56	21|11	32	16	2	16|9	0	0	0	0	0	-29.81	1.28	0.77	P51532|Q03701|Q7L0Y3|P18124|P62750|P46777|Q9BZE4|Q9BYG3|O60287|P35249|P40429|P61254|Q12788|Q14137|Q15050|Q8IY81|Q9H0A0|Q7L2E3|P35251|Q9BVJ6|Q9NY93|P52294|Q14694|P32121|	13|6	19	9.5	594	NOP56_HUMAN	FALSE
U21_WT	P07737	PFN1	24|6	30	15	2	5|23	0	0	0	0	0	-43.78	1.07	0.77	P50552|	6|5	11	5.5	140	PROF1_HUMAN	FALSE
U21_WT	Q9Y657	SPIN1	12|17	29	14.5	2	10|12	0	0	0	0	0	-23.26	1.32	0.77	P32121|	8|10	18	9	262	SPIN1_HUMAN	FALSE
U21_WT	Q92598	HSPH1	17|10	27	13.5	2	8|15	0	0	0	0	0	-27.7	1.17	0.77	P00966|P48147|Q13217|Q13418|	14|8	22	11	858	HS105_HUMAN	FALSE
U21_WT	P61981	YWHAG	16|10	26	13	2	10|12	0	0	0	0	0	-26.15	1.18	0.77	Q9H307|Q6WCQ1|Q8N3V7|Q9UKB1|O75044|P27448|Q9Y297|P21127|P43034|P50749|Q8NI22|O75592|P32121|	6|5	11	5.5	247	1433G_HUMAN	FALSE
U21_WT	Q8IX12	CCAR1	16|10	26	13	2	8|14	0	0	0	0	0	-26.01	1.18	0.77		10|8	18	9	1150	CCAR1_HUMAN	FALSE
U21_WT	Q9Y678	COPG1	15|11	26	13	2	7|14	0	0	0	0	0	-22.62	1.24	0.77	P04439|P16104|Q13418|	7|4	11	5.5	874	COPG1_HUMAN	FALSE
U21_WT	P49721	PSMB2	10|15	25	12.5	2	8|13	0	0	0	0	0	-24.42	1.19	0.77	O43681|Q9Y244|	7|7	14	7	201	PSB2_HUMAN	FALSE
U21_WT	O60832	DKC1	13|11	24	12	2	6|13	0	0	0	0	0	-19.07	1.26	0.77	Q9UKB1|Q9BZE4|Q9BYG3|Q12788|Q8IY81|Q9NX24|Q9BVJ6|Q9NY93|P32121|	8|9	17	8.5	514	DKC1_HUMAN	FALSE
U21_WT	P02769	ALB	12|11	23	11.5	2	9|9	0	0	0	0	0	-17.68	1.28	0.77		10|6	16	8	654	ALBU_BOVIN	FALSE
U21_WT	P43007	SLC1A4	11|12	23	11.5	2	4|15	0	0	0	0	0	-18.61	1.21	0.77		6|6	12	6	532	SATT_HUMAN	FALSE
U21_WT	Q92841	DDX17	13|10	23	11.5	2	6|14	0	0	0	0	0	-22.16	1.15	0.77	P55265|P53350|Q13418|O94903|	10|5	15	7.5	729	DDX17_HUMAN	FALSE
U21_WT	P14866	HNRNPL	20|2	22	11	2	0|25	0	0	0	0	0	-47.31	0.88	0.77	Q9NZL4|Q13418|	11|2	13	6.5	589	HNRPL_HUMAN	FALSE
U21_WT	P39023	RPL3	15|7	22	11	2	11|9	0	0	0	0	0	-27.28	1.1	0.77	P18124|P62750|P46777|P40429|P61254|P61353|P32121|	7|5	12	6	403	RL3_HUMAN	FALSE
U21_WT	Q12874	SF3A3	10|12	22	11	2	8|11	0	0	0	0	0	-20.87	1.16	0.77	P50552|Q8IZP0|O43660|	7|6	13	6.5	501	SF3A3_HUMAN	FALSE
U21_WT	Q9P2E9	RRBP1	12|10	22	11	2	10|8	0	0	0	0	0	-19.11	1.22	0.77	Q15004|P30405|	7|6	13	6.5	1410	RRBP1_HUMAN	FALSE
U21_WT	O14980	XPO1	13|7	20	10	2	0|20	0	0	0	0	0	-25.89	1	0.77	P19388|P50552|P55265|P62136|Q15019|Q92688|Q9GZL7|Q9Y2L9|Q9Y597|P42224|P62750|P46777|Q09161|Q5VT52|Q6NZY4|Q8NCE2|Q9Y4K1|O43747|O75190|P48729|P60510|Q13144|Q9NX24|Q5VYK3|Q9BVJ6|Q9BXS5|O15371|Q96GA3|Q9NY93|O43660|P0CAP2|P50579|P78344|Q10567|Q13418|Q13492|Q13564|Q5H9R7|Q5SSJ5|Q9NUU7|Q9Y2T2|Q9H6T3|Q96C86|Q7Z739|Q99816|A6NHG4|P80723|Q16204|Q14653|Q12768|O95639|Q5TAQ9|P32121|	9|3	12	6	1071	XPO1_HUMAN	FALSE
U21_WT	O95163	ELP1	8|12	20	10	2	9|9	0	0	0	0	0	-22	1.11	0.77	Q9H9T3|Q9UBS4|Q9Y5K6|Q5VW36|	7|9	16	8	1332	ELP1_HUMAN	FALSE
U21_WT	P53999	SUB1	11|9	20	10	2	9|9	0	0	0	0	0	-20.56	1.11	0.77	Q13127|P52294|	5|5	10	5	127	TCP4_HUMAN	FALSE
U21_WT	P59998	ARPC4	13|6	19	9.5	2	4|15	0	0	0	0	0	-26.38	1	0.77	Q92614|Q8N3V7|P62140|	6|4	10	5	168	ARPC4_HUMAN	FALSE
U21_WT	Q96BD8	SKA1	10|9	19	9.5	2	10|6	0	0	0	0	0	-17.04	1.19	0.77	Q96C36|O75592|	3|4	7	3.5	255	SKA1_HUMAN	FALSE
U21_WT	A6NHR9	SMCHD1	9|9	18	9	2	3|14	0	0	0	0	0	-17.9	1.06	0.77	Q5VYK3|P78362|Q99816|	8|8	16	8	2005	SMHD1_HUMAN	FALSE
U21_WT	Q03252	LMNB2	11|7	18	9	2	6|11	0	0	0	0	0	-21.67	1.06	0.77	O95425|	7|5	12	6	620	LMNB2_HUMAN	FALSE
U21_WT	Q8NE71	ABCF1	13|5	18	9	2	6|14	0	0	0	0	0	-30.53	0.9	0.77	P35249|	7|3	10	5	845	ABCF1_HUMAN	FALSE
U21_WT	O75400	PRPF40A	6|11	17	8.5	2	9|9	0	0	0	0	0	-25.24	0.94	0.77	Q9H307|P50552|Q6NZY4|Q8IZP0|Q15050|Q9Y6D5|Q9BVJ6|P49756|Q9UHD9|P16284|	5|5	10	5	957	PR40A_HUMAN	FALSE
U21_WT	P52209	PGD	17|0	17	8.5	2	0|23	0	0	0	0	0	-50.07	0.74	0.77	Q09161|P52888|Q15418|	9|0	9	4.5	483	6PGD_HUMAN	FALSE
U21_WT	P62701	RPS4X	9|8	17	8.5	2	8|8	0	0	0	0	0	-18.49	1.06	0.77	P18124|P62750|P46777|P40429|P61254|P61353|Q15050|O15371|P32121|	5|4	9	4.5	263	RS4X_HUMAN	FALSE
U21_WT	Q6UB35	MTHFD1L	9|8	17	8.5	2	8|8	0	0	0	0	0	-18.49	1.06	0.77	Q13418|	8|5	13	6.5	978	C1TM_HUMAN	FALSE
U21_WT	Q9UNM6	PSMD13	8|9	17	8.5	2	5|11	0	0	0	0	0	-18.19	1.06	0.77	Q6NZY4|Q5VYK3|P78362|	7|5	12	6	376	PSD13_HUMAN	FALSE
U21_WT	O43318	MAP3K7	5|11	16	8	2	11|7	0	0	0	0	0	-27.08	0.89	0.77	P36897|P43405|P98170|P32121|	4|6	10	5	606	M3K7_HUMAN	FALSE
U21_WT	P61163	ACTR1A	11|5	16	8	2	7|11	0	0	0	0	0	-27.08	0.89	0.77	O15020|Q15050|Q96JB2|	7|3	10	5	376	ACTZ_HUMAN	FALSE
U21_WT	Q13330	MTA1	6|10	16	8	2	7|9	0	0	0	0	0	-21.5	1	0.77	P26358|Q86YP4|O95983|Q9UBB5|	4|7	11	5.5	715	MTA1_HUMAN	FALSE
U21_WT	Q15424	SAFB	10|6	16	8	2	5|12	0	0	0	0	0	-22.99	0.94	0.77	Q9NZR1|Q9BR76|P62140|Q9BVJ6|P78362|	6|5	11	5.5	915	SAFB1_HUMAN	FALSE
U21_WT	O75531	BANF1	6|8	14	7	2	9|6	0	0	0	0	0	-19.69	0.93	0.77	P46063|	3|3	6	3	89	BAF_HUMAN	FALSE
U21_WT	Q8TEM1	NUP210	9|5	14	7	2	5|11	0	0	0	0	0	-22.92	0.88	0.77	Q96EE3|	7|4	11	5.5	1887	PO210_HUMAN	FALSE
U21_WT	Q9UJV9	DDX41	8|6	14	7	2	10|5	0	0	0	0	0	-19.55	0.93	0.77		4|4	8	4	622	DDX41_HUMAN	FALSE
U21_WT	P07954	FH	13|0	13	6.5	2	0|19	0	0	0	0	0	-41.27	0.68	0.77	P36871|P00966|P43034|Q9NVS9|	7|0	7	3.5	510	FUMH_HUMAN	FALSE
U21_WT	P20042	EIF2S2	8|5	13	6.5	2	4|11	0	0	0	0	0	-20.89	0.87	0.77	P16104|Q9NY93|P78344|	7|5	12	6	333	IF2B_HUMAN	FALSE
U21_WT	Q06323	PSME1	11|2	13	6.5	2	4|14	0	0	0	0	0	-33.08	0.72	0.77	P45974|	5|2	7	3.5	249	PSME1_HUMAN	FALSE
U21_WT	Q9UNZ2	NSFL1C	8|4	12	6	2	0|15	0	0	0	0	0	-21.99	0.8	0.77	Q9Y297|Q04323|Q13564|	5|3	8	4	370	NSF1C_HUMAN	FALSE
U21_WT	Q12931	TRAP1	10|0	10	5	2	3|14	0	0	0	0	0	-37.31	0.59	0.77	P16104|P61960|O75381|	6|0	6	3	704	TRAP1_HUMAN	FALSE
U21_WT	P23526	AHCY	9|0	9	4.5	2	0|16	0	0	0	0	0	-34.62	0.56	0.77	P01889|P17931|P98170|P30038|	6|0	6	3	432	SAHH_HUMAN	FALSE
U21_WT	P52565	ARHGDIA	9|0	9	4.5	2	0|16	0	0	0	0	0	-34.62	0.56	0.77	P00966|P61960|P98170|P49773|	5|0	5	2.5	204	GDIR1_HUMAN	FALSE
U21_WT	P27695	APEX1	8|0	8	4	2	6|9	0	0	0	0	0	-33.71	0.53	0.77	P78362|Q13564|	4|0	4	2	318	APEX1_HUMAN	FALSE
U21_WT	Q96KP4	CNDP2	8|0	8	4	2	0|15	0	0	0	0	0	-32.52	0.53	0.77	P00966|Q15418|	6|0	6	3	475	CNDP2_HUMAN	FALSE
U21_WT	P52907	CAPZA1	48|39	87	43.5	2	10|36	0	0	0	0	0	-28.91	1.89	0.78	Q92614|Q9Y608|P27448|Q9Y5K6|P62140|Q8NI22|P32121|	16|16	32	16	286	CAZA1_HUMAN	FALSE
U21_WT	P67809	YBX1	29|21	50	25	2	15|19	0	0	0	0	0	-31.41	1.47	0.78	Q00341|Q9UKB1|P62750|P78362|Q14694|Q15418|Q99816|P32121|	8|8	16	8	324	YBOX1_HUMAN	FALSE
U21_WT	P09651	HNRNPA1	29|9	38	19	2	10|22	0	0	0	0	0	-46.03	1.19	0.78	Q9H307|P55265|Q9UKB1|Q14690|Q09161|Q9HCD5|P16104|P51398|P61254|Q92621|Q9BZE1|Q9UH17|Q7L2E3|Q5VYK3|Q96GA3|Q9BY77|Q9NX20|P78362|P98170|Q13492|Q9BYD3|Q9UHD9|O94903|O43169|P32121|	7|3	10	5	372	ROA1_HUMAN	FALSE
U21_WT	P08567	PLEK	21|13	34	17	2	10|18	0	0	0	0	0	-32.07	1.21	0.78		8|5	13	6.5	350	PLEK_HUMAN	FALSE
U21_WT	P21281	ATP6V1B2	16|15	31	15.5	2	6|18	0	0	0	0	0	-21.79	1.29	0.78	Q00341|Q9NZR1|O75787|	8|7	15	7.5	511	VATB2_HUMAN	FALSE
U21_WT	O60506	SYNCRIP	25|5	30	15	2	9|22	0	0	0	0	0	-52.65	0.97	0.78	P62136|Q03701|Q8TEX9|Q9UKB1|P62750|P16104|Q9H0A0|P69905|P46063|	14|4	18	9	623	HNRPQ_HUMAN	FALSE
U21_WT	P07910	HNRNPC	22|7	29	14.5	2	7|23	0	0	0	0	0	-45.81	0.97	0.78	P52292|P51532|P16104|P48729|Q15050|Q9Y297|Q8IWS0|Q9BVJ6|Q9BXS5|P78362|P98170|P32121|	9|5	14	7	306	HNRPC_HUMAN	FALSE
U21_WT	P22695	UQCRC2	21|8	29	14.5	2	12|15	0	0	0	0	0	-38.87	1.07	0.78	Q9BZE1|P00403|	10|5	15	7.5	453	QCR2_HUMAN	FALSE
U21_WT	P0DN76	LOC102724594	14|14	28	14	2	13|10	0	0	0	0	0	-22.15	1.22	0.78		4|4	8	4	240	U2AF5_HUMAN	FALSE
U21_WT	Q9UHX1	PUF60	18|10	28	14	2	9|16	0	0	0	0	0	-31.38	1.12	0.78	P49756|Q13418|	8|4	12	6	559	PUF60_HUMAN	FALSE
U21_WT	P22102	GART	18|9	27	13.5	2	6|21	0	0	0	0	0	-36.11	1	0.78	P52292|Q09161|O15067|	11|7	18	9	1010	PUR2_HUMAN	FALSE
U21_WT	Q9P258	RCC2	12|15	27	13.5	2	10|14	0	0	0	0	0	-26.78	1.12	0.78	Q9ULV4|	9|8	17	8.5	522	RCC2_HUMAN	FALSE
U21_WT	P15880	RPS2	14|12	26	13	2	14|9	0	0	0	0	0	-25.09	1.13	0.78	P18124|P62750|P46777|Q9BYG3|P16104|P40429|P61353|Q9H0A0|Q96GA3|P20073|Q9BYD3|Q9NXF1|	6|6	12	6	293	RS2_HUMAN	FALSE
U21_WT	P20700	LMNB1	12|14	26	13	2	9|12	0	0	0	0	0	-21.5	1.24	0.78	P51532|P52294|P78362|Q13418|Q5SSJ5|Q9H0U3|	9|9	18	9	586	LMNB1_HUMAN	FALSE
U21_WT	P05455	SSB	21|4	25	12.5	2	4|23	0	0	0	0	0	-46.38	0.93	0.78	O00429|Q8IZP0|Q9BYG3|P16104|Q9H0A0|P98170|	14|2	16	8	408	LA_HUMAN	FALSE
U21_WT	P11388	TOP2A	14|11	25	12.5	2	14|8	0	0	0	0	0	-24.57	1.14	0.78	P51532|Q96T88|	9|8	17	8.5	1531	TOP2A_HUMAN	FALSE
U21_WT	P40926	MDH2	23|0	23	11.5	2	0|30	0	0	0	0	0	-65.5	0.77	0.78	Q9ULV4|P61960|	9|0	9	4.5	338	MDHM_HUMAN	FALSE
U21_WT	P62191	PSMC1	12|11	23	11.5	2	6|14	0	0	0	0	0	-20.7	1.15	0.78	P61201|Q9UHD9|	8|9	17	8.5	440	PRS4_HUMAN	FALSE
U21_WT	P62424	RPL7A	12|11	23	11.5	2	12|9	0	0	0	0	0	-22.95	1.1	0.78	P18124|P62750|P46777|P40429|P61254|P61353|P0CAP2|P17931|P12236|P32121|	4|4	8	4	266	RL7A_HUMAN	FALSE
U21_WT	Q29RF7	PDS5A	14|9	23	11.5	2	4|18	0	0	0	0	0	-26.7	1.05	0.78	P35251|	7|4	11	5.5	1337	PDS5A_HUMAN	FALSE
U21_WT	Q32MZ4	LRRFIP1	8|15	23	11.5	2	9|13	0	0	0	0	0	-29.32	1.05	0.78		7|11	18	9	808	LRRF1_HUMAN	FALSE
U21_WT	Q9Y4E8	USP15	8|15	23	11.5	2	15|9	0	0	0	0	0	-33	0.96	0.78	P36897|Q14694|	7|7	14	7	981	UBP15_HUMAN	FALSE
U21_WT	P33176	KIF5B	6|16	22	11	2	8|16	0	0	0	0	0	-36.51	0.92	0.78	Q12792|Q5VYK3|Q9H3S7|Q96RQ3|	6|9	15	7.5	963	KINH_HUMAN	FALSE
U21_WT	P47897	QARS1	12|10	22	11	2	9|12	0	0	0	0	0	-24.4	1.05	0.78	P62750|P16104|P35249|P61353|P20073|	7|9	16	8	775	SYQ_HUMAN	FALSE
U21_WT	P29144	TPP2	16|5	21	10.5	2	4|19	0	0	0	0	0	-36.01	0.91	0.78	O14974|	10|5	15	7.5	1249	TPP2_HUMAN	FALSE
U21_WT	P50395	GDI2	21|0	21	10.5	2	0|27	0	0	0	0	0	-58.9	0.78	0.78	P48147|	14|0	14	7	445	GDIB_HUMAN	FALSE
U21_WT	P00338	LDHA	17|3	20	10	2	3|21	0	0	0	0	0	-42.62	0.83	0.78	P36871|P40925|P60174|Q15418|P30038|	9|3	12	6	332	LDHA_HUMAN	FALSE
U21_WT	P05198	EIF2S1	16|4	20	10	2	6|17	0	0	0	0	0	-38.57	0.87	0.78	Q9HCD5|P78344|	10|4	14	7	315	IF2A_HUMAN	FALSE
U21_WT	P62263	RPS14	11|9	20	10	2	7|12	0	0	0	0	0	-22.3	1.05	0.78	P18124|P62750|P46777|P40429|P61254|P61353|Q5SSJ5|	5|5	10	5	151	RS14_HUMAN	FALSE
U21_WT	Q15365	PCBP1	12|8	20	10	2	5|16	0	0	0	0	0	-26.74	0.95	0.78	P20073|P78362|	6|4	10	5	356	PCBP1_HUMAN	FALSE
U21_WT	O15042	U2SURP	9|10	19	9.5	2	9|10	0	0	0	0	0	-22.33	1	0.78		5|6	11	5.5	1029	SR140_HUMAN	FALSE
U21_WT	P13667	PDIA4	19|0	19	9.5	2	0|27	0	0	0	0	0	-58.9	0.7	0.78	P16104|P43034|Q13564|O94903|	14|0	14	7	645	PDIA4_HUMAN	FALSE
U21_WT	P15311	EZR	19|0	19	9.5	2	0|28	0	0	0	0	0	-61.07	0.68	0.78	P01889|	13|0	13	6.5	586	EZRI_HUMAN	FALSE
U21_WT	P22234	PAICS	11|8	19	9.5	2	8|12	0	0	0	0	0	-25.62	0.95	0.78	P00966|P01889|O15067|P61960|	6|6	12	6	425	PUR6_HUMAN	FALSE
U21_WT	P38606	ATP6V1A	11|8	19	9.5	2	4|16	0	0	0	0	0	-24.74	0.95	0.78	O75787|Q14746|P20073|P98170|Q04323|P45974|	9|4	13	6.5	617	VATA_HUMAN	FALSE
U21_WT	P62195	PSMC5	10|9	19	9.5	2	8|10	0	0	0	0	0	-20.56	1.06	0.78	P61201|Q6NZY4|Q5VYK3|	9|6	15	7.5	406	PRS8_HUMAN	FALSE
U21_WT	Q8IWI9	MGA	10|9	19	9.5	2	10|9	0	0	0	0	0	-22.33	1	0.78		6|4	10	5	3065	MGAP_HUMAN	FALSE
U21_WT	Q13085	ACACA	6|12	18	9	2	6|14	0	0	0	0	0	-28.59	0.9	0.78	P48729|Q13418|Q15418|	3|8	11	5.5	2346	ACACA_HUMAN	FALSE
U21_WT	P62249	RPS16	10|7	17	8.5	2	12|7	0	0	0	0	0	-25.4	0.89	0.78	P18124|P62750|P46777|P40429|P61254|P61353|Q9NY93|	4|4	8	4	146	RS16_HUMAN	FALSE
U21_WT	Q07866	KLC1	9|8	17	8.5	2	6|11	0	0	0	0	0	-20.17	1	0.78	Q9H3S7|	7|7	14	7	573	KLC1_HUMAN	FALSE
U21_WT	P39019	RPS19	9|7	16	8	2	10|7	0	0	0	0	0	-21.76	0.94	0.78	P18124|P62750|P46777|P40429|P61254|P61353|P09110|P52294|P15559|P32121|	4|4	8	4	145	RS19_HUMAN	FALSE
U21_WT	P00491	PNP	14|0	14	7	2	0|22	0	0	0	0	0	-47.81	0.64	0.78	Q9UBS4|Q9Y296|	8|0	8	4	289	PNPH_HUMAN	FALSE
U21_WT	P30048	PRDX3	10|3	13	6.5	2	5|14	0	0	0	0	0	-32.81	0.68	0.78	P16104|P98170|	5|2	7	3.5	256	PRDX3_HUMAN	FALSE
U21_WT	Q8WUM4	PDCD6IP	11|0	11	5.5	2	0|19	0	0	0	0	0	-41.27	0.58	0.78	P00966|Q9Y5K6|P17931|P60174|Q14289|Q9H3S7|Q99816|A0AVT1|	10|0	10	5	868	PDC6I_HUMAN	FALSE
U21_WT	P68032	ACTC1	244|260	504	252	2	0|163	0	0	0	0	0	-30.11	3.09	0.79	Q9Y5K6|P32121|	32|29	61	30.5	377	ACTC_HUMAN	FALSE
U21_WT	Q8WWI1	LMO7	84|80	164	82	2	16|55	0	0	0	0	0	-27.7	2.31	0.79	Q92614|Q8N3V7|P62140|P78362|	38|30	68	34	1683	LMO7_HUMAN	FALSE
U21_WT	P68371	TUBB4B	50|37	87	43.5	2	26|32	0	0	0	0	0	-50.6	1.5	0.79	P18124|Q5VYK3|O75381|P32121|	13|10	23	11.5	445	TBB4B_HUMAN	FALSE
U21_WT	P27824	CANX	40|27	67	33.5	2	22|29	0	0	0	0	0	-52.61	1.31	0.79	P52292|P18124|P35610|P60468|Q9HDC9|P00403|Q9Y244|Q92643|	14|8	22	11	592	CALX_HUMAN	FALSE
U21_WT	Q9Y490	TLN1	43|21	64	32	2	12|40	0	0	0	0	0	-62.19	1.23	0.79	Q8IZP0|Q14289|	26|15	41	20.5	2541	TLN1_HUMAN	FALSE
U21_WT	Q3V6T2	CCDC88A	25|37	62	31	2	17|29	0	0	0	0	0	-46.25	1.35	0.79	P20073|	17|23	40	20	1871	GRDN_HUMAN	FALSE
U21_WT	P27797	CALR	41|15	56	28	2	6|42	0	0	0	0	0	-64.79	1.17	0.79	O43399|P04439|Q92688|P61769|P16104|	14|7	21	10.5	417	CALR_HUMAN	FALSE
U21_WT	Q92945	KHSRP	33|21	54	27	2	6|35	0	0	0	0	0	-42.27	1.32	0.79		11|9	20	10	711	FUBP2_HUMAN	FALSE
U21_WT	Q9UPN3	MACF1	25|27	52	26	2	9|30	0	0	0	0	0	-33.71	1.33	0.79	P78362|Q9UL25|	22|22	44	22	7388	MACF1_HUMAN	FALSE
U21_WT	Q9P2R3	ANKFY1	18|32	50	25	2	22|22	0	0	0	0	0	-53.58	1.14	0.79	Q15004|Q9BW61|P78362|Q8N8A2|Q9H4M9|Q9Y316|	11|19	30	15	1169	ANFY1_HUMAN	FALSE
U21_WT	P42704	LRPPRC	41|8	49	24.5	2	5|41	0	0	0	0	0	-75.55	1.07	0.79	Q9UKB1|P06730|O75381|	29|4	33	16.5	1394	LPPRC_HUMAN	FALSE
U21_WT	P08133	ANXA6	35|12	47	23.5	2	3|43	0	0	0	0	0	-66.6	1.02	0.79	P16104|P52888|Q9NRF9|	23|7	30	15	673	ANXA6_HUMAN	FALSE
U21_WT	Q14697	GANAB	29|16	45	22.5	2	11|31	0	0	0	0	0	-52.15	1.07	0.79	P16104|	16|8	24	12	944	GANAB_HUMAN	FALSE
U21_WT	Q9UQ35	SRRM2	24|21	45	22.5	2	14|19	0	0	0	0	0	-29.67	1.36	0.79	Q15019|P60510|Q86W42|Q9BVJ6|P49756|Q92541|O95983|P78362|Q13418|P32121|	14|13	27	13.5	2752	SRRM2_HUMAN	FALSE
U21_WT	Q09028	RBBP4	18|26	44	22	2	18|20	0	0	0	0	0	-42.75	1.16	0.79	P51532|P26358|Q86YP4|Q7L2E3|Q8IWS0|O95983|P20073|P52294|Q9UBB5|	10|11	21	10.5	425	RBBP4_HUMAN	FALSE
U21_WT	Q9NTJ3	SMC4	18|23	41	20.5	2	14|22	0	0	0	0	0	-39.04	1.14	0.79	P35251|	13|13	26	13	1288	SMC4_HUMAN	FALSE
U21_WT	P11387	TOP1	18|22	40	20	2	22|13	0	0	0	0	0	-37.15	1.14	0.79	Q9H0A0|P49756|P78362|	9|11	20	10	765	TOP1_HUMAN	FALSE
U21_WT	P30041	PRDX6	29|11	40	20	2	10|25	0	0	0	0	0	-47.91	1.14	0.79	P36871|P40925|P00966|P16104|Q9Y5K6|O15067|P60174|P49773|	12|5	17	8.5	224	PRDX6_HUMAN	FALSE
U21_WT	P02545	LMNA	26|13	39	19.5	2	15|23	0	0	0	0	0	-50.66	1.03	0.79	O95425|Q5SNT2|Q9UH99|P16104|Q9Y5K6|O15173|O75694|P78362|Q13418|Q5SSJ5|Q12768|P12236|	17|9	26	13	664	LMNA_HUMAN	FALSE
U21_WT	P0DMV8	HSPA1A	28|10	38	19	2	15|21	0	0	0	0	0	-52.55	1.06	0.79	Q9NZL4|Q9UBS4|O75190|P16104|Q96EY1|Q5VYK3|Q08752|	13|6	19	9.5	641	HS71A_HUMAN	FALSE
U21_WT	Q14974	KPNB1	31|7	38	19	2	4|37	0	0	0	0	0	-67.7	0.93	0.79	Q8TEX9|Q92621|Q9BW19|O75694|P17931|P52294|Q13418|Q5TAQ9|Q96EE3|P32121|	18|6	24	12	876	IMB1_HUMAN	FALSE
U21_WT	Q15459	SF3A1	16|22	38	19	2	10|23	0	0	0	0	0	-36.15	1.15	0.79	Q9BVJ6|O43660|Q13418|Q16204|	9|9	18	9	793	SF3A1_HUMAN	FALSE
U21_WT	P31946	YWHAB	24|13	37	18.5	2	10|26	0	0	0	0	0	-46.16	1.03	0.79	O14639|Q6WCQ1|Q9UKB1|Q6NZY4|O75044|P16104|P27448|Q8WYL5|Q9Y297|P21127|P50749|P78362|Q15418|Q16204|O75592|P32121|	10|6	16	8	246	1433B_HUMAN	FALSE
U21_WT	Q14683	SMC1A	17|20	37	18.5	2	16|13	0	0	0	0	0	-28.37	1.28	0.79	P09884|P35251|P53350|Q14653|	9|11	20	10	1233	SMC1A_HUMAN	FALSE
U21_WT	Q9NZB2	FAM120A	19|18	37	18.5	2	18|13	0	0	0	0	0	-30.44	1.19	0.79	Q9UKB1|	10|9	19	9.5	1118	F120A_HUMAN	FALSE
U21_WT	Q15084	PDIA6	21|15	36	18	2	10|25	0	0	0	0	0	-41.12	1.03	0.79	O43399|O00182|P16104|P60174|Q13217|	11|9	20	10	440	PDIA6_HUMAN	FALSE
U21_WT	P14317	HCLS1	18|17	35	17.5	2	22|9	0	0	0	0	0	-31.13	1.13	0.79	P43405|	7|8	15	7.5	486	HCLS1_HUMAN	FALSE
U21_WT	Q92608	DOCK2	15|20	35	17.5	2	13|17	0	0	0	0	0	-33	1.17	0.79		11|13	24	12	1830	DOCK2_HUMAN	FALSE
U21_WT	O00231	PSMD11	17|16	33	16.5	2	16|13	0	0	0	0	0	-29.8	1.14	0.79	Q5VYK3|Q8NI22|	8|9	17	8.5	422	PSD11_HUMAN	FALSE
U21_WT	P09211	GSTP1	28|5	33	16.5	2	0|41	0	0	0	0	0	-72.62	0.8	0.79		11|3	14	7	209	GSTP1_HUMAN	FALSE
U21_WT	P39656	DDOST	25|8	33	16.5	2	15|21	0	0	0	0	0	-56.68	0.92	0.79	O00148|P17931|Q86WV6|Q8N6L1|P00403|Q9H0U3|	14|6	20	10	456	OST48_HUMAN	FALSE
U21_WT	O75821	EIF3G	12|20	32	16	2	19|14	0	0	0	0	0	-43.13	0.97	0.79	P41567|O15371|	5|5	10	5	320	EIF3G_HUMAN	FALSE
U21_WT	Q15029	EFTUD2	19|13	32	16	2	12|18	0	0	0	0	0	-35.97	1.07	0.79	Q86W42|Q9H6T3|P80723|P32121|	13|11	24	12	972	U5S1_HUMAN	FALSE
U21_WT	P19338	NCL	20|11	31	15.5	2	9|20	0	0	0	0	0	-36.76	1.07	0.79	Q92688|P18124|P46777|Q09161|P16104|P62140|O15371|P78362|Q9H1A4|O15446|Q9Y4B6|P32121|	12|8	20	10	710	NUCL_HUMAN	FALSE
U21_WT	Q04637	EIF4G1	18|13	31	15.5	2	10|18	0	0	0	0	0	-32.07	1.11	0.79	Q09161|Q9H0A0|Q9BY77|O75822|P78344|P78362|Q14694|P06730|	14|8	22	11	1599	IF4G1_HUMAN	FALSE
U21_WT	Q9Y4L1	HYOU1	23|7	30	15	2	6|27	0	0	0	0	0	-51.66	0.91	0.79	P04439|Q9UBS4|P16104|Q92621|Q13217|	15|4	19	9.5	999	HYOU1_HUMAN	FALSE
U21_WT	P54819	AK2	29|0	29	14.5	2	0|38	0	0	0	0	0	-83.26	0.76	0.79		11|0	11	5.5	239	KAD2_HUMAN	FALSE
U21_WT	P62805	H4C16	18|11	29	14.5	2	11|16	0	0	0	0	0	-33.66	1.07	0.79	P16104|	6|4	10	5	103	H4_HUMAN	FALSE
U21_WT	Q9UQE7	SMC3	13|16	29	14.5	2	10|20	0	0	0	0	0	-35.46	0.97	0.79	P51532|P53350|	11|13	24	12	1217	SMC3_HUMAN	FALSE
U21_WT	P31689	DNAJA1	14|14	28	14	2	16|11	0	0	0	0	0	-29.17	1.04	0.79	Q13418|	7|6	13	6.5	397	DNJA1_HUMAN	FALSE
U21_WT	P60842	EIF4A1	23|5	28	14	2	2|30	0	0	0	0	0	-53.95	0.88	0.79	P16104|P78344|P06730|Q9H6T3|	16|3	19	9.5	406	IF4A1_HUMAN	FALSE
U21_WT	P27348	YWHAQ	17|10	27	13.5	2	9|18	0	0	0	0	0	-34.87	1	0.79	O43399|P50552|P53355|Q6WCQ1|Q9BT78|P18124|P26358|P11277|P16104|P27448|Q8WYL5|P35251|P21127|P50749|P60174|Q8NI22|Q96C86|O75592|P32121|	8|6	14	7	245	1433T_HUMAN	FALSE
U21_WT	Q14203	DCTN1	16|11	27	13.5	2	12|16	0	0	0	0	0	-35.48	0.96	0.79	P62136|Q86XJ1|P42224|Q14847|Q15058|Q5VYK3|Q96GA3|P43034|P53350|Q16718|O75381|Q15286|Q14653|Q96RQ3|	11|9	20	10	1278	DCTN1_HUMAN	FALSE
U21_WT	O15372	EIF3H	13|12	25	12.5	2	8|16	0	0	0	0	0	-26.4	1.04	0.79	O15371|O75822|	9|7	16	8	352	EIF3H_HUMAN	FALSE
U21_WT	P07355	ANXA2	17|8	25	12.5	2	6|25	0	0	0	0	0	-45.61	0.81	0.79	Q92614|Q8N3V7|P16104|P62140|P47712|P32121|	11|5	16	8	339	ANXA2_HUMAN	FALSE
U21_WT	P41250	GARS1	19|5	24	12	2	0|29	0	0	0	0	0	-47.69	0.83	0.79	Q9NZL4|Q9ULV4|Q09161|Q14137|	11|4	15	7.5	739	GARS_HUMAN	FALSE
U21_WT	P34932	HSPA4	17|6	23	11.5	2	6|27	0	0	0	0	0	-53.94	0.7	0.79	P62136|Q9NZL4|Q9UBS4|P26358|P36897|P48729|P62140|P21127|P48147|P52294|P53350|P98170|Q13217|Q9UL15|P15559|	11|4	15	7.5	840	HSP74_HUMAN	FALSE
U21_WT	P37802	TAGLN2	16|7	23	11.5	2	5|24	0	0	0	0	0	-43.66	0.79	0.79	P62942|P00966|P49773|	9|5	14	7	199	TAGL2_HUMAN	FALSE
U21_WT	Q7L2H7	EIF3M	13|10	23	11.5	2	9|14	0	0	0	0	0	-28.02	1	0.79	Q9BT78|O15371|O75822|	8|5	13	6.5	374	EIF3M_HUMAN	FALSE
U21_WT	P15531	NME1	14|6	20	10	2	4|21	0	0	0	0	0	-37.81	0.8	0.79	P52888|P15559|	7|5	12	6	152	NDKA_HUMAN	FALSE
U21_WT	P46782	RPS5	12|7	19	9.5	2	13|9	0	0	0	0	0	-31.08	0.86	0.79	P19388|P18124|P62750|P46777|P40429|P61254|P61353|Q9H0A0|	5|4	9	4.5	204	RS5_HUMAN	FALSE
U21_WT	Q04760	GLO1	15|4	19	9.5	2	4|21	0	0	0	0	0	-42.3	0.76	0.79	P48147|	8|2	10	5	184	LGUL_HUMAN	FALSE
U21_WT	P62937	PPIA	18|0	18	9	2	3|31	0	0	0	0	0	-74.57	0.53	0.79	O00429|P46939|P62750|P16104|P20073|P78362|P63098|P32121|	8|0	8	4	164	PPIA_HUMAN	FALSE
U21_WT	P18669	PGAM1	17|0	17	8.5	2	0|29	0	0	0	0	0	-63.33	0.59	0.79	P60174|	10|0	10	5	254	PGAM1_HUMAN	FALSE
U21_WT	Q15149	PLEC	379|282	661	330.5	2	49|200	0	0	0	0	0	-97.53	2.65	0.8	Q92614|Q8N3V7|P62140|	154|126	280	140	4684	PLEC_HUMAN	FALSE
U21_WT	P46940	IQGAP1	119|122	241	120.5	2	26|94	0	0	0	0	0	-59.46	2.01	0.8	Q92614|O14639|O15020|O43166|O95425|P62136|Q6NYC8|Q6P4F7|Q6WCQ1|Q8N3V7|Q92828|Q9ULV4|Q9Y4I1|Q9Y597|Q9Y608|A1L390|O14974|Q12792|Q27J81|Q4KMQ1|Q69YQ0|Q9BR76|Q9Y5K6|P62140|O60256|O75381|Q99816|P80723|	54|52	106	53	1657	IQGA1_HUMAN	FALSE
U21_WT	B0I1T2	MYO1G	70|65	135	67.5	2	23|52	0	0	0	0	0	-45.61	1.8	0.8	O95425|O75044|	30|30	60	30	1018	MYO1G_HUMAN	FALSE
U21_WT	P13796	LCP1	80|39	119	59.5	2	5|83	0	0	0	0	0	-98.6	1.35	0.8		36|22	58	29	627	PLSL_HUMAN	FALSE
U21_WT	P68366	TUBA4A	56|56	112	56	2	3|65	0	0	0	0	0	-43.78	1.65	0.8	Q9UBS4|O00148|Q13418|O75381|P32121|	14|14	28	14	448	TBA4A_HUMAN	FALSE
U21_WT	P33991	MCM4	41|45	86	43	2	25|47	0	0	0	0	0	-68.66	1.19	0.8	Q9UKB1|O75153|	20|23	43	21.5	863	MCM4_HUMAN	FALSE
U21_WT	P68104	EEF1A1	55|27	82	41	2	29|47	0	0	0	0	0	-97.54	1.08	0.8	P19388|Q15019|P18124|P62750|P46777|P51159|Q9BYG3|P16104|P60510|P62140|Q5VYK3|P20073|Q13492|P32121|	14|9	23	11.5	462	EF1A1_HUMAN	FALSE
U21_WT	P04406	GAPDH	66|12	78	39	2	9|67	0	0	0	0	0	-127.75	1.03	0.8	P00966|P20073|P48147|P50579|P60174|Q92882|Q96C86|P32121|	16|7	23	11.5	335	G3P_HUMAN	FALSE
U21_WT	Q71U36	TUBA1A	73|0	73	36.5	2	0|81	0	0	0	0	0	-179.28	0.9	0.8	P46777|Q5VYK3|O00148|P20073|P43034|P43405|P53350|Q08752|O75381|Q9ULG1|P32121|	17|0	17	8.5	451	TBA1A_HUMAN	FALSE
U21_WT	O75533	SF3B1	39|31	70	35	2	25|34	0	0	0	0	0	-60.85	1.19	0.8	P52292|P62136|Q9UKB1|P62750|O43660|P52294|P32121|	23|18	41	20.5	1304	SF3B1_HUMAN	FALSE
U21_WT	P22626	HNRNPA2B1	51|19	70	35	2	23|54	0	0	0	0	0	-114.34	0.91	0.8	Q9UKB1|P16104|P62140|Q8IWS0|P32121|	16|7	23	11.5	353	ROA2_HUMAN	FALSE
U21_WT	Q13464	ROCK1	23|47	70	35	2	36|28	0	0	0	0	0	-82.47	1.09	0.8	Q99816|	19|25	44	22	1354	ROCK1_HUMAN	FALSE
U21_WT	P06733	ENO1	61|7	68	34	2	5|63	0	0	0	0	0	-124.33	1	0.8	Q92614|P36871|P62942|Q8TEX9|O75787|P09884|P16104|Q92621|Q9BZE1|Q9Y297|Q7L2E3|P49756|P60174|Q9NRF9|P30038|Q96C86|Q99816|O43169|P49773|	17|4	21	10.5	434	ENOA_HUMAN	FALSE
U21_WT	P49736	MCM2	28|39	67	33.5	2	22|35	0	0	0	0	0	-61.3	1.18	0.8	P52292|Q9Y285|O94925|P24390|P46939|P62942|P18124|P62750|P46777|Q8WVM8|Q9BW61|P09884|P16104|P40429|P61254|P61353|Q13459|Q15058|O15371|P52294|P60174|P78344|Q04323|Q13492|Q9UL25|O94903|Q00534|Q7Z739|P08195|Q02978|P12236|	19|19	38	19	904	MCM2_HUMAN	FALSE
U21_WT	P13010	XRCC5	37|28	65	32.5	2	23|35	0	0	0	0	0	-63.14	1.12	0.8	P19388|Q00341|P09884|P16104|Q9H792|P35251|O75822|P46063|P78362|Q9NRF9|P32121|	19|15	34	17	732	XRCC5_HUMAN	FALSE
U21_WT	P60660	MYL6	27|35	62	31	2	20|31	0	0	0	0	0	-52.29	1.22	0.8	Q92614|P62140|P17931|P32121|	8|9	17	8.5	151	MYL6_HUMAN	FALSE
U21_WT	P38646	HSPA9	39|22	61	30.5	2	25|39	0	0	0	0	0	-83.78	0.95	0.8	Q9NZL4|P00966|P16104|Q96EY1|O15067|O95379|Q13217|P06730|	21|12	33	16.5	679	GRP75_HUMAN	FALSE
U21_WT	Q00839	HNRNPU	31|29	60	30	2	27|30	0	0	0	0	0	-60.28	1.05	0.8	Q03701|Q15019|Q9UKB1|P18124|P62750|Q14690|P46777|Q9BZE4|P35249|P40429|P51398|P61353|Q12788|Q15050|Q8IY81|Q96T88|Q9H0A0|Q9Y297|Q7L2E3|P35251|Q8IWS0|Q9BVJ6|O15371|Q96GA3|O75822|Q5SSJ5|Q9UHD9|O15381|Q5VW36|P32121|	12|11	23	11.5	825	HNRPU_HUMAN	FALSE
U21_WT	P23588	EIF4B	24|34	58	29	2	33|19	0	0	0	0	0	-58.19	1.12	0.8	Q9UKB1|Q14847|O00148|P53350|P78344|P78362|Q15418|Q99816|P32121|	10|8	18	9	611	IF4B_HUMAN	FALSE
U21_WT	Q14152	EIF3A	38|20	58	29	2	29|33	0	0	0	0	0	-84.04	0.94	0.8	P41567|O15371|O75822|P78344|P78362|	20|13	33	16.5	1382	EIF3A_HUMAN	FALSE
U21_WT	Q13263	TRIM28	31|26	57	28.5	2	23|26	0	0	0	0	0	-50.54	1.16	0.8	P51532|P19388|P62136|P42224|P01889|P26358|P16104|P60510|Q96T88|P62140|Q13418|Q16204|P32121|	16|16	32	16	835	TIF1B_HUMAN	FALSE
U21_WT	P53396	ACLY	27|29	56	28	2	24|31	0	0	0	0	0	-59.65	1.02	0.8		13|16	29	14.5	1101	ACLY_HUMAN	FALSE
U21_WT	Q9Y383	LUC7L2	26|30	56	28	2	33|25	0	0	0	0	0	-66.54	0.97	0.8	O95425|O00754|P78362|	4|5	9	4.5	392	LC7L2_HUMAN	FALSE
U21_WT	P22087	FBL	28|27	55	27.5	2	28|19	0	0	0	0	0	-45.46	1.17	0.8	P18124|Q14690|P46777|Q9BZE4|Q9BYG3|O43818|P40429|Q12788|Q14137|Q15050|Q8IWA0|Q8IY81|Q9NX24|Q8IWS0|Q9NY93|P52294|P32121|	11|10	21	10.5	321	FBRL_HUMAN	FALSE
U21_WT	P49411	TUFM	30|25	55	27.5	2	22|28	0	0	0	0	0	-53.74	1.1	0.8	Q9GZL7|P18124|P62750|Q04323|Q13564|Q9BYD3|O94903|Q96C86|	17|12	29	14.5	455	EFTU_HUMAN	FALSE
U21_WT	P53621	COPA	26|29	55	27.5	2	21|28	0	0	0	0	0	-50.54	1.12	0.8	Q15019|Q9BW61|Q02978|	21|16	37	18.5	1224	COPA_HUMAN	FALSE
U21_WT	P26641	EEF1G	33|19	52	26	2	21|32	0	0	0	0	0	-68.38	0.98	0.8	Q8TEX9|P46777|	21|12	33	16.5	437	EF1G_HUMAN	FALSE
U21_WT	P29692	EEF1D	30|22	52	26	2	24|32	0	0	0	0	0	-69.23	0.93	0.8	Q8N3V7|P52294|Q96RQ3|	11|9	20	10	281	EF1D_HUMAN	FALSE
U21_WT	P40227	CCT6A	28|24	52	26	2	24|31	0	0	0	0	0	-64.16	0.95	0.8	Q9UKB1|P60510|Q9Y297|Q13418|O75381|P45974|P32121|	15|13	28	14	531	TCPZ_HUMAN	FALSE
U21_WT	P53618	COPB1	29|22	51	25.5	2	19|36	0	0	0	0	0	-66.64	0.93	0.8	P04439|P24390|Q9UH99|	18|12	30	15	953	COPB_HUMAN	FALSE
U21_WT	Q8NC51	SERBP1	29|17	46	23	2	28|23	0	0	0	0	0	-68.43	0.9	0.8	P80723|P32121|	11|8	19	9.5	408	PAIRB_HUMAN	FALSE
U21_WT	P04075	ALDOA	37|7	44	22	2	3|47	0	0	0	0	0	-86.25	0.88	0.8	P00966|P16104|P48147|P78362|Q9Y5L0|	13|3	16	8	364	ALDOA_HUMAN	FALSE
U21_WT	P26599	PTBP1	38|6	44	22	2	4|52	0	0	0	0	0	-101.67	0.79	0.8	P78362|Q9NR31|P08195|P32121|	22|6	28	14	557	PTBP1_HUMAN	FALSE
U21_WT	P30101	PDIA3	32|12	44	22	2	10|42	0	0	0	0	0	-78.87	0.85	0.8	P04439|Q9ULV4|O75787|O00182|	16|8	24	12	505	PDIA3_HUMAN	FALSE
U21_WT	P63104	YWHAZ	32|12	44	22	2	15|36	0	0	0	0	0	-77.29	0.86	0.8	P51532|Q6WCQ1|Q8N3V7|Q9BSJ8|Q9BT78|Q9UKB1|P00966|P18124|P62750|P46777|P26358|P36897|Q12912|O14974|O75044|P16104|P27448|P35249|P48729|P61254|Q8WYL5|Q9Y297|P49756|O15371|P21127|O15067|P50749|P52294|P60174|O75592|	14|8	22	11	245	1433Z_HUMAN	FALSE
U21_WT	Q99613	EIF3C	26|18	44	22	2	26|18	0	0	0	0	0	-53.5	1	0.8	P18124|P41567|O15371|O75822|	16|12	28	14	913	EIF3C_HUMAN	FALSE
U21_WT	P24534	EEF1B2	23|20	43	21.5	2	18|22	0	0	0	0	0	-43.37	1.07	0.8	P16104|Q9UHD9|	9|8	17	8.5	225	EF1B_HUMAN	FALSE
U21_WT	P04844	RPN2	26|16	42	21	2	22|25	0	0	0	0	0	-62.6	0.89	0.8	P16104|P32121|	14|11	25	12.5	631	RPN2_HUMAN	FALSE
U21_WT	P49902	NT5C2	18|24	42	21	2	20|23	0	0	0	0	0	-51.76	0.98	0.8	Q9NZL4|Q7L9L4|P45974|	10|13	23	11.5	561	5NTC_HUMAN	FALSE
U21_WT	P62258	YWHAE	26|15	41	20.5	2	5|38	0	0	0	0	0	-55.29	0.95	0.8	O14639|P50552|Q9UKB1|Q09161|Q12912|Q92619|O75044|P16104|P27448|P48729|Q9Y297|P21127|O60256|O95379|P50749|Q04323|Q8NI22|O94903|P00403|P12236|P32121|	10|6	16	8	255	1433E_HUMAN	FALSE
U21_WT	P68400	CSNK2A1	19|22	41	20.5	2	18|22	0	0	0	0	0	-44.82	1.02	0.8	Q9H307|Q00341|Q15019|Q92688|Q9BT78|P46777|P61201|Q5VT52|O43818|P16104|Q27J81|Q8IY81|Q9BVJ6|Q96GA3|Q92541|O75822|P43034|Q9BYD3|Q16204|P32121|	12|11	23	11.5	391	CSK21_HUMAN	FALSE
U21_WT	Q9NXS2	QPCTL	23|18	41	20.5	2	23|15	0	0	0	0	0	-42.59	1.08	0.8		13|9	22	11	382	QPCTL_HUMAN	FALSE
U21_WT	P12268	IMPDH2	25|15	40	20	2	16|24	0	0	0	0	0	-50.99	1	0.8	Q09161|Q9Y5K6|O75381|A0AVT1|	12|9	21	10.5	514	IMDH2_HUMAN	FALSE
U21_WT	Q14839	CHD4	24|16	40	20	2	17|25	0	0	0	0	0	-53.07	0.95	0.8	P51532|P26358|Q86YP4|Q8IWS0|O95983|	19|13	32	16	1912	CHD4_HUMAN	FALSE
U21_WT	P04843	RPN1	25|14	39	19.5	2	21|25	0	0	0	0	0	-64.35	0.85	0.8	O00148|Q13418|P00403|	15|7	22	11	607	RPN1_HUMAN	FALSE
U21_WT	P52272	HNRNPM	22|17	39	19.5	2	10|29	0	0	0	0	0	-45.07	1	0.8	P55265|Q15019|P18124|P62750|P46777|P35249|P61353|Q15050|Q9BZE1|Q5VYK3|P49756|O43660|O95983|P78362|Q13418|P32121|	9|8	17	8.5	730	HNRPM_HUMAN	FALSE
U21_WT	Q12906	ILF3	21|18	39	19.5	2	14|26	0	0	0	0	0	-45.78	0.97	0.8	Q9UKB1|P18124|P62750|P46777|P61353|P62140|Q7L2E3|Q13418|Q13492|Q9BYD3|P32121|	15|6	21	10.5	894	ILF3_HUMAN	FALSE
U21_WT	P00558	PGK1	38|0	38	19	2	0|55	0	0	0	0	0	-121.17	0.69	0.8	Q9BW61|P16104|P60174|	19|0	19	9.5	417	PGK1_HUMAN	FALSE
U21_WT	P26640	VARS1	14|24	38	19	2	16|29	0	0	0	0	0	-61.87	0.84	0.8	Q9NZR1|P01889|Q8NI22|O43169|	12|12	24	12	1264	SYVC_HUMAN	FALSE
U21_WT	Q08211	DHX9	28|10	38	19	2	14|30	0	0	0	0	0	-67.69	0.86	0.8	P55265|Q00341|Q9NZR1|Q9UKB1|P46777|P16104|P35249|P61353|Q15050|P62140|P41567|Q9BVJ6|Q9UBB5|	20|7	27	13.5	1270	DHX9_HUMAN	FALSE
U21_WT	O95347	SMC2	15|22	37	18.5	2	16|25	0	0	0	0	0	-52.78	0.9	0.8	P55265|P35251|Q14653|	10|15	25	12.5	1197	SMC2_HUMAN	FALSE
U21_WT	Q5UIP0	RIF1	18|19	37	18.5	2	20|15	0	0	0	0	0	-37.46	1.06	0.8	P23921|P62136|Q9NZL4|P51159|Q86W42|P62140|	13|13	26	13	2472	RIF1_HUMAN	FALSE
U21_WT	Q9Y2H1	STK38L	15|20	35	17.5	2	28|11	0	0	0	0	0	-48.39	0.9	0.8	Q7L9L4|	9|10	19	9.5	464	ST38L_HUMAN	FALSE
U21_WT	Q16531	DDB1	19|15	34	17	2	13|24	0	0	0	0	0	-45.1	0.92	0.8	P50552|Q9BT78|P42224|P61201|Q14847|Q9BW61|Q9HCD5|Q8IY81|Q9BR76|Q9Y297|O95983|P46063|Q04323|Q13418|Q8IVD9|Q9Y4B6|Q9ULG1|Q5TAQ9|	12|12	24	12	1140	DDB1_HUMAN	FALSE
U21_WT	O00410	IPO5	25|8	33	16.5	2	2|42	0	0	0	0	0	-71.3	0.75	0.8	Q8TEX9|P18124|P62750|Q9NY93|O95379|P17931|P52294|Q14653|	17|4	21	10.5	1097	IPO5_HUMAN	FALSE
U21_WT	Q01518	CAP1	18|14	32	16	2	12|22	0	0	0	0	0	-41.23	0.94	0.8	P47712|	12|9	21	10.5	475	CAP1_HUMAN	FALSE
U21_WT	P55084	HADHB	18|9	27	13.5	2	18|17	0	0	0	0	0	-52.59	0.77	0.8	Q9BW61|Q92541|P20073|	9|7	16	8	474	ECHB_HUMAN	FALSE
U21_WT	O43707	ACTN4	593|545	1138	569	2	46|348	0	0	0	0	0	-96.19	2.89	0.81	P52292|Q92614|O95425|Q8N3V7|P42224|P62140|Q8NI22|Q99816|Q9ULG1|	86|81	167	83.5	911	ACTN4_HUMAN	FALSE
U21_WT	Q01082	SPTBN1	578|513	1091	545.5	2	9|404	0	0	0	0	0	-133.15	2.64	0.81	Q92614|O95425|Q8N3V7|P42224|P36897|Q15004|P62140|Q9NUU7|P32121|	172|153	325	162.5	2364	SPTB2_HUMAN	FALSE
U21_WT	P60709	ACTB	471|487	958	479	2	121|304	0	0	0	0	0	-174.33	2.25	0.81	Q92614|P51532|O14639|O15020|O95425|P62136|Q8N3V7|Q9ULV4|P16104|Q8WYL5|Q9BR76|P62140|P20073|P78362|Q92882|Q15286|Q9ULG1|P32121|	65|56	121	60.5	375	ACTB_HUMAN	FALSE
U21_WT	Q13813	SPTAN1	501|450	951	475.5	2	7|347	0	0	0	0	0	-107.81	2.69	0.81	Q92614|O15020|O95425|Q8N3V7|P42224|P11277|P62140|Q5VYK3|Q9NUU7|O14976|P32121|	160|144	304	152	2472	SPTN1_HUMAN	FALSE
U21_WT	P21333	FLNA	221|223	444	222	2	178|173	0	0	0	0	0	-300.83	1.26	0.81	Q92614|O14639|O15020|O95425|P62136|Q6NYC8|Q6P4F7|Q6WCQ1|Q8N3V7|Q92828|Q9UKB1|Q9ULV4|Q9Y4I1|A1L390|O14974|Q12792|Q27J81|Q4KMQ1|Q9BR76|P62140|P80723|P32121|	87|86	173	86.5	2647	FLNA_HUMAN	FALSE
U21_WT	P63261	ACTG1	195|215	410	205	2	0|301	0	0	0	0	0	-252.32	1.36	0.81	Q9ULV4|Q9BR76|P62140|P78362|	27|25	52	26	375	ACTG_HUMAN	FALSE
U21_WT	P35579	MYH9	157|154	311	155.5	2	138|146	0	0	0	0	0	-279.09	1.1	0.81	Q92614|O14639|O15020|O95425|P62136|Q6P4F7|Q6WCQ1|Q86XJ1|Q8N3V7|Q92828|Q9ULV4|Q9Y4I1|Q9Y608|A1L390|O14974|Q12792|Q14137|Q27J81|Q4KMQ1|Q69YQ0|Q9BR76|P62140|Q13492|P80723|P32121|	73|62	135	67.5	1960	MYH9_HUMAN	FALSE
U21_WT	P00761	P00761	143|141	284	142	2	163|134	0	0	0	0	0	-320.48	0.96	0.81		12|11	23	11.5	231		FALSE
U21_WT	P78527	PRKDC	111|137	248	124	2	82|140	0	0	0	0	0	-230.85	1.12	0.81	Q00341|Q9BW61|P16104|Q86W42|P49756|Q10567|Q13418|Q5H9R7|Q9H4M9|Q9Y4B6|	61|70	131	65.5	4128	PRKDC_HUMAN	FALSE
U21_WT	O14744	PRMT5	96|117	213	106.5	2	117|102	0	0	0	0	0	-249.4	0.97	0.81	P51532|P50552|Q9BT78|Q09161|O75044|Q5TAQ9|Q9UBB5|P32121|	27|30	57	28.5	637	ANM5_HUMAN	FALSE
U21_WT	P78347	GTF2I	101|111	212	106	2	138|113	0	0	0	0	0	-299.65	0.84	0.81	Q9UKB1|P42224|P17931|	30|35	65	32.5	998	GTF2I_HUMAN	FALSE
U21_WT	P49327	FASN	94|117	211	105.5	2	88|118	0	0	0	0	0	-228.25	1.02	0.81	Q9NZL4|Q13418|Q99816|Q14653|P32121|	53|53	106	53	2511	FAS_HUMAN	FALSE
U21_WT	Q9Y2W1	THRAP3	74|94	168	84	2	99|96	0	0	0	0	0	-240.96	0.86	0.81	Q9UKB1|P78362|P32121|	26|25	51	25.5	955	TR150_HUMAN	FALSE
U21_WT	P55072	VCP	79|87	166	83	2	90|94	0	0	0	0	0	-212.37	0.9	0.81	O43399|P04439|Q00341|Q6NYC8|Q8TEX9|Q9UBS4|Q9UKB1|P42224|P01889|Q15042|Q8WVM8|P51398|Q27J81|Q92621|Q9Y297|Q9Y6D5|P20073|P53350|Q04323|Q10567|Q14694|Q15418|Q9Y5L0|Q9H3S7|Q99816|P08195|P32121|	35|33	68	34	806	TERA_HUMAN	FALSE
U21_WT	P08238	HSP90AB1	96|68	164	82	2	54|120	0	0	0	0	0	-210.36	0.94	0.81	P52292|P40925|Q9BT78|Q9UKB1|P18124|P42224|P46777|P48729|Q9Y297|P17931|Q08752|Q13418|Q15418|Q5H9R7|Q5SSJ5|Q00534|Q14289|Q9H6T3|Q9NWN3|Q14653|P32121|	38|26	64	32	724	HS90B_HUMAN	FALSE
U21_WT	Q15208	STK38	73|91	164	82	2	84|79	0	0	0	0	0	-183.61	1.01	0.81	Q7L9L4|P32121|	23|25	48	24	465	STK38_HUMAN	FALSE
U21_WT	P07437	TUBB	73|74	147	73.5	2	52|91	0	0	0	0	0	-146.93	1.03	0.81	Q5VYK3|O43681|P43405|Q08752|O75381|	19|17	36	18	444	TBB5_HUMAN	FALSE
U21_WT	Q14204	DYNC1H1	93|54	147	73.5	2	45|76	0	0	0	0	0	-136.15	1.21	0.81	Q9UKB1|Q09161|Q5VT52|Q9HCD5|P60510|P43034|O75381|Q96RQ3|P32121|	61|40	101	50.5	4646	DYHC1_HUMAN	FALSE
U21_WT	Q8WWY3	PRPF31	73|70	143	71.5	2	60|52	0	0	0	0	0	-98	1.28	0.81	P49756|P52294|	21|20	41	20.5	499	PRP31_HUMAN	FALSE
U21_WT	Q09666	AHNAK	68|67	135	67.5	2	52|89	0	0	0	0	0	-152.21	0.96	0.81	Q14847|	45|44	89	44.5	5890	AHNK_HUMAN	FALSE
U21_WT	Q9NYF8	BCLAF1	58|73	131	65.5	2	63|72	0	0	0	0	0	-156.24	0.97	0.81	Q86W42|Q9UH17|Q9BY77|P78362|P32121|	17|18	35	17.5	920	BCLF1_HUMAN	FALSE
U21_WT	P10809	HSPD1	88|40	128	64	2	29|75	0	0	0	0	0	-127.02	1.23	0.81	Q9BZE1|P48147|P52888|Q9BYD3|P06730|	32|17	49	24.5	573	CH60_HUMAN	FALSE
U21_WT	P19474	TRIM21	55|65	120	60	2	71|70	0	0	0	0	0	-172.19	0.85	0.81	Q9UKB1|Q14653|	16|16	32	16	475	RO52_HUMAN	FALSE
U21_WT	P07900	HSP90AA1	62|57	119	59.5	2	65|51	0	0	0	0	0	-123.47	1.03	0.81	O95425|P19388|P40925|P53355|Q9UKB1|P18124|P62750|P46777|P36897|P16104|P48729|P51398|Q96EY1|Q9Y297|P21127|P43034|Q08752|Q13418|Q15418|Q5H9R7|Q5SSJ5|Q8IVD9|Q00534|Q14289|Q9H6T3|Q9NWN3|Q14653|	30|26	56	28	732	HS90A_HUMAN	FALSE
U21_WT	P11142	HSPA8	70|46	116	58	2	60|77	0	0	0	0	0	-180.09	0.85	0.81	P62136|P99999|Q9NZL4|Q9UBS4|P18124|Q8IZP0|O75190|P40429|Q96EY1|P21127|O43681|Q08752|Q13217|O14976|P32121|	29|18	47	23.5	646	HSP7C_HUMAN	FALSE
U21_WT	P07814	EPRS1	51|53	104	52	2	36|60	0	0	0	0	0	-96.35	1.08	0.81	Q9UKB1|P62750|P35249|	28|22	50	25	1512	SYEP_HUMAN	FALSE
U21_WT	Q7Z6Z7	HUWE1	39|61	100	50	2	52|70	0	0	0	0	0	-164.03	0.82	0.81	P62136|Q92688|Q9UKB1|P42224|P46777|Q09161|O14602|P40429|P61353|Q96EY1|Q9Y5K6|O43681|Q04323|P12236|Q96RQ3|	32|38	70	35	4374	HUWE1_HUMAN	FALSE
U21_WT	P26368	U2AF2	42|56	98	49	2	59|45	0	0	0	0	0	-124.88	0.94	0.81	Q15019|Q6NZY4|Q15050|Q86W42|O43660|P78362|	17|16	33	16.5	475	U2AF2_HUMAN	FALSE
U21_WT	P78371	CCT2	44|54	98	49	2	45|56	0	0	0	0	0	-116.41	0.97	0.81	P60510|Q9Y297|P98170|Q13418|O75381|O43169|	24|27	51	25.5	535	TCPB_HUMAN	FALSE
U21_WT	Q99832	CCT7	38|60	98	49	2	63|69	0	0	0	0	0	-185.79	0.74	0.81	P60510|Q9Y297|P20073|Q13418|O75381|Q96EE3|	18|24	42	21	543	TCPH_HUMAN	FALSE
U21_WT	Q00610	CLTC	63|34	97	48.5	2	19|75	0	0	0	0	0	-118.29	1.03	0.81	Q92614|O95425|P62136|Q8N3V7|Q9UKB1|P35610|O43747|P48729|Q96EY1|Q10567|Q13492|Q9H4M9|P00403|Q9H3S7|O14976|P32121|	36|20	56	28	1675	CLH1_HUMAN	FALSE
U21_WT	P07237	P4HB	52|44	96	48	2	26|62	0	0	0	0	0	-91.91	1.09	0.81	O43399|O00182|P16104|Q13217|Q9UHD9|P45974|Q16204|P32121|	21|18	39	19.5	508	PDIA1_HUMAN	FALSE
U21_WT	Q15057	ACAP2	47|48	95	47.5	2	50|42	0	0	0	0	0	-95.85	1.03	0.81		20|23	43	21.5	778	ACAP2_HUMAN	FALSE
U21_WT	P17987	TCP1	44|50	94	47	2	49|52	0	0	0	0	0	-116.39	0.93	0.81	P60510|Q13418|O75381|Q9Y228|	22|22	44	22	556	TCPA_HUMAN	FALSE
U21_WT	P11021	HSPA5	52|36	88	44	2	37|59	0	0	0	0	0	-119.54	0.92	0.81	Q15019|Q9NZL4|Q9UBS4|P01889|P26358|P16104|P78344|Q04323|Q13217|Q96C86|P80723|P32121|	20|17	37	18.5	654	BIP_HUMAN	FALSE
U21_WT	P14618	PKM	66|22	88	44	2	15|78	0	0	0	0	0	-139.42	0.95	0.81	P53355|P62136|P00966|P16104|Q96EY1|P20073|P61960|Q08752|P08195|P32121|	28|9	37	18.5	531	KPYM_HUMAN	FALSE
U21_WT	Q9BQA1	WDR77	34|54	88	44	2	43|42	0	0	0	0	0	-103.11	1.04	0.81	P51532|Q9BT78|Q5TAQ9|Q9UBB5|P32121|	10|10	20	10	342	MEP50_HUMAN	FALSE
U21_WT	P25205	MCM3	33|51	84	42	2	40|50	0	0	0	0	0	-114.18	0.93	0.81	P53355|P09884|P35249|Q8NI22|P32121|	20|24	44	22	808	MCM3_HUMAN	FALSE
U21_WT	O75643	SNRNP200	50|33	83	41.5	2	44|47	0	0	0	0	0	-116.02	0.91	0.81	Q9H9T3|Q86W42|Q8IWS0|	31|23	54	27	2136	U520_HUMAN	FALSE
U21_WT	P61978	HNRNPK	46|36	82	41	2	33|57	0	0	0	0	0	-108.24	0.91	0.81	Q15019|Q8IZP0|Q9Y297|P78362|P32121|	17|12	29	14.5	463	HNRPK_HUMAN	FALSE
U21_WT	O00268	TAF4	37|43	80	40	2	52|40	0	0	0	0	0	-111	0.87	0.81	Q9H1A4|	19|20	39	19.5	1085	TAF4_HUMAN	FALSE
U21_WT	P06576	ATP5F1B	53|26	79	39.5	2	56|50	0	0	0	0	0	-158.72	0.75	0.81	Q8TEX9|Q9UKB1|P20073|Q13418|	26|14	40	20	529	ATPB_HUMAN	FALSE
U21_WT	P50990	CCT8	33|45	78	39	2	37|41	0	0	0	0	0	-91.85	1	0.81	Q9UKB1|P60510|P62140|Q13418|O75381|Q9Y228|	17|20	37	18.5	548	TCPQ_HUMAN	FALSE
U21_WT	P27708	CAD	37|40	77	38.5	2	42|57	0	0	0	0	0	-123.87	0.78	0.81	P51532|Q8TEX9|Q96EY1|Q13418|	24|22	46	23	2225	PYR1_HUMAN	FALSE
U21_WT	P48643	CCT5	37|40	77	38.5	2	40|42	0	0	0	0	0	-92.86	0.94	0.81	P16104|P60510|Q9Y297|Q13418|Q9H6T3|O75381|Q96EE3|Q9Y228|	18|22	40	20	541	TCPE_HUMAN	FALSE
U21_WT	P14625	HSP90B1	35|41	76	38	2	29|46	0	0	0	0	0	-82.78	1.01	0.81	P51532|P19388|P16104|P00403|	21|15	36	18	803	ENPL_HUMAN	FALSE
U21_WT	P98175	RBM10	31|45	76	38	2	48|41	0	0	0	0	0	-115.75	0.85	0.81	Q9UKB1|P32121|	11|16	27	13.5	930	RBM10_HUMAN	FALSE
U21_WT	O75688	PPM1B	38|37	75	37.5	2	58|39	0	0	0	0	0	-119.88	0.77	0.81	P27448|Q00534|O14976|P32121|	12|11	23	11.5	479	PPM1B_HUMAN	FALSE
U21_WT	P40939	HADHA	33|39	72	36	2	46|47	0	0	0	0	0	-119.8	0.77	0.81	Q9BW61|Q92541|	16|15	31	15.5	763	ECHA_HUMAN	FALSE
U21_WT	Q9UHL4	DPP7	31|41	72	36	2	38|33	0	0	0	0	0	-82.26	1.01	0.81		14|19	33	16.5	492	DPP2_HUMAN	FALSE
U21_WT	P33993	MCM7	34|37	71	35.5	2	32|34	0	0	0	0	0	-68.89	1.08	0.81	P62136|Q9P219|O75153|Q8IVD9|	22|22	44	22	719	MCM7_HUMAN	FALSE
U21_WT	Q14566	MCM6	34|37	71	35.5	2	35|36	0	0	0	0	0	-77.71	1	0.81		20|19	39	19.5	821	MCM6_HUMAN	FALSE
U21_WT	P41252	IARS1	33|36	69	34.5	2	24|43	0	0	0	0	0	-71.37	1.03	0.81	P62750|	20|20	40	20	1262	SYIC_HUMAN	FALSE
U21_WT	Q6P2Q9	PRPF8	34|34	68	34	2	30|37	0	0	0	0	0	-70.65	1.01	0.81	Q15019|Q8IWS0|O43660|P78362|	23|23	46	23	2335	PRP8_HUMAN	FALSE
U21_WT	P49368	CCT3	29|37	66	33	2	25|45	0	0	0	0	0	-82.83	0.94	0.81	P60510|Q9Y297|P17931|Q13418|O75381|Q96EE3|	15|15	30	15	545	TCPG_HUMAN	FALSE
U21_WT	Q15393	SF3B3	30|36	66	33	2	45|38	0	0	0	0	0	-106.15	0.8	0.81	Q9NZR1|Q9BVJ6|O43660|Q14694|Q8IVD9|P32121|	20|23	43	21.5	1217	SF3B3_HUMAN	FALSE
U21_WT	P26038	MSN	47|16	63	31.5	2	13|68	0	0	0	0	0	-128.52	0.78	0.81	P01889|P16104|Q9Y5K6|P21127|O15067|P43034|P43405|Q13564|Q96C86|	23|9	32	16	577	MOES_HUMAN	FALSE
U21_WT	P62081	RPS7	33|29	62	31	2	34|31	0	0	0	0	0	-74.5	0.95	0.81	P18124|P62750|P46777|P40429|P61353|Q14137|Q15050|P32121|	7|8	15	7.5	194	RS7_HUMAN	FALSE
U21_WT	P12270	TPR	33|28	61	30.5	2	32|34	0	0	0	0	0	-77.87	0.92	0.81	Q15019|Q15004|Q15050|Q86W42|Q92621|	24|21	45	22.5	2363	TPR_HUMAN	FALSE
U21_WT	P13639	EEF2	47|12	59	29.5	2	13|63	0	0	0	0	0	-127.9	0.78	0.81	Q9Y285|P23921|P53355|Q8TEX9|P18124|P46777|O15067|Q15418|P32121|	25|10	35	17.5	858	EF2_HUMAN	FALSE
U21_WT	Q14008	CKAP5	26|32	58	29	2	34|36	0	0	0	0	0	-88.58	0.83	0.81	Q9Y297|P98170|Q15392|	19|21	40	20	2032	CKAP5_HUMAN	FALSE
U21_WT	P25705	ATP5F1A	34|22	56	28	2	38|36	0	0	0	0	0	-103.51	0.76	0.81	O15258|Q13418|P80723|	18|12	30	15	553	ATPA_HUMAN	FALSE
U21_WT	P49792	RANBP2	25|29	54	27	2	32|28	0	0	0	0	0	-71.68	0.9	0.81	P52292|Q9UKB1|Q15050|P52294|Q96EE3|	17|17	34	17	3224	RBP2_HUMAN	FALSE
U21_WT	P50991	CCT4	27|27	54	27	2	20|36	0	0	0	0	0	-60.76	0.96	0.81	P60510|Q9Y297|Q5VYK3|Q13418|Q15418|O75381|Q96EE3|	14|13	27	13.5	539	TCPD_HUMAN	FALSE
U21_WT	P12956	XRCC6	30|23	53	26.5	2	29|43	0	0	0	0	0	-97.35	0.74	0.81	P16104|P48729|P35251|P46063|Q08752|Q13564|P16284|P32121|	21|12	33	16.5	609	XRCC6_HUMAN	FALSE
U21_WT	O60841	EIF5B	28|24	52	26	2	26|36	0	0	0	0	0	-76.88	0.84	0.81	Q8IY81|Q9NX24|	22|18	40	20	1220	IF2P_HUMAN	FALSE
U21_WT	P33992	MCM5	17|21	38	19	2	16|28	0	0	0	0	0	-54.73	0.86	0.81	P42224|P16104|Q9H0A0|Q8IVD9|	13|14	27	13.5	734	MCM5_HUMAN	FALSE
U21_WT	Q8N163	CCAR2	18|20	38	19	2	19|24	0	0	0	0	0	-51.76	0.88	0.81		9|7	16	8	923	CCAR2_HUMAN	FALSE
U21_WT	Q7L014	DDX46	21|16	37	18.5	2	30|31	0	0	0	0	0	-89.85	0.61	0.81	Q92614|P78362|	10|6	16	8	1031	DDX46_HUMAN	FALSE
U21_WT	P08621	SNRNP70	15|21	36	18	2	33|20	0	0	0	0	0	-75.61	0.68	0.81	Q9Y297|P78362|	5|5	10	5	437	RU17_HUMAN	FALSE
U21_WT	Q8IYB3	SRRM1	18|17	35	17.5	2	26|18	0	0	0	0	0	-55.14	0.8	0.81	Q9H307|Q8IZP0|Q9BYG3|Q9HCD5|P49756|O43660|P78362|	9|7	16	8	904	SRRM1_HUMAN	FALSE
U21_WT	O95881	TXNDC12	17|17	34	17	2	33|23	0	0	0	0	0	-77.87	0.61	0.81	P16104|	9|8	17	8.5	172	TXD12_HUMAN	FALSE
U21_WT	P84090	ERH	15|19	34	17	2	24|14	0	0	0	0	0	-47.03	0.89	0.81	Q9BY77|Q13418|P32121|	4|6	10	5	104	ERH_HUMAN	FALSE
U21_WT	Q9NX58	LYAR	15|19	34	17	2	23|17	0	0	0	0	0	-51.12	0.85	0.81	P62750|Q9BZE4|Q09161|P61254|Q9H0A0|Q9NX24|Q8IWS0|P52294|	6|4	10	5	379	LYAR_HUMAN	FALSE
U21_WT	P35637	FUS	14|19	33	16.5	2	27|18	0	0	0	0	0	-62.24	0.73	0.81	P52292|P36871|P40925|Q9UKB1|O95983|Q13492|	7|7	14	7	526	FUS_HUMAN	FALSE
U21_WT	Q66PJ3	ARL6IP4	14|18	32	16	2	19|18	0	0	0	0	0	-47.22	0.86	0.81	O75822|P78362|	3|4	7	3.5	237	AR6P4_HUMAN	FALSE
U21_WT	Q7KZF4	SND1	20|12	32	16	2	9|39	0	0	0	0	0	-70.88	0.67	0.81	P62750|	16|8	24	12	910	SND1_HUMAN	FALSE
U21_WT	Q92922	SMARCC1	18|14	32	16	2	24|15	0	0	0	0	0	-50.72	0.82	0.81	P51532|	12|7	19	9.5	1105	SMRC1_HUMAN	FALSE
U21_WT	P05023	ATP1A1	14|17	31	15.5	2	23|15	0	0	0	0	0	-48.92	0.82	0.81	Q15363|Q5VYK3|P17931|Q13418|O43169|	10|11	21	10.5	1023	AT1A1_HUMAN	FALSE
U21_WT	A0A075B6S2	IGKV2D-29	15|14	29	14.5	2	23|15	0	0	0	0	0	-48.92	0.76	0.81		4|3	7	3.5	120	KVD29_HUMAN	FALSE
U21_WT	O43143	DHX15	18|11	29	14.5	2	14|23	0	0	0	0	0	-52.3	0.78	0.81	P62140|P78362|Q13418|P32121|	13|8	21	10.5	795	DHX15_HUMAN	FALSE
U21_WT	Q01130	SRSF2	9|20	29	14.5	2	27|18	0	0	0	0	0	-72.54	0.64	0.81	Q9BY77|P78362|Q00534|	3|6	9	4.5	221	SRSF2_HUMAN	FALSE
U21_WT	Q9Y265	RUVBL1	17|12	29	14.5	2	12|22	0	0	0	0	0	-44.57	0.85	0.81	P19388|P62136|Q09161|P01889|Q86YP4|P16104|Q8ND04|P52294|Q13418|Q9BSD7|Q9H6T3|P49773|Q9ULG1|	13|8	21	10.5	456	RUVB1_HUMAN	FALSE
U21_WT	P23284	PPIB	14|14	28	14	2	23|16	0	0	0	0	0	-50.96	0.72	0.81	P23921|P62942|P09110|Q9H0U3|P49773|	7|6	13	6.5	216	PPIB_HUMAN	FALSE
U21_WT	Q05519	SRSF11	15|13	28	14	2	18|12	0	0	0	0	0	-35.97	0.93	0.81	P62136|Q9BVJ6|P49756|P78362|Q00534|	8|7	15	7.5	484	SRS11_HUMAN	FALSE
U21_WT	Q9P270	SLAIN2	14|14	28	14	2	15|17	0	0	0	0	0	-38.03	0.88	0.81	P61201|P78362|O75592|Q5VW36|	6|7	13	6.5	581	SLAI2_HUMAN	FALSE
U21_WT	Q13347	EIF3I	13|14	27	13.5	2	20|12	0	0	0	0	0	-39.36	0.84	0.81	Q15363|Q13144|O15371|O75822|P08195|	7|6	13	6.5	325	EIF3I_HUMAN	FALSE
U21_WT	Q99460	PSMD1	13|14	27	13.5	2	13|21	0	0	0	0	0	-43.09	0.79	0.81	P01889|Q5VYK3|	9|11	20	10	953	PSMD1_HUMAN	FALSE
U21_WT	P11940	PABPC1	21|5	26	13	2	20|23	0	0	0	0	0	-78.58	0.6	0.81	Q9UKB1|P18124|P46777|Q09161|P16104|P40429|P61353|O00148|O15067|O43660|P48147|P78362|Q14694|Q9NUU7|P06730|Q99816|P32121|	15|4	19	9.5	636	PABP1_HUMAN	FALSE
U21_WT	P55884	EIF3B	14|12	26	13	2	16|21	0	0	0	0	0	-50.72	0.7	0.81	Q09161|O15371|O75822|P06730|	8|6	14	7	814	EIF3B_HUMAN	FALSE
U21_WT	Q15750	TAB1	15|11	26	13	2	24|12	0	0	0	0	0	-50.05	0.72	0.81	O60287|Q8IW41|P98170|P32121|	9|8	17	8.5	504	TAB1_HUMAN	FALSE
U21_WT	P62841	RPS15	15|10	25	12.5	2	16|15	0	0	0	0	0	-42.87	0.81	0.81	P18124|P62750|P46777|P61254|P61353|	8|6	14	7	145	RS15_HUMAN	FALSE
U21_WT	Q02880	TOP2B	11|14	25	12.5	2	20|13	0	0	0	0	0	-44.79	0.76	0.81	P51532|Q9NRF9|	8|8	16	8	1626	TOP2B_HUMAN	FALSE
U21_WT	Q14766	LTBP1	16|9	25	12.5	2	32|6	0	0	0	0	0	-57.23	0.66	0.81		9|5	14	7	1721	LTBP1_HUMAN	FALSE
U21_WT	Q9Y6N5	SQOR	15|10	25	12.5	2	12|26	0	0	0	0	0	-55.78	0.66	0.81		11|7	18	9	450	SQOR_HUMAN	FALSE
U21_WT	P14868	DARS1	13|11	24	12	2	13|22	0	0	0	0	0	-48.41	0.69	0.81	P62750|P61254|	10|6	16	8	501	SYDC_HUMAN	FALSE
U21_WT	P62829	RPL23	12|12	24	12	2	15|11	0	0	0	0	0	-30.3	0.92	0.81	P00966|P18124|P62750|P46777|Q9BYG3|P40429|P61254|P61353|Q15050|	3|3	6	3	140	RL23_HUMAN	FALSE
U21_WT	P23396	RPS3	16|7	23	11.5	2	16|19	0	0	0	0	0	-56.89	0.66	0.81	P18124|P62750|P46777|Q9BYG3|P40429|P61254|P61353|Q08752|P32121|	9|5	14	7	243	RS3_HUMAN	FALSE
U21_WT	Q14498	RBM39	14|8	22	11	2	13|15	0	0	0	0	0	-40.8	0.79	0.81	Q9H307|Q15019|Q15050|Q9BVJ6|P49756|O43660|P78362|	7|4	11	5.5	530	RBM39_HUMAN	FALSE
U21_WT	P51665	PSMD7	10|11	21	10.5	2	11|14	0	0	0	0	0	-31.6	0.84	0.81	Q8NI22|Q9Y4B6|	8|9	17	8.5	324	PSMD7_HUMAN	FALSE
U21_WT	P51991	HNRNPA3	11|10	21	10.5	2	10|17	0	0	0	0	0	-35.12	0.78	0.81	Q9UKB1|Q9Y297|Q8IWS0|P78362|Q9UHD9|O94903|O43169|	6|5	11	5.5	378	ROA3_HUMAN	FALSE
U21_WT	Q6UN15	FIP1L1	11|10	21	10.5	2	18|13	0	0	0	0	0	-42.87	0.68	0.81	Q10570|P78362|O95639|	3|3	6	3	594	FIP1_HUMAN	FALSE
U21_WT	Q9Y230	RUVBL2	12|9	21	10.5	2	12|14	0	0	0	0	0	-35.12	0.81	0.81	P19388|P62136|Q8TEX9|Q9NZR1|P00966|P35249|Q9BR76|O15212|O43681|P47712|P52294|Q13418|Q5H9R7|Q8NI22|Q9BSD7|Q9H6T3|P49773|Q9ULG1|	11|8	19	9.5	463	RUVB2_HUMAN	FALSE
U21_WT	P38919	EIF4A3	13|7	20	10	2	14|21	0	0	0	0	0	-56.83	0.57	0.81	Q9H307|P18124|Q13127|Q9HCG8|Q15631|P40429|P61254|Q15050|Q9BY77|O43660|P78362|Q5H9R7|A0AVT1|	9|6	15	7.5	411	IF4A3_HUMAN	FALSE
U21_WT	Q6P3W7	SCYL2	12|8	20	10	2	14|10	0	0	0	0	0	-33.09	0.83	0.81	P32121|	7|6	13	6.5	929	SCYL2_HUMAN	FALSE
U21_WT	Q9Y6A5	TACC3	12|8	20	10	2	13|12	0	0	0	0	0	-35.02	0.8	0.81	P50552|P55265|Q9UBB5|	7|6	13	6.5	838	TACC3_HUMAN	FALSE
U21_WT	O95232	LUC7L3	10|9	19	9.5	2	14|9	0	0	0	0	0	-29.6	0.83	0.81	P78362|	5|5	10	5	432	LC7L3_HUMAN	FALSE
U21_WT	O96019	ACTL6A	8|11	19	9.5	2	11|11	0	0	0	0	0	-29.32	0.86	0.81	P51532|Q00341|P50579|P49773|Q9ULG1|	6|6	12	6	429	ACL6A_HUMAN	FALSE
U21_WT	P12318	FCGR2A	11|8	19	9.5	2	19|14	0	0	0	0	0	-50.68	0.58	0.81	P17931|P43405|O94903|P63098|	4|4	8	4	317	FCG2A_HUMAN	FALSE
U21_WT	P23246	SFPQ	14|5	19	9.5	2	6|22	0	0	0	0	0	-46.17	0.68	0.81	P62136|Q9BVJ6|Q99816|P32121|	8|4	12	6	707	SFPQ_HUMAN	FALSE
U21_WT	P51610	HCFC1	10|9	19	9.5	2	7|15	0	0	0	0	0	-27.26	0.86	0.81	P62136|Q9UKB1|Q9Y297|P62140|Q8IVD9|	7|8	15	7.5	2035	HCFC1_HUMAN	FALSE
U21_WT	O43290	SART1	7|11	18	9	2	18|8	0	0	0	0	0	-38.27	0.69	0.81	Q15019|Q15004|P49756|P78362|	3|3	6	3	800	SNUT1_HUMAN	FALSE
U21_WT	P00367	GLUD1	11|7	18	9	2	4|18	0	0	0	0	0	-30.09	0.82	0.81	Q13418|	8|3	11	5.5	558	DHE3_HUMAN	FALSE
U21_WT	P48634	PRRC2A	8|10	18	9	2	11|9	0	0	0	0	0	-25.62	0.9	0.81	Q9UKB1|Q10570|Q9Y297|P78362|	6|8	14	7	2157	PRC2A_HUMAN	FALSE
U21_WT	Q9UMS4	PRPF19	9|9	18	9	2	7|13	0	0	0	0	0	-23.89	0.9	0.81	Q9HCG8|Q9BVJ6|P49756|O43660|P17931|P52294|Q04323|	7|6	13	6.5	504	PRP19_HUMAN	FALSE
U21_WT	P46459	NSF	8|9	17	8.5	2	14|17	0	0	0	0	0	-46.71	0.55	0.81	P42224|Q8WVM8|	8|7	15	7.5	744	NSF_HUMAN	FALSE
U21_WT	Q92888	ARHGEF1	9|8	17	8.5	2	7|13	0	0	0	0	0	-25.43	0.85	0.81		6|7	13	6.5	912	ARHG1_HUMAN	FALSE
U21_WT	Q9Y5S9	RBM8A	9|8	17	8.5	2	9|9	0	0	0	0	0	-22	0.94	0.81	P46939|Q8ND04|P78362|	5|4	9	4.5	174	RBM8A_HUMAN	FALSE
U21_WT	P00450	CP	6|10	16	8	2	10|11	0	0	0	0	0	-31.02	0.76	0.81	Q9Y297|	3|4	7	3.5	1065	CERU_HUMAN	FALSE
U21_WT	P18621	RPL17	10|6	16	8	2	11|11	0	0	0	0	0	-32.96	0.73	0.81	P18124|P62750|P46777|P40429|P61254|Q9BYD3|	5|4	9	4.5	184	RL17_HUMAN	FALSE
U21_WT	P25786	PSMA1	7|9	16	8	2	10|10	0	0	0	0	0	-27.28	0.8	0.81	Q6NZY4|P53350|Q04323|Q9Y2T2|P00403|Q9Y244|	4|5	9	4.5	263	PSA1_HUMAN	FALSE
U21_WT	P35269	GTF2F1	8|8	16	8	2	11|10	0	0	0	0	0	-27.48	0.76	0.81	P52292|	4|3	7	3.5	517	T2FA_HUMAN	FALSE
U21_WT	P16403	H1-2	10|6	16	8	2	9|11	0	0	0	0	0	-29.07	0.8	0.81	Q9GZL7|Q8IWS0|Q9Y4B6|P32121|	2|2	4	2	213	H12_HUMAN	FALSE
U21_WT	P49720	PSMB3	7|8	15	7.5	2	10|6	0	0	0	0	0	-19.93	0.94	0.81	P16104|O43681|P53350|Q9Y2T2|Q9Y244|	4|5	9	4.5	205	PSB3_HUMAN	FALSE
U21_WT	Q13427	PPIG	6|9	15	7.5	2	11|9	0	0	0	0	0	-29.07	0.75	0.81	Q9H307|P17931|	4|4	8	4	754	PPIG_HUMAN	FALSE
U21_WT	Q7L4I2	RSRC2	8|7	15	7.5	2	7|9	0	0	0	0	0	-19.93	0.94	0.81	P78362|	3|3	6	3	434	RSRC2_HUMAN	FALSE
U21_WT	Q9H2M9	RAB3GAP2	9|6	15	7.5	2	10|9	0	0	0	0	0	-27.17	0.79	0.81	Q15042|Q8IVD9|	6|5	11	5.5	1393	RBGPR_HUMAN	FALSE
U21_WT	O43809	NUDT21	9|5	14	7	2	7|11	0	0	0	0	0	-27.08	0.78	0.81	O43166|P78362|	6|3	9	4.5	227	CPSF5_HUMAN	FALSE
U21_WT	P04792	HSPB1	7|7	14	7	2	3|12	0	0	0	0	0	-17.49	0.93	0.81	P51532|P99999|Q00341|Q9Y597|Q14847|Q9Y297|Q5VYK3|P49756|Q8IW41|P78344|Q13418|Q9H4M9|Q9H6T3|O15381|	5|4	9	4.5	205	HSPB1_HUMAN	FALSE
U21_WT	P30876	POLR2B	7|7	14	7	2	9|7	0	0	0	0	0	-19.93	0.88	0.81	P19388|P0CAP2|Q13418|Q9H6T3|Q68E01|	5|6	11	5.5	1174	RPB2_HUMAN	FALSE
U21_WT	P62854	RPS26	7|7	14	7	2	12|7	0	0	0	0	0	-25.4	0.74	0.81	Q15363|P18124|P62750|P46777|P40429|P61254|P61353|Q5VYK3|P78362|	3|2	5	2.5	115	RS26_HUMAN	FALSE
U21_WT	Q16181	SEPTIN7	6|8	14	7	2	8|8	0	0	0	0	0	-21.5	0.88	0.81	Q15019|Q9BVJ6|P49756|	4|6	10	5	437	SEPT7_HUMAN	FALSE
U21_WT	Q99623	PHB2	10|4	14	7	2	10|11	0	0	0	0	0	-35.17	0.67	0.81	Q92621|P98170|O43169|	6|3	9	4.5	299	PHB2_HUMAN	FALSE
U21_WT	O14497	ARID1A	4|9	13	6.5	2	11|9	0	0	0	0	0	-33.12	0.65	0.81	P51532|Q9H2P0|	3|7	10	5	2285	ARI1A_HUMAN	FALSE
U21_WT	O60216	RAD21	5|8	13	6.5	2	12|6	0	0	0	0	0	-26.84	0.72	0.81	P62750|P46777|O15371|P00403|Q5VW36|	3|5	8	4	631	RAD21_HUMAN	FALSE
U21_WT	P08575	PTPRC	7|6	13	6.5	2	8|9	0	0	0	0	0	-23.38	0.76	0.81		5|4	9	4.5	1306	PTPRC_HUMAN	FALSE
U21_WT	P0CG47	UBB	7|6	13	6.5	2	8|7	0	0	0	0	0	-19.69	0.87	0.81	P16104|P32121|	3|3	6	3	229	UBB_HUMAN	FALSE
U21_WT	P14678	SNRPB	6|7	13	6.5	2	8|13	0	0	0	0	0	-31.04	0.62	0.81	P55265|P78362|	3|3	6	3	240	RSMB_HUMAN	FALSE
U21_WT	P62277	RPS13	7|6	13	6.5	2	8|6	0	0	0	0	0	-17.85	0.93	0.81	P18124|P62750|P46777|P40429|P61254|P61353|P32121|	4|4	8	4	151	RS13_HUMAN	FALSE
U21_WT	Q07955	SRSF1	7|6	13	6.5	2	7|7	0	0	0	0	0	-17.85	0.93	0.81	Q9BVJ6|P78362|Q00534|	5|3	8	4	248	SRSF1_HUMAN	FALSE
U21_WT	P35606	COPB2	8|4	12	6	2	5|12	0	0	0	0	0	-26.72	0.71	0.81	Q9BW61|Q13418|	7|4	11	5.5	906	COPB2_HUMAN	FALSE
U21_WT	P48444	ARCN1	7|5	12	6	2	6|11	0	0	0	0	0	-25.08	0.71	0.81		7|5	12	6	511	COPD_HUMAN	FALSE
U21_WT	Q0VD83	APOBR	5|7	12	6	2	7|8	0	0	0	0	0	-21.35	0.8	0.81		4|5	9	4.5	1097	APOBR_HUMAN	FALSE
U21_WT	Q14562	DHX8	6|6	12	6	2	9|7	0	0	0	0	0	-21.5	0.75	0.81	P46777|P61254|Q8IY81|P78362|	3|3	6	3	1220	DHX8_HUMAN	FALSE
U21_WT	Q96B97	SH3KBP1	7|5	12	6	2	9|5	0	0	0	0	0	-19.48	0.86	0.81	Q15019|Q8N3V7|Q9Y597|P26358|P36897|P48729|Q9Y5K6|Q14289|Q99816|	4|3	7	3.5	665	SH3K1_HUMAN	FALSE
U21_WT	Q9NQC3	RTN4	6|6	12	6	2	9|5	0	0	0	0	0	-17.89	0.86	0.81	O75427|	3|4	7	3.5	1192	RTN4_HUMAN	FALSE
U21_WT	Q9UPT8	ZC3H4	5|7	12	6	2	10|4	0	0	0	0	0	-19.08	0.86	0.81		3|3	6	3	1303	ZC3H4_HUMAN	FALSE
U21_WT	O94776	MTA2	3|8	11	5.5	2	9|10	0	0	0	0	0	-33.4	0.58	0.81	P26358|Q86YP4|Q9Y5K6|O95983|P52294|Q9UBB5|	2|4	6	3	668	MTA2_HUMAN	FALSE
U21_WT	P21796	VDAC1	8|3	11	5.5	2	11|5	0	0	0	0	0	-26.93	0.69	0.81	P99999|P61960|P00403|Q9H0U3|Q02978|P12236|	5|2	7	3.5	283	VDAC1_HUMAN	FALSE
U21_WT	Q15758	SLC1A5	5|6	11	5.5	2	7|8	0	0	0	0	0	-21.35	0.73	0.81	O00182|Q5VYK3|P17931|	3|4	7	3.5	541	AAAT_HUMAN	FALSE
U21_WT	Q15942	ZYX	4|7	11	5.5	2	6|8	0	0	0	0	0	-21.21	0.79	0.81	P50552|Q14847|Q9BR76|Q9Y5K6|	3|3	6	3	572	ZYX_HUMAN	FALSE
U21_WT	Q92918	MAP4K1	4|7	11	5.5	2	6|10	0	0	0	0	0	-25.12	0.69	0.81	P60510|	3|5	8	4	833	M4K1_HUMAN	FALSE
U21_WT	Q96T76	MMS19	6|5	11	5.5	2	7|8	0	0	0	0	0	-21.35	0.73	0.81	P04439|Q9H9T3|Q9UBS4|Q9Y597|P01889|P09884|Q86W42|O95983|Q13418|O75306|Q9UL15|P08195|Q02978|	5|5	10	5	1030	MMS19_HUMAN	FALSE
U21_WT	Q9Y262	EIF3L	9|2	11	5.5	2	5|15	0	0	0	0	0	-37.37	0.55	0.81	P16104|Q13144|O15371|O75822|	7|2	9	4.5	564	EIF3L_HUMAN	FALSE
U21_WT	O60884	DNAJA2	5|5	10	5	2	7|5	0	0	0	0	0	-15.78	0.83	0.81	Q13418|	4|4	8	4	412	DNJA2_HUMAN	FALSE
U21_WT	O75165	DNAJC13	4|6	10	5	2	5|9	0	0	0	0	0	-21.25	0.71	0.81	Q9UBS4|O43747|Q9UL15|	3|5	8	4	2243	DJC13_HUMAN	FALSE
U21_WT	O75947	ATP5PD	5|5	10	5	2	9|4	0	0	0	0	0	-17.42	0.77	0.81	O15258|	4|3	7	3.5	161	ATP5H_HUMAN	FALSE
U21_WT	Q01844	EWSR1	6|4	10	5	2	7|7	0	0	0	0	0	-21.21	0.71	0.81	Q92688|P35249|O15212|O95983|P60174|Q13418|Q13492|Q16718|Q14289|Q99816|P49773|Q14653|	4|3	7	3.5	656	EWS_HUMAN	FALSE
U21_WT	Q08170	SRSF4	6|4	10	5	2	8|8	0	0	0	0	0	-25.12	0.62	0.81	Q9H307|	4|4	8	4	494	SRSF4_HUMAN	FALSE
U21_WT	Q9Y2X3	NOP58	6|4	10	5	2	4|8	0	0	0	0	0	-17.36	0.83	0.81	P18124|P46777|Q9BZE4|Q9BYG3|Q12788|Q14137|Q15050|Q8IY81|Q9H0A0|Q9NX24|Q9BVJ6|Q9NY93|P52294|	6|3	9	4.5	529	NOP58_HUMAN	FALSE
U21_WT	O43516	WIPF1	5|4	9	4.5	2	2|9	0	0	0	0	0	-14.98	0.82	0.81	O75044|	4|3	7	3.5	503	WIPF1_HUMAN	FALSE
U21_WT	P48556	PSMD8	5|4	9	4.5	2	3|8	0	0	0	0	0	-15.29	0.82	0.81	Q5VYK3|	4|3	7	3.5	350	PSMD8_HUMAN	FALSE
U21_WT	Q13523	PRP4K	4|5	9	4.5	2	13|6	0	0	0	0	0	-30.77	0.47	0.81	Q9H307|P46777|Q9BYG3|P78362|P32121|	3|3	6	3	1007	PRP4B_HUMAN	FALSE
U21_WT	Q14692	BMS1	4|5	9	4.5	2	8|6	0	0	0	0	0	-21.21	0.64	0.81	Q9BYG3|Q15050|	3|3	6	3	1282	BMS1_HUMAN	FALSE
U21_WT	Q16659	MAPK6	4|5	9	4.5	2	6|5	0	0	0	0	0	-15.57	0.82	0.81	O60287|P41567|Q8IW41|P53350|P60174|Q92882|O14972|	4|3	7	3.5	721	MK06_HUMAN	FALSE
U21_WT	Q9NWU2	GID8	5|4	9	4.5	2	8|6	0	0	0	0	0	-21.21	0.64	0.81	Q6VN20|Q9BYD3|	3|3	6	3	228	GID8_HUMAN	FALSE
U21_WT	Q9Y6G9	DYNC1LI1	5|4	9	4.5	2	3|7	0	0	0	0	0	-13.57	0.9	0.81	O75153|	3|2	5	2.5	523	DC1L1_HUMAN	FALSE
U21_WT	P04264	KRT1	4|4	8	4	2	0|25	0	0	0	0	0	-41.92	0.32	0.81		4|4	8	4	643	K2C1_HUMAN	FALSE
U21_WT	P0C0L4	C4A	4|4	8	4	2	3|5	0	0	0	0	0	-10.19	1	0.81		3|3	6	3	1744	CO4A_HUMAN	FALSE
U21_WT	P49588	AARS1	8|0	8	4	2	0|16	0	0	0	0	0	-34.62	0.5	0.81	P42224|	8|0	8	4	968	SYAC_HUMAN	FALSE
U21_WT	Q16543	CDC37	4|4	8	4	2	2|8	0	0	0	0	0	-13.17	0.8	0.81	Q96QH2|Q9HCD5|P21127|Q08752|Q15418|Q5H9R7|Q00534|Q9H6T3|P12236|	2|4	6	3	378	CDC37_HUMAN	FALSE
U21_WT	Q8WVC0	LEO1	4|4	8	4	2	4|5	0	0	0	0	0	-11.97	0.89	0.81	Q5VT52|Q92541|P32121|	4|3	7	3.5	666	LEO1_HUMAN	FALSE
U21_WT	Q96AX1	VPS33A	4|4	8	4	2	6|5	0	0	0	0	0	-15.57	0.73	0.81	Q9UKB1|	4|4	8	4	596	VP33A_HUMAN	FALSE
U21_WT	Q96ST3	SIN3A	5|3	8	4	2	6|7	0	0	0	0	0	-21.23	0.62	0.81	P51532|P61201|Q13127|Q7L2E3|O95983|P49773|Q9UBB5|	2|3	5	2.5	1273	SIN3A_HUMAN	FALSE
U21_WT	Q9BVP2	GNL3	4|4	8	4	2	5|4	0	0	0	0	0	-11.97	0.89	0.81	P18124|P46777|Q9BYG3|Q14137|Q15050|Q8IY81|Q9NXF1|	2|2	4	2	549	GNL3_HUMAN	FALSE
U21_WT	Q9Y266	NUDC	8|0	8	4	2	0|18	0	0	0	0	0	-39.01	0.44	0.81	Q12788|Q14137|Q86W42|Q9BR76|Q9H0A0|Q9UQ03|Q9Y297|P43034|P53350|Q16204|	6|0	6	3	331	NUDC_HUMAN	FALSE
U21_WT	Q9Y6Y0	IVNS1ABP	3|5	8	4	2	8|5	0	0	0	0	0	-21.23	0.62	0.81	P53355|Q09161|Q7L2E3|	2|3	5	2.5	642	NS1BP_HUMAN	FALSE
U21_WT	O14530	TXNDC9	4|3	7	3.5	2	2|6	0	0	0	0	0	-11.39	0.88	0.81	Q6NZY4|O43818|	3|3	6	3	226	TXND9_HUMAN	FALSE
U21_WT	P24539	ATP5PB	7|0	7	3.5	2	6|8	0	0	0	0	0	-31.47	0.5	0.81	P00403|O75306|Q99816|	5|0	5	2.5	256	AT5F1_HUMAN	FALSE
U21_WT	P36542	ATP5F1C	4|3	7	3.5	2	10|5	0	0	0	0	0	-25.09	0.47	0.81	P17931|P00403|	4|2	6	3	298	ATPG_HUMAN	FALSE
U21_WT	P46379	BAG6	5|2	7	3.5	2	6|4	0	0	0	0	0	-17.29	0.7	0.81	P04439|Q03701|Q8TEX9|Q9UBS4|Q14690|P61769|O60287|P60468|P60510|O43681|P20073|P53350|Q04323|Q99816|	4|2	6	3	1132	BAG6_HUMAN	FALSE
U21_WT	P69849	NOMO3	7|0	7	3.5	2	11|4	0	0	0	0	0	-33.26	0.47	0.81		5|0	5	2.5	1222	NOMO3_HUMAN	FALSE
U21_WT	P98179	RBM3	5|2	7	3.5	2	7|4	0	0	0	0	0	-19.34	0.64	0.81		4|2	6	3	157	RBM3_HUMAN	FALSE
U21_WT	Q16630	CPSF6	4|3	7	3.5	2	5|4	0	0	0	0	0	-13.52	0.78	0.81	P48729|P78362|	3|3	6	3	551	CPSF6_HUMAN	FALSE
U21_WT	Q96DI7	SNRNP40	3|4	7	3.5	2	4|6	0	0	0	0	0	-15.36	0.7	0.81		3|3	6	3	357	SNR40_HUMAN	FALSE
U21_WT	Q9NYU2	UGGT1	4|3	7	3.5	2	0|12	0	0	0	0	0	-18.09	0.58	0.81		4|2	6	3	1555	UGGG1_HUMAN	FALSE
U21_WT	P57740	NUP107	2|5	7	3.5	2	5|5	0	0	0	0	0	-17.29	0.7	0.81	Q92621|Q9BR76|O75694|P49454|Q96EE3|	2|5	7	3.5	925	NU107_HUMAN	FALSE
U21_WT	O60664	PLIN3	6|0	6	3	2	0|13	0	0	0	0	0	-28.17	0.46	0.81	P17931|	5|0	5	2.5	434	PLIN3_HUMAN	FALSE
U21_WT	P23381	WARS1	6|0	6	3	2	2|10	0	0	0	0	0	-26.31	0.5	0.81	P52292|Q9UKB1|Q9BW61|Q12792|O15067|Q9H4M9|Q99816|P45974|	6|0	6	3	471	SYWC_HUMAN	FALSE
U21_WT	P27816	MAP4	6|0	6	3	2	2|11	0	0	0	0	0	-28.53	0.46	0.81	Q14847|P78362|	6|0	6	3	1152	MAP4_HUMAN	FALSE
U21_WT	P35268	RPL22	3|3	6	3	2	5|5	0	0	0	0	0	-15.36	0.6	0.81	P18124|P62750|P46777|P40429|P61254|P61353|Q8IWS0|P78362|P32121|	2|2	4	2	128	RL22_HUMAN	FALSE
U21_WT	Q12904	AIMP1	3|3	6	3	2	5|8	0	0	0	0	0	-21.23	0.46	0.81	Q9ULV4|P62750|Q12792|Q8NI22|	2|3	5	2.5	312	AIMP1_HUMAN	FALSE
U21_WT	Q14257	RCN2	3|3	6	3	2	4|4	0	0	0	0	0	-11.63	0.75	0.81	Q5VYK3|Q13418|	3|3	6	3	317	RCN2_HUMAN	FALSE
U21_WT	Q9H2G2	SLK	3|3	6	3	2	4|4	0	0	0	0	0	-11.63	0.75	0.81		3|3	6	3	1235	SLK_HUMAN	FALSE
U21_WT	P52756	RBM5	3|3	6	3	2	7|0	0	0	0	0	0	-9.13	0.86	0.81	Q9UKB1|Q9Y244|	2|3	5	2.5	815	RBM5_HUMAN	FALSE
U21_WT	O60264	SMARCA5	3|2	5	2.5	2	0|6	0	0	0	0	0	-8.76	0.83	0.81	P62136|Q15019|P26358|O95983|Q9NRF9|Q9ULG1|	3|2	5	2.5	1052	SMCA5_HUMAN	FALSE
U21_WT	P33240	CSTF2	3|2	5	2.5	2	4|5	0	0	0	0	0	-15.35	0.56	0.81	Q10570|Q9Y5K6|O15212|	3|2	5	2.5	577	CSTF2_HUMAN	FALSE
U21_WT	P40763	STAT3	2|3	5	2.5	2	4|4	0	0	0	0	0	-13.34	0.62	0.81	P51532|P04439|P62136|Q9Y608|P42224|Q14847|P26358|P43405|P47712|P52294|	2|2	4	2	770	STAT3_HUMAN	FALSE
U21_WT	P61026	RAB10	5|0	5	2.5	2	0|10	0	0	0	0	0	-21.59	0.5	0.81		3|0	3	1.5	200	RAB10_HUMAN	FALSE
U21_WT	P62847	RPS24	5|0	5	2.5	2	10|3	0	0	0	0	0	-28.77	0.38	0.81	P62136|P18124|P62750|P46777|Q9BYG3|P61353|Q5SSJ5|	3|0	3	1.5	133	RS24_HUMAN	FALSE
U21_WT	Q9UI10	EIF2B4	2|3	5	2.5	2	2|4	0	0	0	0	0	-9.55	0.83	0.81	Q13144|Q8IY81|	2|2	4	2	523	EI2BD_HUMAN	FALSE
U21_WT	O60234	GMFG	3|2	5	2.5	2	2|4	0	0	0	0	0	-9.55	0.83	0.81		2|2	4	2	142	GMFG_HUMAN	FALSE
U21_WT	Q9UHI6	DDX20	2|3	5	2.5	2	0|6	0	0	0	0	0	-8.76	0.83	0.81	Q09161|	2|2	4	2	824	DDX20_HUMAN	FALSE
U21_WT	Q96SB8	SMC6	2|3	5	2.5	2	0|6	0	0	0	0	0	-8.76	0.83	0.81	Q9H9T3|	2|2	4	2	1091	SMC6_HUMAN	FALSE
U21_WT	P16402	H1-3	3|2	5	2.5	2	0|6	0	0	0	0	0	-8.76	0.83	0.81		2|2	4	2	221	H13_HUMAN	FALSE
U21_WT	Q06830	PRDX1	5|0	5	2.5	2	0|12	0	0	0	0	0	-25.91	0.42	0.81	P00966|Q9Y297|P45974|Q14653|	2|0	2	1	199	PRDX1_HUMAN	FALSE
U21_WT	P06737	PYGL	4|0	4	2	2	2|6	0	0	0	0	0	-18	0.5	0.81		2|0	2	1	847	PYGL_HUMAN	FALSE
U21_WT	P16949	STMN1	4|0	4	2	2	0|8	0	0	0	0	0	-17.31	0.5	0.81	Q15019|	3|0	3	1.5	149	STMN1_HUMAN	FALSE
U21_WT	P21291	CSRP1	2|2	4	2	2	0|5	0	0	0	0	0	-7.26	0.8	0.81	P61960|	2|2	4	2	193	CSRP1_HUMAN	FALSE
U21_WT	P45880	VDAC2	4|0	4	2	2	5|4	0	0	0	0	0	-20.48	0.44	0.81	Q86W42|Q9BVJ6|O15258|P00403|Q9H0U3|Q02978|	3|0	3	1.5	294	VDAC2_HUMAN	FALSE
U21_WT	P52597	HNRNPF	4|0	4	2	2	0|9	0	0	0	0	0	-19.57	0.44	0.81	Q9UKB1|Q09161|Q12792|Q13418|Q9UL25|P80723|P32121|	4|0	4	2	415	HNRPF_HUMAN	FALSE
U21_WT	P61604	HSPE1	4|0	4	2	2	0|10	0	0	0	0	0	-21.59	0.4	0.81	P62942|Q14847|P30405|P52888|P61960|P49773|Q9NVS9|	2|0	2	1	102	CH10_HUMAN	FALSE
U21_WT	P62913	RPL11	4|0	4	2	2	4|6	0	0	0	0	0	-22.63	0.4	0.81	P18124|P62750|P46777|Q9BYG3|P40429|P61353|Q15050|P32121|	2|0	2	1	178	RL11_HUMAN	FALSE
U21_WT	P68036	UBE2L3	4|0	4	2	2	0|8	0	0	0	0	0	-17.31	0.5	0.81	P61960|P98170|Q04323|A0AVT1|	2|0	2	1	154	UB2L3_HUMAN	FALSE
U21_WT	Q15118	PDK1	4|0	4	2	2	0|8	0	0	0	0	0	-17.31	0.5	0.81	P01889|Q96C36|	3|0	3	1.5	436	PDK1_HUMAN	FALSE
U21_WT	Q5VTL8	PRPF38B	4|0	4	2	2	4|4	0	0	0	0	0	-18.24	0.5	0.81	P78362|	2|0	2	1	546	PR38B_HUMAN	FALSE
U21_WT	Q9Y2B0	CNPY2	4|0	4	2	2	0|8	0	0	0	0	0	-17.31	0.5	0.81		3|0	3	1.5	182	CNPY2_HUMAN	FALSE
U21_WT	Q9Y312	AAR2	2|2	4	2	2	3|3	0	0	0	0	0	-9.55	0.67	0.81		2|2	4	2	384	AAR2_HUMAN	FALSE
U21_WT	O75964	ATP5MG	4|0	4	2	2	5|4	0	0	0	0	0	-20.48	0.44	0.81	Q9BZE1|O15258|	2|0	2	1	103	ATP5L_HUMAN	FALSE
U21_WT	P07203	GPX1	2|2	4	2	2	4|2	0	0	0	0	0	-9.55	0.67	0.81		2|2	4	2	203	GPX1_HUMAN	FALSE
U21_WT	P19838	NFKB1	2|2	4	2	2	0|5	0	0	0	0	0	-7.26	0.8	0.81	P60510|Q9P000|Q9Y297|Q68E01|Q9GZQ3|	2|2	4	2	968	NFKB1_HUMAN	FALSE
U21_WT	P25789	PSMA4	2|2	4	2	2	0|5	0	0	0	0	0	-7.26	0.8	0.81	O43681|P53350|Q9Y2T2|Q9Y244|	2|2	4	2	261	PSA4_HUMAN	FALSE
U21_WT	Q9NXE8	CWC25	2|2	4	2	2	3|2	0	0	0	0	0	-7.83	0.8	0.81		2|2	4	2	425	CWC25_HUMAN	FALSE
U21_WT	O94979	SEC31A	2|2	4	2	2	0|6	0	0	0	0	0	-8.76	0.67	0.81	Q9NR31|O43169|	2|2	4	2	1220	SC31A_HUMAN	FALSE
U21_WT	Q13509	TUBB3	0|4	4	2	2	0|45	0	0	0	0	0	-98.88	0.09	0.81	P20073|P53350|O75381|P32121|	0|4	4	2	450	TBB3_HUMAN	FALSE
U21_WT	P62280	RPS11	0|4	4	2	2	8|4	0	0	0	0	0	-27.01	0.33	0.81	P18124|P62750|P46777|P40429|P61254|P61353|O15371|Q9NY93|	0|2	2	1	158	RS11_HUMAN	FALSE
U21_WT	O14979	HNRNPDL	3|0	3	1.5	2	3|7	0	0	0	0	0	-22.5	0.3	0.81	Q9GZL7|Q9UKB1|P16104|P27448|Q13492|Q9HDC9|	2|0	2	1	420	HNRDL_HUMAN	FALSE
U21_WT	P16615	ATP2A2	3|0	3	1.5	2	3|3	0	0	0	0	0	-13.88	0.5	0.81	Q9P035|Q13418|P08195|	3|0	3	1.5	1042	AT2A2_HUMAN	FALSE
U21_WT	P18859	ATP5PF	3|0	3	1.5	2	2|5	0	0	0	0	0	-16.09	0.43	0.81		3|0	3	1.5	108	ATP5J_HUMAN	FALSE
U21_WT	P37837	TALDO1	3|0	3	1.5	2	0|8	0	0	0	0	0	-17.31	0.38	0.81	P52888|Q9NVS9|	3|0	3	1.5	337	TALDO_HUMAN	FALSE
U21_WT	P42765	ACAA2	3|0	3	1.5	2	0|8	0	0	0	0	0	-17.31	0.38	0.81		3|0	3	1.5	397	THIM_HUMAN	FALSE
U21_WT	P48047	ATP5PO	3|0	3	1.5	2	2|4	0	0	0	0	0	-13.88	0.5	0.81	O15258|P20073|	3|0	3	1.5	213	ATPO_HUMAN	FALSE
U21_WT	P55036	PSMD4	3|0	3	1.5	2	7|5	0	0	0	0	0	-27.04	0.25	0.81	O43399|P61201|Q9Y297|Q5VYK3|Q04323|Q8NI22|Q9UHD9|	2|0	2	1	377	PSMD4_HUMAN	FALSE
U21_WT	P57737	CORO7	3|0	3	1.5	2	0|7	0	0	0	0	0	-15.35	0.43	0.81	O43747|Q9BXS5|	2|0	2	1	925	CORO7_HUMAN	FALSE
U21_WT	Q9BYT8	NLN	3|0	3	1.5	2	0|8	0	0	0	0	0	-17.31	0.38	0.81		3|0	3	1.5	704	NEUL_HUMAN	FALSE
U21_WT	Q9NS69	TOMM22	3|0	3	1.5	2	5|5	0	0	0	0	0	-22.63	0.3	0.81	Q13418|Q9H4M9|	3|0	3	1.5	142	TOM22_HUMAN	FALSE
U21_WT	Q9Y295	DRG1	3|0	3	1.5	2	0|13	0	0	0	0	0	-28.17	0.23	0.81	P78362|	3|0	3	1.5	367	DRG1_HUMAN	FALSE
U21_WT	Q9Y2W2	WBP11	3|0	3	1.5	2	3|3	0	0	0	0	0	-13.88	0.5	0.81	P62136|	2|0	2	1	641	WBP11_HUMAN	FALSE
U21_WT	Q9Y3Y2	CHTOP	3|0	3	1.5	2	6|0	0	0	0	0	0	-13.09	0.5	0.81	P78362|	3|0	3	1.5	248	CHTOP_HUMAN	FALSE
U21_WT	Q9Y4W6	AFG3L2	3|0	3	1.5	2	5|2	0	0	0	0	0	-16.09	0.43	0.81	Q9Y297|	2|0	2	1	797	AFG32_HUMAN	FALSE
U21_WT	P13645	KRT10	0|3	3	1.5	2	0|12	0	0	0	0	0	-25.91	0.25	0.81		0|3	3	1.5	593	K1C10_HUMAN	FALSE
U21_WT	Q9Y6G5	COMMD10	0|3	3	1.5	2	2|4	0	0	0	0	0	-13.88	0.5	0.81	Q9NX08|Q9GZQ3|	0|2	2	1	202	COMDA_HUMAN	FALSE
U21_WT	Q9UHY1	NRBP1	0|3	3	1.5	2	0|6	0	0	0	0	0	-13.09	0.5	0.81	Q9Y5K6|	0|2	2	1	535	NRBP_HUMAN	FALSE
U21_WT	O00267	SUPT5H	2|0	2	1	2	0|5	0	0	0	0	0	-11.22	0.4	0.81	P19388|Q5VT52|P16104|Q92541|	2|0	2	1	1087	SPT5H_HUMAN	FALSE
U21_WT	O43684	BUB3	2|0	2	1	2	0|4	0	0	0	0	0	-8.98	0.5	0.81	Q15019|Q14137|	2|0	2	1	328	BUB3_HUMAN	FALSE
U21_WT	O60568	PLOD3	2|0	2	1	2	0|10	0	0	0	0	0	-21.59	0.2	0.81	P60510|	2|0	2	1	738	PLOD3_HUMAN	FALSE
U21_WT	O75506	HSBP1	2|0	2	1	2	3|2	0	0	0	0	0	-11.79	0.4	0.81		2|0	2	1	76	HSBP1_HUMAN	FALSE
U21_WT	O94874	UFL1	2|0	2	1	2	0|4	0	0	0	0	0	-8.98	0.5	0.81		2|0	2	1	794	UFL1_HUMAN	FALSE
U21_WT	P25815	S100P	2|0	2	1	2	0|7	0	0	0	0	0	-15.35	0.29	0.81		2|0	2	1	95	S100P_HUMAN	FALSE
U21_WT	P38159	RBMX	2|0	2	1	2	0|4	0	0	0	0	0	-8.98	0.5	0.81	Q9UKB1|Q9HCD5|P62140|P31350|P78362|	2|0	2	1	391	RBMX_HUMAN	FALSE
U21_WT	P39687	ANP32A	2|0	2	1	2	0|11	0	0	0	0	0	-23.85	0.18	0.81	Q92688|P52294|Q9Y4B6|	2|0	2	1	249	AN32A_HUMAN	FALSE
U21_WT	P41227	NAA10	2|0	2	1	2	2|4	0	0	0	0	0	-13.88	0.33	0.81	P42224|Q09161|P32121|	2|0	2	1	235	NAA10_HUMAN	FALSE
U21_WT	P46778	RPL21	2|0	2	1	2	3|4	0	0	0	0	0	-16.11	0.29	0.81	P18124|P62750|P46777|P40429|P61254|P61353|P32121|	2|0	2	1	160	RL21_HUMAN	FALSE
U21_WT	P47985	UQCRFS1	2|0	2	1	2	4|3	0	0	0	0	0	-16.11	0.29	0.81	P36871|P40925|P99999|P60174|O43169|	2|0	2	1	274	UCRI_HUMAN	FALSE
U21_WT	P51572	BCAP31	2|0	2	1	2	0|4	0	0	0	0	0	-8.98	0.5	0.81	P60468|O15258|P00403|	2|0	2	1	246	BAP31_HUMAN	FALSE
U21_WT	P53985	SLC16A1	2|0	2	1	2	0|4	0	0	0	0	0	-8.98	0.5	0.81	Q13418|	2|0	2	1	500	MOT1_HUMAN	FALSE
U21_WT	P62993	GRB2	2|0	2	1	2	0|4	0	0	0	0	0	-8.98	0.5	0.81	Q9BRR9|Q9UBS4|P61769|Q13444|Q8IZP0|Q96EY1|Q9H792|Q9Y5K6|O15371|P43405|Q14289|Q9H3S7|Q9Y244|O75563|Q99816|P12236|	2|0	2	1	217	GRB2_HUMAN	FALSE
U21_WT	Q04446	GBE1	2|0	2	1	2	0|7	0	0	0	0	0	-15.35	0.29	0.81		2|0	2	1	702	GLGB_HUMAN	FALSE
U21_WT	Q12802	AKAP13	2|0	2	1	2	2|2	0	0	0	0	0	-9.57	0.5	0.81	Q9UKB1|P78362|	2|0	2	1	2813	AKP13_HUMAN	FALSE
U21_WT	Q13310	PABPC4	2|0	2	1	2	5|5	0	0	0	0	0	-22.63	0.2	0.81	Q9UKB1|P18124|P46777|P40429|P61353|O00148|O43660|P48147|P78362|P06730|Q99816|P32121|	2|0	2	1	644	PABP4_HUMAN	FALSE
U21_WT	Q13724	MOGS	2|0	2	1	2	0|5	0	0	0	0	0	-11.22	0.4	0.81		2|0	2	1	837	MOGS_HUMAN	FALSE
U21_WT	Q13838	DDX39B	2|0	2	1	2	0|15	0	0	0	0	0	-32.52	0.13	0.81	Q09161|Q86W42|O00148|P78362|	2|0	2	1	428	DX39B_HUMAN	FALSE
U21_WT	Q9UKM9	RALY	2|0	2	1	2	0|4	0	0	0	0	0	-8.98	0.5	0.81	Q8IWS0|	2|0	2	1	306	RALY_HUMAN	FALSE
U21_WT	Q9Y388	RBMX2	2|0	2	1	2	4|0	0	0	0	0	0	-8.98	0.5	0.81		2|0	2	1	322	RBMX2_HUMAN	FALSE
U21_WT	O60749	SNX2	2|0	2	1	2	0|5	0	0	0	0	0	-11.22	0.4	0.81	P42224|Q09161|Q15631|O00754|	2|0	2	1	519	SNX2_HUMAN	FALSE
U21_WT	P30040	ERP29	2|0	2	1	2	0|7	0	0	0	0	0	-15.35	0.29	0.81	P16104|	2|0	2	1	261	ERP29_HUMAN	FALSE
U21_WT	Q13367	AP3B2	2|0	2	1	2	4|0	0	0	0	0	0	-8.98	0.5	0.81	P32121|	2|0	2	1	1082	AP3B2_HUMAN	FALSE
U21_WT	Q14151	SAFB2	2|0	2	1	2	6|0	0	0	0	0	0	-13.09	0.33	0.81	P62140|	2|0	2	1	953	SAFB2_HUMAN	FALSE
U21_WT	Q15185	PTGES3	2|0	2	1	2	0|4	0	0	0	0	0	-8.98	0.5	0.81	Q9Y5K6|Q08752|P32121|	2|0	2	1	160	TEBP_HUMAN	FALSE
U21_WT	Q92835	INPP5D	2|0	2	1	2	0|6	0	0	0	0	0	-13.09	0.33	0.81	Q9Y5K6|P43405|P98170|P16284|	2|0	2	1	1189	SHIP1_HUMAN	FALSE
U21_WT	Q9Y5K5	UCHL5	2|0	2	1	2	0|5	0	0	0	0	0	-11.22	0.4	0.81	Q5VYK3|P69905|A5A3E0|O43660|P20073|P60174|O43169|Q9ULG1|	2|0	2	1	329	UCHL5_HUMAN	FALSE
U21_WT	Q9Y696	CLIC4	2|0	2	1	2	0|9	0	0	0	0	0	-19.57	0.22	0.81	Q4KMQ1|	2|0	2	1	253	CLIC4_HUMAN	FALSE
U21_WT	P09012	SNRPA	2|0	2	1	2	0|4	0	0	0	0	0	-8.98	0.5	0.81	P78362|	2|0	2	1	282	SNRPA_HUMAN	FALSE
U21_WT	Q7Z2T5	TRMT1L	2|0	2	1	2	0|4	0	0	0	0	0	-8.98	0.5	0.81	Q99986|P60510|Q9BSD7|	2|0	2	1	733	TRM1L_HUMAN	FALSE
U21_WT	P52788	SMS	2|0	2	1	2	0|5	0	0	0	0	0	-11.22	0.4	0.81	Q00341|O00148|P98170|O94903|A0AVT1|	2|0	2	1	366	SPSY_HUMAN	FALSE
U21_WT	P42285	MTREX	2|0	2	1	2	0|4	0	0	0	0	0	-8.98	0.5	0.81	Q09161|Q6NZY4|Q15050|	2|0	2	1	1042	MTREX_HUMAN	FALSE
U21_WT	P08579	SNRPB2	2|0	2	1	2	0|4	0	0	0	0	0	-8.98	0.5	0.81	O60256|	2|0	2	1	225	RU2B_HUMAN	FALSE
U21_WT	Q9BTC0	DIDO1	2|0	2	1	2	4|4	0	0	0	0	0	-18.24	0.25	0.81	Q15050|P78362|	2|0	2	1	2240	DIDO1_HUMAN	FALSE
U21_WT	P46779	RPL28	0|2	2	1	2	2|5	0	0	0	0	0	-16.09	0.29	0.81	P18124|P62750|P46777|P32121|	0|2	2	1	137	RL28_HUMAN	FALSE
U21_WT	Q8N3P4	VPS8	0|2	2	1	2	0|5	0	0	0	0	0	-11.22	0.4	0.81		0|2	2	1	1428	VPS8_HUMAN	FALSE
U21_WT	Q9Y276	BCS1L	0|2	2	1	2	5|5	0	0	0	0	0	-22.63	0.2	0.81		0|2	2	1	419	BCS1_HUMAN	FALSE
U21_WT	Q9Y3D0	CIAO2B	0|2	2	1	2	5|4	0	0	0	0	0	-20.48	0.22	0.81	Q9H9T3|O75190|Q9UL15|P12236|	0|2	2	1	163	CIA2B_HUMAN	FALSE
U21_WT	Q9Y6D6	ARFGEF1	0|2	2	1	2	0|5	0	0	0	0	0	-11.22	0.4	0.81	P01889|Q13459|Q9Y6D5|	0|2	2	1	1849	BIG1_HUMAN	FALSE
U21_WT	Q66K74	MAP1S	0|2	2	1	2	0|5	0	0	0	0	0	-11.22	0.4	0.81	Q9UKB1|P61769|Q9Y297|P78362|	0|2	2	1	1059	MAP1S_HUMAN	FALSE
U21_WT	Q9NS87	KIF15	0|2	2	1	2	5|4	0	0	0	0	0	-20.48	0.22	0.81	Q9Y5K6|	0|2	2	1	1388	KIF15_HUMAN	FALSE
U21_NRD	O75940	SMNDC1	6|9	15	7.5	2	0|0	1	1	1	1	1	9.1	75	0	Q9BTD8|O43395|Q9BWJ5|	5|5	10	5	238	SPF30_HUMAN	FALSE
U21_NRD	P05161	ISG15	6|9	15	7.5	2	0|0	1	1	1	1	1	9.1	75	0	Q6P1X5|O14879|P19525|P46776|	4|3	7	3.5	165	ISG15_HUMAN	FALSE
U21_NRD	Q6P1X5	TAF2	10|5	15	7.5	2	0|0	1	1	1	1	1	7.47	75	0	Q7Z7C8|	8|3	11	5.5	1199	TAF2_HUMAN	FALSE
U21_NRD	Q8IY21	DDX60	8|7	15	7.5	2	0|0	1	1	1	1	1	10.71	75	0		7|5	12	6	1712	DDX60_HUMAN	FALSE
U21_NRD	P62266	RPS23	10|4	14	7	2	0|0	1	1	1	1	1	5.79	70	0	P62857|P62861|P63173|P84098|Q71UM5|	3|3	6	3	143	RS23_HUMAN	FALSE
U21_NRD	Q13444	ADAM15	7|7	14	7	2	0|0	1	1	1	1	1	10.71	70	0	Q9NRD1|	5|4	9	4.5	863	ADA15_HUMAN	FALSE
U21_NRD	Q9BRT6	LLPH	8|6	14	7	2	0|0	1	1	1	1	1	9.1	70	0		3|3	6	3	129	LLPH_HUMAN	FALSE
U21_NRD	Q9P035	HACD3	6|8	14	7	2	0|0	1	1	1	1	1	9.1	70	0		4|4	8	4	362	HACD3_HUMAN	FALSE
U21_NRD	P42677	RPS27	6|8	14	7	2	0|0	1	1	1	1	1	9.1	70	0	O15371|P42766|P46776|P62266|P62857|P62861|P63173|Q969Q0|Q71UM5|	2|2	4	2	84	RS27_HUMAN	FALSE
U21_NRD	P61254	RPL26	9|4	13	6.5	2	0|0	1	1	1	1	1	5.79	65	0	P61353|Q8TDN6|P61513|P42766|P63173|P84098|Q9NY93|	5|3	8	4	145	RL26_HUMAN	FALSE
U21_NRD	P63173	RPL38	7|6	13	6.5	2	0|0	1	1	1	1	1	9.1	65	0	P84098|	3|4	7	3.5	70	RL38_HUMAN	FALSE
U21_NRD	Q12912	IRAG2	3|10	13	6.5	2	0|0	0.99	1	0.99	1	0.99	4.04	65	0		3|7	10	5	555	IRAG2_HUMAN	FALSE
U21_NRD	Q8IY81	FTSJ3	7|6	13	6.5	2	0|0	1	1	1	1	1	9.1	65	0	Q8TDN6|Q9BVJ6|O95478|P19525|Q96GA3|Q9NVN8|Q9NY93|	5|5	10	5	847	SPB1_HUMAN	FALSE
U21_NRD	Q96GA3	LTV1	6|7	13	6.5	2	0|0	1	1	1	1	1	9.1	65	0		2|2	4	2	475	LTV1_HUMAN	FALSE
U21_NRD	Q9BY77	POLDIP3	5|8	13	6.5	2	0|0	1	1	1	1	1	7.47	65	0		3|4	7	3.5	421	PDIP3_HUMAN	FALSE
U21_NRD	Q9UIG0	BAZ1B	9|4	13	6.5	2	0|0	1	1	1	1	1	5.79	65	0		5|3	8	4	1483	BAZ1B_HUMAN	FALSE
U21_NRD	P41223	BUD31	8|4	12	6	2	0|0	1	1	1	1	1	5.79	60	0	Q16629|Q8TAD8|	3|2	5	2.5	144	BUD31_HUMAN	FALSE
U21_NRD	P61513	RPL37A	6|6	12	6	2	0|0	1	1	1	1	1	9.1	60	0	P42766|P46776|P62266|P62857|P63173|P84098|Q71UM5|	2|2	4	2	92	RL37A_HUMAN	FALSE
U21_NRD	P61769	B2M	6|6	12	6	2	0|0	1	1	1	1	1	9.1	60	0	Q03519|Q03518|	3|3	6	3	119	B2MG_HUMAN	FALSE
U21_NRD	Q8NCA5	FAM98A	8|4	12	6	2	0|0	1	1	1	1	1	5.79	60	0		4|3	7	3.5	518	FA98A_HUMAN	FALSE
U21_NRD	Q96T37	RBM15	5|7	12	6	2	0|0	1	1	1	1	1	7.47	60	0		3|3	6	3	977	RBM15_HUMAN	FALSE
U21_NRD	Q9NWH9	SLTM	4|8	12	6	2	0|0	1	1	1	1	1	5.79	60	0		3|4	7	3.5	1034	SLTM_HUMAN	FALSE
U21_NRD	P05114	HMGN1	6|5	11	5.5	2	0|0	1	1	1	1	1	7.47	55	0		2|2	4	2	100	HMGN1_HUMAN	FALSE
U21_NRD	Q7Z417	NUFIP2	3|8	11	5.5	2	0|0	0.99	1	0.99	1	0.99	4.04	55	0		3|5	8	4	695	NUFP2_HUMAN	FALSE
U21_NRD	Q3KQU3	MAP7D1	3|8	11	5.5	2	0|0	0.99	1	0.99	1	0.99	4.04	55	0	Q5SW79|	2|2	4	2	841	MA7D1_HUMAN	FALSE
U21_NRD	O95391	SLU7	5|5	10	5	2	0|0	1	1	1	1	1	7.47	50	0	O43395|Q9H2H8|	4|4	8	4	586	SLU7_HUMAN	FALSE
U21_NRD	O95478	NSA2	5|5	10	5	2	0|0	1	1	1	1	1	7.47	50	0	Q13823|	3|3	6	3	260	NSA2_HUMAN	FALSE
U21_NRD	Q13637	RAB32	5|5	10	5	2	0|0	1	1	1	1	1	7.47	50	0		2|2	4	2	225	RAB32_HUMAN	FALSE
U21_NRD	Q8NDD1	FSAF1	7|3	10	5	2	0|0	0.99	1	0.99	1	0.99	4.04	50	0		2|2	4	2	293	CA131_HUMAN	FALSE
U21_NRD	Q9BTD8	RBM42	5|5	10	5	2	0|0	1	1	1	1	1	7.47	50	0		2|2	4	2	480	RBM42_HUMAN	FALSE
U21_NRD	O15371	EIF3D	5|4	9	4.5	2	0|0	1	1	1	1	1	5.79	45	0	P42766|P62857|Q16629|	2|2	4	2	548	EIF3D_HUMAN	FALSE
U21_NRD	P40429	RPL13A	5|4	9	4.5	2	0|0	1	1	1	1	1	5.79	45	0	P61353|P42677|P61513|P42766|P46776|P62266|P63173|P84098|Q8NBJ4|	3|2	5	2.5	203	RL13A_HUMAN	FALSE
U21_NRD	Q13206	DDX10	4|4	8	4	2	0|0	1	1	1	1	1	5.79	40	0	Q9NY93|	2|2	4	2	875	DDX10_HUMAN	FALSE
U21_NRD	Q15004	PCLAF	5|3	8	4	2	0|0	0.99	1	0.99	1	0.99	4.04	40	0	P41223|	2|2	4	2	111	PAF15_HUMAN	FALSE
U21_NRD	Q99755	PIP5K1A	3|5	8	4	2	0|0	0.99	1	0.99	1	0.99	4.04	40	0	O60331|	3|3	6	3	562	PI51A_HUMAN	FALSE
U21_NRD	Q9BU76	C1orf35	4|4	8	4	2	0|0	1	1	1	1	1	5.79	40	0		3|3	6	3	263	MMTA2_HUMAN	FALSE
U21_NRD	Q9H0A0	NAT10	5|3	8	4	2	0|0	0.99	1	0.99	1	0.99	4.04	40	0	Q8IY37|	3|2	5	2.5	1025	NAT10_HUMAN	FALSE
U21_NRD	Q9NVN8	GNL3L	4|4	8	4	2	0|0	1	1	1	1	1	5.79	40	0		3|2	5	2.5	582	GNL3L_HUMAN	FALSE
U21_NRD	P50402	EMD	5|2	7	3.5	2	0|0	0.95	1	0.95	1	0.95	2.2	35	0	P02042|	4|2	6	3	254	EMD_HUMAN	FALSE
U21_NRD	Q96P11	NSUN5	3|4	7	3.5	2	0|0	0.99	1	0.99	1	0.99	4.04	35	0	Q13573|	2|2	4	2	429	NSUN5_HUMAN	FALSE
U21_NRD	Q9NVU7	SDAD1	4|3	7	3.5	2	0|0	0.99	1	0.99	1	0.99	4.04	35	0	O95478|	2|2	4	2	687	SDA1_HUMAN	FALSE
U21_NRD	P02768	ALB	3|3	6	3	2	0|0	0.98	0.98	0.98	0.98	0.98	4.04	30	0	P02790|P07477|	2|2	4	2	609	ALBU_HUMAN	FALSE
U21_NRD	P27105	STOM	3|3	6	3	2	0|0	0.98	0.98	0.98	0.98	0.98	4.04	30	0	Q9NRD1|P40429|P09234|Q9Y3E0|	2|2	4	2	288	STOM_HUMAN	FALSE
U21_NRD	P69905	HBA1	3|3	6	3	2	0|0	0.98	0.98	0.98	0.98	0.98	4.04	30	0		3|3	6	3	141	HBA_HUMAN	FALSE
U21_NRD	Q8TAD8	SNIP1	3|3	6	3	2	0|0	0.98	0.98	0.98	0.98	0.98	4.04	30	0		3|2	5	2.5	396	SNIP1_HUMAN	FALSE
U21_NRD	Q5SNT2	TMEM201	4|2	6	3	2	0|0	0.95	1	0.95	1	0.95	2.2	30	0.01	Q9NRD1|	2|2	4	2	666	TM201_HUMAN	FALSE
U21_NRD	Q96ME7	ZNF512	4|2	6	3	2	0|0	0.95	1	0.95	1	0.95	2.2	30	0.01		3|2	5	2.5	567	ZN512_HUMAN	FALSE
U21_NRD	Q9H501	ESF1	4|2	6	3	2	0|0	0.95	1	0.95	1	0.95	2.2	30	0.01		3|2	5	2.5	851	ESF1_HUMAN	FALSE
U21_NRD	Q12872	SFSWAP	2|4	6	3	2	0|0	0.95	1	0.95	1	0.95	2.2	30	0.01		2|2	4	2	951	SFSWA_HUMAN	FALSE
U21_NRD	P0C0S5	H2AZ1	3|2	5	2.5	2	0|0	0.94	0.98	0.94	0.98	0.94	2.2	25	0.01		2|2	4	2	128	H2AZ_HUMAN	FALSE
U21_NRD	P30414	NKTR	3|2	5	2.5	2	0|0	0.94	0.98	0.94	0.98	0.94	2.2	25	0.01	Q8TAD8|	3|2	5	2.5	1462	NKTR_HUMAN	FALSE
U21_NRD	Q8IWS0	PHF6	3|2	5	2.5	2	0|0	0.94	0.98	0.94	0.98	0.94	2.2	25	0.01	P0C0S5|	2|2	4	2	365	PHF6_HUMAN	FALSE
U21_NRD	Q8TDN6	BRIX1	2|3	5	2.5	2	0|0	0.94	0.98	0.94	0.98	0.94	2.2	25	0.01	O95478|Q9NY93|	2|2	4	2	353	BRX1_HUMAN	FALSE
U21_NRD	Q9BZI7	UPF3B	3|2	5	2.5	2	0|0	0.94	0.98	0.94	0.98	0.94	2.2	25	0.01		2|2	4	2	483	REN3B_HUMAN	FALSE
U21_NRD	Q9Y421	FAM32A	3|2	5	2.5	2	0|0	0.94	0.98	0.94	0.98	0.94	2.2	25	0.01		2|2	4	2	112	FA32A_HUMAN	FALSE
U21_NRD	Q14696	MESD	3|2	5	2.5	2	0|0	0.94	0.98	0.94	0.98	0.94	2.2	25	0.01		2|2	4	2	234	MESD_HUMAN	FALSE
U21_NRD	E9PRG8	C11orf98	2|2	4	2	2	0|0	0.9	0.9	0.9	0.9	0.9	2.2	20	0.02		2|2	4	2	123	CK098_HUMAN	FALSE
U21_NRD	P30273	FCER1G	2|2	4	2	2	0|0	0.9	0.9	0.9	0.9	0.9	2.2	20	0.02		2|2	4	2	86	FCERG_HUMAN	FALSE
U21_NRD	Q99986	VRK1	2|2	4	2	2	0|0	0.9	0.9	0.9	0.9	0.9	2.2	20	0.02	P38432|Q13573|P49756|P39748|Q9BWJ5|	2|2	4	2	396	VRK1_HUMAN	FALSE
U21_NRD	Q9UBV2	SEL1L	2|2	4	2	2	0|0	0.9	0.9	0.9	0.9	0.9	2.2	20	0.02		2|2	4	2	794	SE1L1_HUMAN	FALSE
U21_NRD	P41218	MNDA	9|4	13	6.5	2	0|2	0.69	0.95	0.69	0.95	0.69	-0.27	6.5	0.04		5|3	8	4	407	MNDA_HUMAN	FALSE
U21_NRD	Q5T3I0	GPATCH4	7|7	14	7	2	3|0	0.61	0.61	0.61	0.61	0.61	0.45	4.67	0.05		4|3	7	3.5	446	GPTC4_HUMAN	FALSE
U21_NRD	P26373	RPL13	7|4	11	5.5	2	2|0	0.64	0.85	0.64	0.85	0.64	-0.27	5.5	0.05	P62829|P62851|P62899|P83731|P61247|Q9Y3U8|P62750|P40429|P61254|P61353|P42677|P61513|O95478|P42766|P46776|P62266|P62857|P62861|P63173|Q9NX20|P84098|Q8IW41|Q71UM5|	4|2	6	3	211	RL13_HUMAN	FALSE
U21_NRD	P26583	HMGB2	7|4	11	5.5	2	0|2	0.64	0.85	0.64	0.85	0.64	-0.27	5.5	0.05		5|2	7	3.5	209	HMGB2_HUMAN	FALSE
U21_NRD	P38159	RBMX	15|6	21	10.5	2	0|4	0.59	0.91	0.59	0.91	0.59	-1	5.25	0.06	Q96A72|Q9HCD5|Q9NRD1|Q13573|O14879|P31350|P62857|	6|4	10	5	391	RBMX_HUMAN	FALSE
U21_NRD	Q14331	FRG1	8|12	20	10	2	4|2	0.59	0.97	0.59	0.97	0.59	-1.32	3.33	0.06	Q9HCG8|	5|7	12	6	258	FRG1_HUMAN	FALSE
U21_NRD	Q9BRR6	ADPGK	6|4	10	5	2	0|2	0.59	0.74	0.59	0.74	0.59	-0.27	5	0.06		3|2	5	2.5	497	ADPGK_HUMAN	FALSE
U21_NRD	Q9BSJ8	ESYT1	6|4	10	5	2	0|2	0.59	0.74	0.59	0.74	0.59	-0.27	5	0.06	Q9BUN8|	4|3	7	3.5	1104	ESYT1_HUMAN	FALSE
U21_NRD	P49761	CLK3	9|5	14	7	2	3|0	0.56	0.78	0.56	0.78	0.56	-0.64	4.67	0.08	P38159|Q16629|Q8TAD8|Q7Z6E9|	3|4	7	3.5	638	CLK3_HUMAN	FALSE
U21_NRD	O75494	SRSF10	7|6	13	6.5	2	0|3	0.55	0.61	0.55	0.61	0.55	-0.02	4.33	0.08	Q9BVJ6|Q8TAD8|	3|3	6	3	262	SRS10_HUMAN	FALSE
U21_NRD	Q8IXB1	DNAJC10	4|5	9	4.5	2	0|2	0.51	0.59	0.51	0.59	0.51	-0.27	4.5	0.09		3|3	6	3	793	DJC10_HUMAN	FALSE
U21_NRD	Q96AG4	LRRC59	4|5	9	4.5	2	2|0	0.51	0.59	0.51	0.59	0.51	-0.27	4.5	0.09		4|3	7	3.5	307	LRC59_HUMAN	FALSE
U21_NRD	Q9Y3U8	RPL36	4|5	9	4.5	2	0|2	0.51	0.59	0.51	0.59	0.51	-0.27	4.5	0.09	P62750|P40429|P61254|P61353|P61513|P42766|P46776|P62266|P62857|P63173|P84098|	2|3	5	2.5	105	RL36_HUMAN	FALSE
U21_NRD	P02769	ALB	35|18	53	26.5	2	9|9	0.5	1	0.5	1	0.5	-8.08	2.94	0.1		15|9	24	12	654	ALBU_BOVIN	FALSE
U21_NRD	P62899	RPL31	10|6	16	8	2	3|2	0.51	0.93	0.51	0.93	0.51	-2.24	3.2	0.1	P83731|P38159|P61247|Q9Y3U8|P62750|Q9BYG3|P40429|P61353|Q8IY81|P42677|P61513|P42766|P46776|P62266|P63173|P84098|Q71UM5|Q9NY93|	4|4	8	4	125	RL31_HUMAN	FALSE
U21_NRD	P01893	HLA-H	0|17	17	8.5	2	0|0	0.5	1	0.5	1	0.5	-2.34	85	0.11		0|5	5	2.5	362	HLAH_HUMAN	FALSE
U21_NRD	A0A075B6S2	IGKV2D-29	79|31	110	55	2	23|15	0.5	1	0.5	1	0.5	-24.93	2.89	0.12		6|5	11	5.5	120	KVD29_HUMAN	FALSE
U21_NRD	P46776	RPL27A	14|0	14	7	2	0|0	0.5	1	0.5	1	0.5	-2.34	70	0.12	P62266|P62861|P63173|P84098|Q969Q0|Q71UM5|	3|0	3	1.5	148	RL27A_HUMAN	FALSE
U21_NRD	P49756	RBM25	11|0	11	5.5	2	0|0	0.5	1	0.5	1	0.5	-2.34	55	0.12	P61513|O43395|P21127|	7|0	7	3.5	843	RBM25_HUMAN	FALSE
U21_NRD	Q16629	SRSF7	10|0	10	5	2	0|0	0.5	1	0.5	1	0.5	-2.34	50	0.13	Q7Z6E9|	3|0	3	1.5	238	SRSF7_HUMAN	FALSE
U21_NRD	P42766	RPL35	9|0	9	4.5	2	0|0	0.5	1	0.5	1	0.5	-2.34	45	0.13	P46776|P62266|P63173|P84098|	2|0	2	1	123	RL35_HUMAN	FALSE
U21_NRD	P62857	RPS28	9|0	9	4.5	2	0|0	0.5	1	0.5	1	0.5	-2.34	45	0.13	P62861|P63173|P84098|Q71UM5|	2|0	2	1	69	RS28_HUMAN	FALSE
U21_NRD	P62861	FAU	9|0	9	4.5	2	0|0	0.5	1	0.5	1	0.5	-2.34	45	0.13	Q71UM5|	2|0	2	1	133	RS30_HUMAN	FALSE
U21_NRD	Q96QD9	FYTTD1	9|0	9	4.5	2	0|0	0.5	1	0.5	1	0.5	-2.34	45	0.13		3|0	3	1.5	318	UIF_HUMAN	FALSE
U21_NRD	P84098	RPL19	9|0	9	4.5	2	0|0	0.5	1	0.5	1	0.5	-2.34	45	0.13	Q71UM5|	2|0	2	1	196	RL19_HUMAN	FALSE
U21_NRD	P04908	H2AC8	0|9	9	4.5	2	0|0	0.5	1	0.5	1	0.5	-2.34	45	0.13		0|3	3	1.5	130	H2A1B_HUMAN	FALSE
U21_NRD	P07477	PRSS1	0|9	9	4.5	2	0|0	0.5	1	0.5	1	0.5	-2.34	45	0.13		0|3	3	1.5	247	TRY1_HUMAN	FALSE
U21_NRD	A0JLT2	MED19	0|8	8	4	2	0|0	0.5	1	0.5	1	0.5	-2.34	40	0.14	P62487|	0|2	2	1	244	MED19_HUMAN	FALSE
U21_NRD	P39748	FEN1	7|0	7	3.5	2	0|0	0.5	1	0.5	1	0.5	-2.34	35	0.15		5|0	5	2.5	380	FEN1_HUMAN	FALSE
U21_NRD	P02790	HPX	6|0	6	3	2	0|0	0.5	1	0.5	1	0.5	-2.34	30	0.16		3|0	3	1.5	462	HEMO_HUMAN	FALSE
U21_NRD	Q9NX20	MRPL16	6|0	6	3	2	0|0	0.5	1	0.5	1	0.5	-2.34	30	0.16		3|0	3	1.5	251	RM16_HUMAN	FALSE
U21_NRD	Q03519	TAP2	0|6	6	3	2	0|0	0.5	1	0.5	1	0.5	-2.34	30	0.16	Q03518|	0|4	4	2	686	TAP2_HUMAN	FALSE
U21_NRD	P83881	RPL36A	0|6	6	3	2	0|0	0.5	1	0.5	1	0.5	-2.34	30	0.16		0|2	2	1	106	RL36A_HUMAN	FALSE
U21_NRD	P16401	H1-5	5|0	5	2.5	2	0|0	0.5	1	0.5	1	0.5	-2.34	25	0.19		3|0	3	1.5	226	H15_HUMAN	FALSE
U21_NRD	P31350	RRM2	5|0	5	2.5	2	0|0	0.5	1	0.5	1	0.5	-2.34	25	0.19	Q5SW79|	5|0	5	2.5	389	RIR2_HUMAN	FALSE
U21_NRD	Q9NXV2	KCTD5	5|0	5	2.5	2	0|0	0.5	1	0.5	1	0.5	-2.34	25	0.19		2|0	2	1	234	KCTD5_HUMAN	FALSE
U21_NRD	O00203	AP3B1	0|5	5	2.5	2	0|0	0.5	1	0.5	1	0.5	-2.34	25	0.19		0|3	3	1.5	1094	AP3B1_HUMAN	FALSE
U21_NRD	P35610	SOAT1	0|5	5	2.5	2	0|0	0.5	1	0.5	1	0.5	-2.34	25	0.19	P62491|Q9Y3E0|	0|3	3	1.5	550	SOAT1_HUMAN	FALSE
U21_NRD	P36897	TGFBR1	0|5	5	2.5	2	0|0	0.5	1	0.5	1	0.5	-2.34	25	0.19	Q9Y3E0|	0|2	2	1	503	TGFR1_HUMAN	FALSE
U21_NRD	P42224	STAT1	15|0	15	7.5	2	0|2	0.5	1	0.5	1	0.5	-5.13	7.5	0.22	P01889|P05161|P19525|Q92541|	10|0	10	5	750	STAT1_HUMAN	FALSE
U21_NRD	O60869	EDF1	4|0	4	2	2	0|0	0.5	1	0.5	1	0.5	-2.34	20	0.22		3|0	3	1.5	148	EDF1_HUMAN	FALSE
U21_NRD	O75396	SEC22B	4|0	4	2	2	0|0	0.5	1	0.5	1	0.5	-2.34	20	0.22	Q9Y3E0|	3|0	3	1.5	215	SC22B_HUMAN	FALSE
U21_NRD	P02679	FGG	4|0	4	2	2	0|0	0.5	1	0.5	1	0.5	-2.34	20	0.22		2|0	2	1	453	FIBG_HUMAN	FALSE
U21_NRD	P09382	LGALS1	4|0	4	2	2	0|0	0.5	1	0.5	1	0.5	-2.34	20	0.22	Q9Y3E0|	2|0	2	1	135	LEG1_HUMAN	FALSE
U21_NRD	P16104	H2AX	4|0	4	2	2	0|0	0.5	1	0.5	1	0.5	-2.34	20	0.22	Q9UIG0|	2|0	2	1	143	H2AX_HUMAN	FALSE
U21_NRD	P62304	SNRPE	4|0	4	2	2	0|0	0.5	1	0.5	1	0.5	-2.34	20	0.22		2|0	2	1	92	RUXE_HUMAN	FALSE
U21_NRD	P62491	RAB11A	4|0	4	2	2	0|0	0.5	1	0.5	1	0.5	-2.34	20	0.22	P20339|	3|0	3	1.5	216	RB11A_HUMAN	FALSE
U21_NRD	Q13442	PDAP1	4|0	4	2	2	0|0	0.5	1	0.5	1	0.5	-2.34	20	0.22		2|0	2	1	181	HAP28_HUMAN	FALSE
U21_NRD	Q15050	RRS1	4|0	4	2	2	0|0	0.5	1	0.5	1	0.5	-2.34	20	0.22	Q8IY81|P61513|O95478|P84098|Q9NY93|	2|0	2	1	365	RRS1_HUMAN	FALSE
U21_NRD	Q6P5R6	RPL22L1	4|0	4	2	2	0|0	0.5	1	0.5	1	0.5	-2.34	20	0.22		2|0	2	1	122	RL22L_HUMAN	FALSE
U21_NRD	Q9H2H8	PPIL3	4|0	4	2	2	0|0	0.5	1	0.5	1	0.5	-2.34	20	0.22		3|0	3	1.5	161	PPIL3_HUMAN	FALSE
U21_NRD	Q9NZM5	NOP53	4|0	4	2	2	0|0	0.5	1	0.5	1	0.5	-2.34	20	0.22		2|0	2	1	478	NOP53_HUMAN	FALSE
U21_NRD	Q9ULW0	TPX2	4|0	4	2	2	0|0	0.5	1	0.5	1	0.5	-2.34	20	0.22		3|0	3	1.5	747	TPX2_HUMAN	FALSE
U21_NRD	P35251	RFC1	4|0	4	2	2	0|0	0.5	1	0.5	1	0.5	-2.34	20	0.22		2|0	2	1	1148	RFC1_HUMAN	FALSE
U21_NRD	Q6DKI1	RPL7L1	0|4	4	2	2	0|0	0.5	1	0.5	1	0.5	-2.34	20	0.22		0|2	2	1	255	RL7L_HUMAN	FALSE
U21_NRD	Q96A72	MAGOHB	0|4	4	2	2	0|0	0.5	1	0.5	1	0.5	-2.34	20	0.22		0|3	3	1.5	148	MGN2_HUMAN	FALSE
U21_NRD	Q9HCG8	CWC22	0|4	4	2	2	0|0	0.5	1	0.5	1	0.5	-2.34	20	0.22	Q9Y421|	0|2	2	1	908	CWC22_HUMAN	FALSE
U21_NRD	Q9P219	CCDC88C	0|4	4	2	2	0|0	0.5	1	0.5	1	0.5	-2.34	20	0.22		0|3	3	1.5	2028	DAPLE_HUMAN	FALSE
U21_NRD	Q9UMZ2	SYNRG	0|12	12	6	2	0|2	0.5	0.99	0.5	0.99	0.5	-5.13	6	0.28		0|6	6	3	1314	SYNRG_HUMAN	FALSE
U21_NRD	O14879	IFIT3	3|0	3	1.5	2	0|0	0.49	0.98	0.49	0.98	0.49	-2.34	15	0.28	P09234|P62304|	2|0	2	1	490	IFIT3_HUMAN	FALSE
U21_NRD	P09234	SNRPC	3|0	3	1.5	2	0|0	0.49	0.98	0.49	0.98	0.49	-2.34	15	0.28	P62304|	2|0	2	1	159	RU1C_HUMAN	FALSE
U21_NRD	P12259	F5	3|0	3	1.5	2	0|0	0.49	0.98	0.49	0.98	0.49	-2.34	15	0.28		2|0	2	1	2224	FA5_HUMAN	FALSE
U21_NRD	P12314	FCGR1A	3|0	3	1.5	2	0|0	0.49	0.98	0.49	0.98	0.49	-2.34	15	0.28		2|0	2	1	374	FCGR1_HUMAN	FALSE
U21_NRD	P19525	EIF2AK2	3|0	3	1.5	2	0|0	0.49	0.98	0.49	0.98	0.49	-2.34	15	0.28	Q9NZM5|	3|0	3	1.5	551	E2AK2_HUMAN	FALSE
U21_NRD	P20339	RAB5A	3|0	3	1.5	2	0|0	0.49	0.98	0.49	0.98	0.49	-2.34	15	0.28		2|0	2	1	215	RAB5A_HUMAN	FALSE
U21_NRD	P61353	RPL27	3|0	3	1.5	2	0|0	0.49	0.98	0.49	0.98	0.49	-2.34	15	0.28	Q8TDN6|P42677|P61513|O95478|P42766|P46776|P62266|P63173|P84098|Q9NY93|	3|0	3	1.5	136	RL27_HUMAN	FALSE
U21_NRD	Q15785	TOMM34	3|0	3	1.5	2	0|0	0.49	0.98	0.49	0.98	0.49	-2.34	15	0.28		2|0	2	1	309	TOM34_HUMAN	FALSE
U21_NRD	Q7Z7C8	TAF8	3|0	3	1.5	2	0|0	0.49	0.98	0.49	0.98	0.49	-2.34	15	0.28		2|0	2	1	310	TAF8_HUMAN	FALSE
U21_NRD	Q8WYP5	AHCTF1	3|0	3	1.5	2	0|0	0.49	0.98	0.49	0.98	0.49	-2.34	15	0.28		2|0	2	1	2266	ELYS_HUMAN	FALSE
U21_NRD	Q96EY4	TMA16	3|0	3	1.5	2	0|0	0.49	0.98	0.49	0.98	0.49	-2.34	15	0.28		2|0	2	1	203	TMA16_HUMAN	FALSE
U21_NRD	Q9BXS6	NUSAP1	3|0	3	1.5	2	0|0	0.49	0.98	0.49	0.98	0.49	-2.34	15	0.28		2|0	2	1	441	NUSAP_HUMAN	FALSE
U21_NRD	Q9H0G5	NSRP1	3|0	3	1.5	2	0|0	0.49	0.98	0.49	0.98	0.49	-2.34	15	0.28		2|0	2	1	558	NSRP1_HUMAN	FALSE
U21_NRD	Q9HB58	SP110	3|0	3	1.5	2	0|0	0.49	0.98	0.49	0.98	0.49	-2.34	15	0.28		2|0	2	1	689	SP110_HUMAN	FALSE
U21_NRD	Q9UH17	APOBEC3B	3|0	3	1.5	2	0|0	0.49	0.98	0.49	0.98	0.49	-2.34	15	0.28		3|0	3	1.5	382	ABC3B_HUMAN	FALSE
U21_NRD	Q8IY37	DHX37	3|0	3	1.5	2	0|0	0.49	0.98	0.49	0.98	0.49	-2.34	15	0.28	Q9NY93|	2|0	2	1	1157	DHX37_HUMAN	FALSE
U21_NRD	Q969Q0	RPL36AL	3|0	3	1.5	2	0|0	0.49	0.98	0.49	0.98	0.49	-2.34	15	0.28		2|0	2	1	106	RL36L_HUMAN	FALSE
U21_NRD	Q7Z6E9	RBBP6	3|0	3	1.5	2	0|0	0.49	0.98	0.49	0.98	0.49	-2.34	15	0.28		2|0	2	1	1792	RBBP6_HUMAN	FALSE
U21_NRD	Q9BUN8	DERL1	3|0	3	1.5	2	0|0	0.49	0.98	0.49	0.98	0.49	-2.34	15	0.28	O75396|P02768|Q9UBV2|Q8TCT9|	2|0	2	1	251	DERL1_HUMAN	FALSE
U21_NRD	Q2TBE0	CWF19L2	3|0	3	1.5	2	0|0	0.49	0.98	0.49	0.98	0.49	-2.34	15	0.28		2|0	2	1	894	C19L2_HUMAN	FALSE
U21_NRD	Q13823	GNL2	3|0	3	1.5	2	0|0	0.49	0.98	0.49	0.98	0.49	-2.34	15	0.28	Q9NY93|	2|0	2	1	731	NOG2_HUMAN	FALSE
U21_NRD	P19823	ITIH2	3|0	3	1.5	2	0|0	0.49	0.98	0.49	0.98	0.49	-2.34	15	0.28		2|0	2	1	946	ITIH2_HUMAN	FALSE
U21_NRD	Q5TEC6	H3-7	3|0	3	1.5	2	0|0	0.49	0.98	0.49	0.98	0.49	-2.34	15	0.28		2|0	2	1	136	H37_HUMAN	FALSE
U21_NRD	P09132	SRP19	3|0	3	1.5	2	0|0	0.49	0.98	0.49	0.98	0.49	-2.34	15	0.28		2|0	2	1	144	SRP19_HUMAN	FALSE
U21_NRD	Q71UM5	RPS27L	3|0	3	1.5	2	0|0	0.49	0.98	0.49	0.98	0.49	-2.34	15	0.28		2|0	2	1	84	RS27L_HUMAN	FALSE
U21_NRD	Q8N5P1	ZC3H8	0|3	3	1.5	2	0|0	0.49	0.98	0.49	0.98	0.49	-2.34	15	0.28		0|2	2	1	291	ZC3H8_HUMAN	FALSE
U21_NRD	Q92541	RTF1	0|3	3	1.5	2	0|0	0.49	0.98	0.49	0.98	0.49	-2.34	15	0.28		0|3	3	1.5	710	RTF1_HUMAN	FALSE
U21_NRD	Q96K37	SLC35E1	0|3	3	1.5	2	0|0	0.49	0.98	0.49	0.98	0.49	-2.34	15	0.28		0|2	2	1	410	S35E1_HUMAN	FALSE
U21_NRD	Q9Y3E0	GOLT1B	0|3	3	1.5	2	0|0	0.49	0.98	0.49	0.98	0.49	-2.34	15	0.28		0|2	2	1	138	GOT1B_HUMAN	FALSE
U21_NRD	Q7Z4T9	CFAP91	0|3	3	1.5	2	0|0	0.49	0.98	0.49	0.98	0.49	-2.34	15	0.28		0|2	2	1	767	CFA91_HUMAN	FALSE
U21_NRD	O00182	LGALS9	2|0	2	1	2	0|0	0.45	0.9	0.45	0.9	0.45	-2.34	10	0.35		2|0	2	1	355	LEG9_HUMAN	FALSE
U21_NRD	O43395	PRPF3	2|0	2	1	2	0|0	0.45	0.9	0.45	0.9	0.45	-2.34	10	0.35	P09234|Q16629|Q8TAD8|	2|0	2	1	683	PRPF3_HUMAN	FALSE
U21_NRD	P02042	HBD	2|0	2	1	2	0|0	0.45	0.9	0.45	0.9	0.45	-2.34	10	0.35		2|0	2	1	147	HBD_HUMAN	FALSE
U21_NRD	P18615	NELFE	2|0	2	1	2	0|0	0.45	0.9	0.45	0.9	0.45	-2.34	10	0.35	Q8WUQ7|	2|0	2	1	380	NELFE_HUMAN	FALSE
U21_NRD	P21127	CDK11B	2|0	2	1	2	0|0	0.45	0.9	0.45	0.9	0.45	-2.34	10	0.35		2|0	2	1	795	CD11B_HUMAN	FALSE
U21_NRD	P33947	KDELR2	2|0	2	1	2	0|0	0.45	0.9	0.45	0.9	0.45	-2.34	10	0.35		2|0	2	1	212	ERD22_HUMAN	FALSE
U21_NRD	P55010	EIF5	2|0	2	1	2	0|0	0.45	0.9	0.45	0.9	0.45	-2.34	10	0.35		2|0	2	1	431	IF5_HUMAN	FALSE
U21_NRD	P57088	TMEM33	2|0	2	1	2	0|0	0.45	0.9	0.45	0.9	0.45	-2.34	10	0.35		2|0	2	1	247	TMM33_HUMAN	FALSE
U21_NRD	Q00059	TFAM	2|0	2	1	2	0|0	0.45	0.9	0.45	0.9	0.45	-2.34	10	0.35		2|0	2	1	246	TFAM_HUMAN	FALSE
U21_NRD	Q03393	PTS	2|0	2	1	2	0|0	0.45	0.9	0.45	0.9	0.45	-2.34	10	0.35		2|0	2	1	145	PTPS_HUMAN	FALSE
U21_NRD	Q03518	TAP1	2|0	2	1	2	0|0	0.45	0.9	0.45	0.9	0.45	-2.34	10	0.35		2|0	2	1	748	TAP1_HUMAN	FALSE
U21_NRD	Q13573	SNW1	2|0	2	1	2	0|0	0.45	0.9	0.45	0.9	0.45	-2.34	10	0.35	Q96T37|P39748|P41223|Q16629|Q8TAD8|Q96QD9|P09132|O00203|	2|0	2	1	536	SNW1_HUMAN	FALSE
U21_NRD	Q14624	ITIH4	2|0	2	1	2	0|0	0.45	0.9	0.45	0.9	0.45	-2.34	10	0.35		2|0	2	1	930	ITIH4_HUMAN	FALSE
U21_NRD	Q8WUQ7	CACTIN	2|0	2	1	2	0|0	0.45	0.9	0.45	0.9	0.45	-2.34	10	0.35		2|0	2	1	758	CATIN_HUMAN	FALSE
U21_NRD	Q96N66	MBOAT7	2|0	2	1	2	0|0	0.45	0.9	0.45	0.9	0.45	-2.34	10	0.35	Q9H1C4|Q9Y3E0|	2|0	2	1	472	MBOA7_HUMAN	FALSE
U21_NRD	Q9BWJ5	SF3B5	2|0	2	1	2	0|0	0.45	0.9	0.45	0.9	0.45	-2.34	10	0.35		2|0	2	1	86	SF3B5_HUMAN	FALSE
U21_NRD	Q9H1C4	UNC93B1	2|0	2	1	2	0|0	0.45	0.9	0.45	0.9	0.45	-2.34	10	0.35	Q9UBV2|Q8TCT9|Q9Y3E0|	2|0	2	1	597	UN93B_HUMAN	FALSE
U21_NRD	P13674	P4HA1	2|0	2	1	2	0|0	0.45	0.9	0.45	0.9	0.45	-2.34	10	0.35		2|0	2	1	534	P4HA1_HUMAN	FALSE
U21_NRD	Q8IYA6	CKAP2L	2|0	2	1	2	0|0	0.45	0.9	0.45	0.9	0.45	-2.34	10	0.35		2|0	2	1	745	CKP2L_HUMAN	FALSE
U21_NRD	Q8WVM8	SCFD1	2|0	2	1	2	0|0	0.45	0.9	0.45	0.9	0.45	-2.34	10	0.35		2|0	2	1	642	SCFD1_HUMAN	FALSE
U21_NRD	P08648	ITGA5	2|0	2	1	2	0|0	0.45	0.9	0.45	0.9	0.45	-2.34	10	0.35	P36897|Q9NRD1|Q9UBV2|	2|0	2	1	1049	ITA5_HUMAN	FALSE
U21_NRD	Q8IW41	MAPKAPK5	2|0	2	1	2	0|0	0.45	0.9	0.45	0.9	0.45	-2.34	10	0.35		2|0	2	1	473	MAPK5_HUMAN	FALSE
U21_NRD	Q9GZR2	REXO4	2|0	2	1	2	0|0	0.45	0.9	0.45	0.9	0.45	-2.34	10	0.35		2|0	2	1	422	REXO4_HUMAN	FALSE
U21_NRD	O60331	PIP5K1C	2|0	2	1	2	0|0	0.45	0.9	0.45	0.9	0.45	-2.34	10	0.35		2|0	2	1	668	PI51C_HUMAN	FALSE
U21_NRD	O76096	CST7	2|0	2	1	2	0|0	0.45	0.9	0.45	0.9	0.45	-2.34	10	0.35		2|0	2	1	145	CYTF_HUMAN	FALSE
U21_NRD	Q8TCT9	HM13	2|0	2	1	2	0|0	0.45	0.9	0.45	0.9	0.45	-2.34	10	0.35		2|0	2	1	377	HM13_HUMAN	FALSE
U21_NRD	Q8IX01	SUGP2	2|0	2	1	2	0|0	0.45	0.9	0.45	0.9	0.45	-2.34	10	0.35		2|0	2	1	1082	SUGP2_HUMAN	FALSE
U21_NRD	O00400	SLC33A1	0|2	2	1	2	0|0	0.45	0.9	0.45	0.9	0.45	-2.34	10	0.35	Q03518|	0|2	2	1	549	ACATN_HUMAN	FALSE
U21_NRD	P49750	YLPM1	0|2	2	1	2	0|0	0.45	0.9	0.45	0.9	0.45	-2.34	10	0.35		0|2	2	1	2146	YLPM1_HUMAN	FALSE
U21_NRD	P60059	SEC61G	0|2	2	1	2	0|0	0.45	0.9	0.45	0.9	0.45	-2.34	10	0.35		0|2	2	1	68	SC61G_HUMAN	FALSE
U21_NRD	Q5SW79	CEP170	0|2	2	1	2	0|0	0.45	0.9	0.45	0.9	0.45	-2.34	10	0.35		0|2	2	1	1584	CE170_HUMAN	FALSE
U21_NRD	Q5VWQ0	RSBN1	0|2	2	1	2	0|0	0.45	0.9	0.45	0.9	0.45	-2.34	10	0.35		0|2	2	1	802	RSBN1_HUMAN	FALSE
U21_NRD	Q8N5M9	JAGN1	0|2	2	1	2	0|0	0.45	0.9	0.45	0.9	0.45	-2.34	10	0.35		0|2	2	1	183	JAGN1_HUMAN	FALSE
U21_NRD	Q8NBJ4	GOLM1	0|2	2	1	2	0|0	0.45	0.9	0.45	0.9	0.45	-2.34	10	0.35		0|2	2	1	401	GOLM1_HUMAN	FALSE
U21_NRD	Q8NHQ9	DDX55	0|2	2	1	2	0|0	0.45	0.9	0.45	0.9	0.45	-2.34	10	0.35	Q9NY93|	0|2	2	1	600	DDX55_HUMAN	FALSE
U21_NRD	Q8WY22	BRI3BP	0|2	2	1	2	0|0	0.45	0.9	0.45	0.9	0.45	-2.34	10	0.35		0|2	2	1	251	BRI3B_HUMAN	FALSE
U21_NRD	Q96QH2	PRAM1	0|2	2	1	2	0|0	0.45	0.9	0.45	0.9	0.45	-2.34	10	0.35		0|2	2	1	670	PRAM_HUMAN	FALSE
U21_NRD	Q9NRD1	FBXO6	0|2	2	1	2	0|0	0.45	0.9	0.45	0.9	0.45	-2.34	10	0.35	P50402|Q9UBV2|	0|2	2	1	293	FBX6_HUMAN	FALSE
U21_NRD	Q9P1Y6	PHRF1	0|2	2	1	2	0|0	0.45	0.9	0.45	0.9	0.45	-2.34	10	0.35		0|2	2	1	1649	PHRF1_HUMAN	FALSE
U21_NRD	Q9Y3A2	UTP11	0|2	2	1	2	0|0	0.45	0.9	0.45	0.9	0.45	-2.34	10	0.35		0|2	2	1	253	UTP11_HUMAN	FALSE
U21_NRD	Q9Y6D5	ARFGEF2	0|2	2	1	2	0|0	0.45	0.9	0.45	0.9	0.45	-2.34	10	0.35	Q13573|	0|2	2	1	1785	BIG2_HUMAN	FALSE
U21_NRD	P62487	POLR2G	0|2	2	1	2	0|0	0.45	0.9	0.45	0.9	0.45	-2.34	10	0.35		0|2	2	1	172	RPB7_HUMAN	FALSE
U21_NRD	Q9NY93	DDX56	0|2	2	1	2	0|0	0.45	0.9	0.45	0.9	0.45	-2.34	10	0.35	P83881|	0|2	2	1	547	DDX56_HUMAN	FALSE
U21_NRD	Q9H2W6	MRPL46	0|2	2	1	2	0|0	0.45	0.9	0.45	0.9	0.45	-2.34	10	0.35		0|2	2	1	279	RM46_HUMAN	FALSE
U21_NRD	P62829	RPL23	36|24	60	30	2	15|11	0.43	0.87	0.43	0.87	0.43	-13.52	2.31	0.4	P62851|P62899|P83731|P61247|Q9Y3U8|P62750|Q9BYG3|Q9NRD1|P40429|P61254|P61353|Q15050|Q8TDN6|P42677|P61513|P42766|P46776|P62266|P62857|P63173|P84098|Q71UM5|Q8NHQ9|	5|5	10	5	140	RL23_HUMAN	FALSE
U21_NRD	P15880	RPS2	31|26	57	28.5	2	14|9	0.44	0.87	0.44	0.87	0.44	-5.12	2.48	0.4	P26373|P62829|P62851|P62899|P83731|P61247|Q9Y3U8|P62750|Q9BYG3|P16104|P40429|P61353|Q9H0A0|P42677|Q1ED39|P61513|P42766|P46776|P62266|P62857|P62861|P63173|Q96GA3|Q9BRT6|P84098|Q71UM5|	10|9	19	9.5	293	RS2_HUMAN	FALSE
U21_NRD	O60814	H2BC12	16|0	16	8	2	5|0	0.43	0.86	0.43	0.86	0.43	-11.22	3.2	0.4		5|0	5	2.5	126	H2B1K_HUMAN	FALSE
U21_NRD	P04439	HLA-A	9|3	12	6	2	0|3	0.43	0.78	0.43	0.78	0.43	-2.45	4	0.4	P01889|P61769|Q03519|Q03518|Q9BUN8|	5|2	7	3.5	365	HLAA_HUMAN	FALSE
U21_NRD	P60866	RPS20	6|5	11	5.5	2	0|3	0.42	0.49	0.42	0.49	0.42	-0.64	3.67	0.4	P62750|Q9NRD1|P40429|P61353|P42677|P61513|O15371|P42766|P46776|P62266|P62857|P62861|P63173|P84098|Q71UM5|	2|2	4	2	119	RS20_HUMAN	FALSE
U21_NRD	Q9BXP5	SRRT	6|5	11	5.5	2	0|3	0.42	0.49	0.42	0.49	0.42	-0.64	3.67	0.4	Q8TAD8|	3|2	5	2.5	876	SRRT_HUMAN	FALSE
U21_NRD	P52756	RBM5	15|9	24	12	2	7|0	0.38	0.66	0.38	0.66	0.38	-2.21	3.43	0.41		8|5	13	6.5	815	RBM5_HUMAN	FALSE
U21_NRD	P61247	RPS3A	15|2	17	8.5	2	0|5	0.41	0.83	0.41	0.83	0.41	-7.26	3.4	0.41	Q9Y3U8|P62750|Q9BYG3|P40429|P61254|P61353|P42677|P61513|P42766|P46776|P62266|P62857|P63173|Q8IY37|P84098|Q71UM5|Q9NY93|	5|2	7	3.5	264	RS3A_HUMAN	FALSE
U21_NRD	Q14684	RRP1B	7|10	17	8.5	2	3|3	0.41	0.75	0.41	0.75	0.41	-2.59	2.83	0.41	Q86V81|Q9HCN8|	5|6	11	5.5	758	RRP1B_HUMAN	FALSE
U21_NRD	Q9HCN8	SDF2L1	4|10	14	7	2	0|4	0.38	0.69	0.38	0.69	0.38	-2.76	3.5	0.41	Q9UBS4|Q9NRD1|	3|4	7	3.5	221	SDF2L_HUMAN	FALSE
U21_NRD	P84103	SRSF3	12|14	26	13	2	8|0	0.31	0.41	0.31	0.41	0.31	-1.34	3.25	0.42	Q03518|Q13573|Q9BVJ6|P41223|Q16629|	3|2	5	2.5	164	SRSF3_HUMAN	FALSE
U21_NRD	O76094	SRP72	11|5	16	8	2	0|5	0.34	0.64	0.34	0.64	0.34	-3.11	3.2	0.42	Q9BYG3|Q8IY81|Q13573|Q9NVN8|	6|2	8	4	671	SRP72_HUMAN	FALSE
U21_NRD	Q14444	CAPRIN1	13|3	16	8	2	0|6	0.32	0.65	0.32	0.65	0.32	-7.33	2.67	0.42	Q9NRD1|	7|3	10	5	709	CAPR1_HUMAN	FALSE
U21_NRD	Q9P2N5	RBM27	6|4	10	5	2	3|0	0.34	0.49	0.34	0.49	0.34	-1.43	3.33	0.42		4|3	7	3.5	1060	RBM27_HUMAN	FALSE
U21_NRD	Q16875	PFKFB3	5|2	7	3.5	2	0|2	0.34	0.59	0.34	0.59	0.34	-2.24	3.5	0.42		5|2	7	3.5	520	F263_HUMAN	FALSE
U21_NRD	Q9UBS4	DNAJB11	2|5	7	3.5	2	0|2	0.34	0.59	0.34	0.59	0.34	-2.24	3.5	0.42	Q9NRD1|O15371|	2|3	5	2.5	358	DJB11_HUMAN	FALSE
U21_NRD	P35659	DEK	13|8	21	10.5	2	3|6	0.27	0.54	0.27	0.54	0.27	-6.29	2.33	0.43	Q8IY81|Q9BVJ6|Q9UIG0|P61513|	7|2	9	4.5	375	DEK_HUMAN	FALSE
U21_NRD	Q14966	ZNF638	9|6	15	7.5	2	5|0	0.28	0.45	0.28	0.45	0.28	-2.17	3	0.43	Q13573|	5|4	9	4.5	1978	ZN638_HUMAN	FALSE
U21_NRD	P62917	RPL8	7|5	12	6	2	0|4	0.28	0.41	0.28	0.41	0.28	-1.79	3	0.43	Q9Y3U8|P62750|Q9NRD1|P40429|P61254|P61353|Q8IY81|P42677|P61513|P42766|P46776|P62266|P63173|P84098|Q9GZR2|Q13823|	3|2	5	2.5	257	RL8_HUMAN	FALSE
U21_NRD	O15127	SCAMP2	6|3	9	4.5	2	0|3	0.29	0.49	0.29	0.49	0.29	-2.45	3	0.43	Q8N5M9|	2|2	4	2	329	SCAM2_HUMAN	FALSE
U21_NRD	P56134	ATP5MF	8|0	8	4	2	0|4	0.27	0.53	0.27	0.53	0.27	-8.98	2	0.43		2|0	2	1	94	ATPK_HUMAN	FALSE
U21_NRD	Q13185	CBX3	9|6	15	7.5	2	2|4	0.25	0.48	0.25	0.48	0.25	-3.91	2.5	0.44		3|2	5	2.5	183	CBX3_HUMAN	FALSE
U21_NRD	Q12907	LMAN2	4|9	13	6.5	2	0|5	0.23	0.45	0.23	0.45	0.23	-4.23	2.6	0.44	P05161|	3|5	8	4	356	LMAN2_HUMAN	FALSE
U21_NRD	P46781	RPS9	9|0	9	4.5	2	3|3	0.24	0.48	0.24	0.48	0.24	-13.88	1.5	0.44	P61247|Q9Y3U8|P62750|Q9NRD1|P40429|P61254|P61353|P42677|P61513|O15371|P42766|P46776|P62266|P62857|P62861|P63173|P84098|Q9NY93|	3|0	3	1.5	194	RS9_HUMAN	FALSE
U21_NRD	P06753	TPM3	6|0	6	3	2	0|3	0.25	0.49	0.25	0.49	0.25	-7.3	2	0.44	O14879|	4|0	4	2	285	TPM3_HUMAN	FALSE
U21_NRD	P46777	RPL5	6|0	6	3	2	0|3	0.25	0.49	0.25	0.49	0.25	-7.3	2	0.44	Q9BYG3|Q9NRD1|P40429|P61254|P61353|Q15050|Q8IY81|Q8TDN6|Q9H0A0|P42677|P61513|O95478|P42766|P46776|P62266|P62857|P62861|P63173|P84098|Q71UM5|Q9NY93|	4|0	4	2	297	RL5_HUMAN	FALSE
U21_NRD	P62241	RPS8	7|3	10	5	2	0|4	0.21	0.41	0.21	0.41	0.21	-3.95	2.5	0.45	Q9Y3U8|P62750|Q9BYG3|P40429|P61254|P61353|Q9H0A0|P42677|P61513|Q8N5P1|O95478|P42766|P46776|P62266|P62857|P63173|Q9BRT6|Q9NX20|P84098|Q71UM5|Q9H2W6|	3|2	5	2.5	208	RS8_HUMAN	FALSE
U21_NRD	P18085	ARF4	4|0	4	2	2	0|2	0.22	0.43	0.22	0.43	0.22	-5.13	2	0.45	Q9NRD1|P09382|	2|0	2	1	180	ARF4_HUMAN	FALSE
U21_NRD	Q15363	TMED2	4|0	4	2	2	0|2	0.22	0.43	0.22	0.43	0.22	-5.13	2	0.45		3|0	3	1.5	201	TMED2_HUMAN	FALSE
U21_NRD	Q9GZT3	SLIRP	4|0	4	2	2	0|2	0.22	0.43	0.22	0.43	0.22	-5.13	2	0.45	P09234|P63173|	2|0	2	1	109	SLIRP_HUMAN	FALSE
U21_NRD	Q9UBQ5	EIF3K	4|0	4	2	2	0|2	0.22	0.43	0.22	0.43	0.22	-5.13	2	0.45	O15371|	3|0	3	1.5	218	EIF3K_HUMAN	FALSE
U21_NRD	P19388	POLR2E	0|4	4	2	2	0|2	0.22	0.43	0.22	0.43	0.22	-5.13	2	0.45	A0JLT2|P62487|	0|3	3	1.5	210	RPAB1_HUMAN	FALSE
U21_NRD	P32969	RPL9	15|11	26	13	2	5|6	0.19	0.37	0.19	0.37	0.19	-5.65	2.36	0.46	P62829|P62851|P62899|P83731|P61247|Q9Y3U8|P62750|P40429|P61353|Q8IY81|P42677|P61513|P42766|P46776|P62266|P62857|P63173|Q9NX20|P84098|Q71UM5|	6|5	11	5.5	192	RL9_HUMAN	FALSE
U21_NRD	O76021	RSL1D1	10|6	16	8	2	3|4	0.2	0.4	0.2	0.4	0.2	-5.61	2.29	0.46	Q14684|Q9BYG3|Q15050|P84098|	4|4	8	4	490	RL1D1_HUMAN	FALSE
U21_NRD	Q96GQ7	DDX27	6|5	11	5.5	2	0|4	0.21	0.27	0.21	0.27	0.21	-1.79	2.75	0.46	Q9BYG3|Q8IY81|Q9BVJ6|Q7Z6E9|	4|4	8	4	796	DDX27_HUMAN	FALSE
U21_NRD	P13489	RNH1	7|0	7	3.5	2	0|4	0.2	0.41	0.2	0.41	0.2	-8.98	1.75	0.46		4|0	4	2	461	RINI_HUMAN	FALSE
U21_NRD	P31153	MAT2A	7|0	7	3.5	2	4|0	0.2	0.41	0.2	0.41	0.2	-8.98	1.75	0.46	P61247|O00400|Q9NRD1|	5|0	5	2.5	395	METK2_HUMAN	FALSE
U21_NRD	Q9Y4E8	USP15	33|17	50	25	2	15|9	0.18	0.35	0.18	0.35	0.18	-19.67	2.08	0.47	P36897|O43395|Q9BXS6|	16|10	26	13	981	UBP15_HUMAN	FALSE
U21_NRD	P18124	RPL7	3|2	5	2.5	2	0|2	0.17	0.24	0.17	0.24	0.17	-2.24	2.5	0.47	P62750|Q9BYG3|P40429|P61353|Q15050|Q8TDN6|P42677|P61513|P42766|P46776|P62266|P62857|P63173|P84098|Q71UM5|	3|2	5	2.5	248	RL7_HUMAN	FALSE
U21_NRD	P63220	RPS21	5|0	5	2.5	2	0|3	0.17	0.35	0.17	0.35	0.17	-7.3	1.67	0.47	P62750|P61353|P61513|P62266|P62857|P84098|Q71UM5|	3|0	3	1.5	83	RS21_HUMAN	FALSE
U21_NRD	Q5VWG9	TAF3	2|3	5	2.5	2	2|0	0.17	0.24	0.17	0.24	0.17	-2.24	2.5	0.47		2|2	4	2	929	TAF3_HUMAN	FALSE
U21_NRD	Q8N954	GPATCH11	0|5	5	2.5	2	3|0	0.17	0.35	0.17	0.35	0.17	-7.3	1.67	0.47		0|2	2	1	285	GPT11_HUMAN	FALSE
U21_NRD	Q14562	DHX8	21|18	39	19.5	2	9|7	0.14	0.28	0.14	0.28	0.14	-4.77	2.44	0.48	P55081|P61254|Q8IY81|Q13573|Q8TAD8|Q8WUQ7|Q969Q0|	13|7	20	10	1220	DHX8_HUMAN	FALSE
U21_NRD	P46087	NOP2	7|5	12	6	2	3|2	0.15	0.27	0.15	0.27	0.15	-3.56	2.4	0.48	P62829|Q86V81|Q9GZR7|P62750|Q9BYG3|Q15050|Q8IY81|Q8TDN6|Q9H0A0|Q9BVJ6|O95478|P19525|P84098|Q9NY93|	4|5	9	4.5	812	NOP2_HUMAN	FALSE
U21_NRD	P63244	RACK1	11|0	11	5.5	2	0|7	0.14	0.28	0.14	0.28	0.14	-15.35	1.57	0.48	P42224|Q9NRD1|P05161|P42677|P61513|P46776|P84098|Q71UM5|Q8NBJ4|	6|0	6	3	317	RACK1_HUMAN	FALSE
U21_NRD	Q07666	KHDRBS1	8|3	11	5.5	2	0|5	0.16	0.32	0.16	0.32	0.16	-5.59	2.2	0.48	Q13573|Q96T37|	3|2	5	2.5	443	KHDR1_HUMAN	FALSE
U21_NRD	Q16666	IFI16	4|3	7	3.5	2	0|3	0.14	0.19	0.14	0.19	0.14	-2.45	2.33	0.48	Q8IXB1|Q9BYG3|Q9P035|Q15050|Q8IY81|Q8TDN6|Q9H0A0|Q9UH17|Q13206|P38432|Q8WVK2|Q96T37|Q9BVJ6|Q9UIG0|P49756|O95478|P19525|Q13442|Q8WYP5|Q96ME7|Q9BY77|Q9H501|Q9GZR2|Q13823|Q5SW79|Q9Y3A2|Q9NY93|P83881|	3|2	5	2.5	785	IF16_HUMAN	FALSE
U21_NRD	Q49A26	GLYR1	12|6	18	9	2	5|4	0.13	0.25	0.13	0.25	0.13	-9.07	2	0.49	P35251|	6|2	8	4	553	GLYR1_HUMAN	FALSE
U21_NRD	Q13243	SRSF5	2|6	8	4	2	4|0	0.13	0.27	0.13	0.27	0.13	-5.46	2	0.49	Q9HCN8|Q13573|Q9BVJ6|O15371|O43395|Q16629|	2|2	4	2	272	SRSF5_HUMAN	FALSE
U21_NRD	P0DME0	SETSIP	0|6	6	3	2	4|0	0.13	0.27	0.13	0.27	0.13	-8.98	1.5	0.49		0|3	3	1.5	302	SETLP_HUMAN	FALSE
U21_NRD	P25398	RPS12	3|0	3	1.5	2	0|2	0.12	0.24	0.12	0.24	0.12	-5.13	1.5	0.49	P61247|Q9Y3U8|P62750|P40429|P61353|P42677|P61513|O15371|P42766|P46776|P62266|P62857|P62861|P63173|P84098|Q71UM5|	2|0	2	1	132	RS12_HUMAN	FALSE
U21_NRD	Q9NP97	DYNLRB1	3|0	3	1.5	2	0|2	0.12	0.24	0.12	0.24	0.12	-5.13	1.5	0.49		2|0	2	1	96	DLRB1_HUMAN	FALSE
U21_NRD	Q9Y3B4	SF3B6	3|0	3	1.5	2	0|2	0.12	0.24	0.12	0.24	0.12	-5.13	1.5	0.49	Q8IY81|Q13573|Q9BVJ6|Q16629|Q9BWJ5|	2|0	2	1	125	SF3B6_HUMAN	FALSE
U21_NRD	Q10570	CPSF1	3|0	3	1.5	2	0|2	0.12	0.24	0.12	0.24	0.12	-5.13	1.5	0.49	Q13573|Q7Z6E9|	2|0	2	1	1443	CPSF1_HUMAN	FALSE
U21_NRD	P14927	UQCRB	0|3	3	1.5	2	2|0	0.12	0.24	0.12	0.24	0.12	-5.13	1.5	0.49	P15880|P62829|	0|2	2	1	111	QCR7_HUMAN	FALSE
U21_NRD	P24390	KDELR1	0|3	3	1.5	2	0|2	0.12	0.24	0.12	0.24	0.12	-5.13	1.5	0.49		0|3	3	1.5	212	ERD21_HUMAN	FALSE
U21_NRD	Q14498	RBM39	36|33	69	34.5	2	13|15	0.11	0.22	0.11	0.22	0.11	-5.08	2.46	0.51	Q15050|Q13573|Q9BVJ6|P49756|O43395|P46776|Q16629|	15|11	26	13	530	RBM39_HUMAN	FALSE
U21_NRD	P62910	RPL32	6|6	12	6	2	5|0	0.1	0.1	0.1	0.1	0.1	-2.17	2.4	0.51	P83731|P61247|P62750|Q9NRD1|P40429|P61353|P61513|P46776|P62266|P84098|Q9NY93|	4|4	8	4	135	RL32_HUMAN	FALSE
U21_NRD	P22307	SCP2	4|0	4	2	2	0|3	0.1	0.19	0.1	0.19	0.1	-7.3	1.33	0.52		3|0	3	1.5	547	SCP2_HUMAN	FALSE
U21_NRD	Q9BTT0	ANP32E	4|0	4	2	2	0|3	0.1	0.19	0.1	0.19	0.1	-7.3	1.33	0.52	Q96QD9|	3|0	3	1.5	268	AN32E_HUMAN	FALSE
U21_NRD	P62753	RPS6	18|11	29	14.5	2	8|6	0.09	0.18	0.09	0.18	0.09	-10.74	2.07	0.53	P62829|P62851|P62899|P83731|P61247|Q9Y3U8|P62750|Q9BYG3|Q9NRD1|P40429|P61254|P61353|Q15050|P42677|P61513|P42766|P46776|P55010|P62266|P62857|P62861|P63173|P84098|Q71UM5|	6|4	10	5	249	RS6_HUMAN	FALSE
U21_NRD	P62269	RPS18	14|8	22	11	2	5|6	0.07	0.15	0.07	0.15	0.07	-9.73	2	0.53	P62829|P62851|P62899|P83731|P61247|Q9Y3U8|P62750|P40429|P61254|P61353|P42677|Q8IWS0|P61513|O15371|P42766|P46776|P62266|P62857|P62861|P63173|P84098|	5|4	9	4.5	152	RS18_HUMAN	FALSE
U21_NRD	P01024	C3	5|6	11	5.5	2	5|0	0.07	0.1	0.07	0.1	0.07	-3.11	2.2	0.53		3|4	7	3.5	1663	CO3_HUMAN	FALSE
U21_NRD	P99999	CYCS	5|3	8	4	2	0|4	0.08	0.14	0.08	0.14	0.08	-3.95	2	0.53		4|2	6	3	104	CYC_HUMAN	FALSE
U21_NRD	P05107	ITGB2	5|2	7	3.5	2	0|4	0.07	0.14	0.07	0.14	0.07	-5.46	1.75	0.53		5|2	7	3.5	769	ITB2_HUMAN	FALSE
U21_NRD	Q00688	FKBP3	5|0	5	2.5	2	0|4	0.07	0.14	0.07	0.14	0.07	-8.98	1.25	0.53		3|0	3	1.5	224	FKBP3_HUMAN	FALSE
U21_NRD	Q2TAY7	SMU1	5|0	5	2.5	2	0|4	0.07	0.14	0.07	0.14	0.07	-8.98	1.25	0.53	P50402|	5|0	5	2.5	513	SMU1_HUMAN	FALSE
U21_NRD	Q8NBJ5	COLGALT1	5|0	5	2.5	2	0|4	0.07	0.14	0.07	0.14	0.07	-8.98	1.25	0.53	Q9NRD1|	5|0	5	2.5	622	GT251_HUMAN	FALSE
U21_NRD	Q00403	GTF2B	2|2	4	2	2	2|0	0.1	0.1	0.1	0.1	0.1	-2.24	2	0.53	P62487|	2|2	4	2	316	TF2B_HUMAN	FALSE
U21_NRD	O00567	NOP56	35|24	59	29.5	2	16|9	0.07	0.13	0.07	0.13	0.07	-12.82	2.36	0.54	P15880|P26373|P35659|P62829|P62851|P62899|P83731|Q14011|Q9GZR7|P61247|Q9Y3U8|P62750|Q9BYG3|P40429|P61254|Q15050|Q8IY81|Q8TDN6|Q9H0A0|Q13206|P35251|P42677|Q9BVJ6|P61513|O95478|P46776|Q8IY37|P84098|Q8NHQ9|Q9NY93|	16|12	28	14	594	NOP56_HUMAN	FALSE
U21_NRD	O14880	MGST3	8|0	8	4	2	0|6	0.07	0.14	0.07	0.14	0.07	-13.09	1.33	0.54	Q9Y3E0|	4|0	4	2	152	MGST3_HUMAN	FALSE
U21_NRD	P62318	SNRPD3	6|4	10	5	2	2|3	0.05	0.1	0.05	0.1	0.05	-4.93	2	0.55	Q13573|O14879|O43395|P62304|Q71UM5|	3|2	5	2.5	126	SMD3_HUMAN	FALSE
U21_NRD	Q8N684	CPSF7	4|6	10	5	2	3|2	0.05	0.1	0.05	0.1	0.05	-4.93	2	0.55	Q13573|	4|3	7	3.5	471	CPSF7_HUMAN	FALSE
U21_NRD	Q9NXE8	CWC25	6|4	10	5	2	3|2	0.05	0.1	0.05	0.1	0.05	-4.93	2	0.55		4|2	6	3	425	CWC25_HUMAN	FALSE
U21_NRD	O14874	BCKDK	6|0	6	3	2	0|5	0.05	0.1	0.05	0.1	0.05	-11.22	1.2	0.55		2|0	2	1	412	BCKD_HUMAN	FALSE
U21_NRD	Q9H7N4	SCAF1	0|6	6	3	2	5|0	0.05	0.1	0.05	0.1	0.05	-11.22	1.2	0.55	Q9BYG3|P02768|P62487|	0|2	2	1	1312	SFR19_HUMAN	FALSE
U21_NRD	P46977	STT3A	2|0	2	1	2	0|2	0.05	0.1	0.05	0.1	0.05	-5.13	1	0.55	Q9NRD1|Q9H1C4|	2|0	2	1	705	STT3A_HUMAN	FALSE
U21_NRD	Q07020	RPL18	2|0	2	1	2	0|2	0.05	0.1	0.05	0.1	0.05	-5.13	1	0.55	Q9BYG3|Q9NRD1|P40429|P61254|P61353|P42677|P61513|P42766|P46776|P62266|P62857|P62861|P63173|P84098|Q71UM5|	2|0	2	1	188	RL18_HUMAN	FALSE
U21_NRD	Q14956	GPNMB	2|0	2	1	2	0|2	0.05	0.1	0.05	0.1	0.05	-5.13	1	0.55		2|0	2	1	572	GPNMB_HUMAN	FALSE
U21_NRD	Q96IX5	ATP5MK	2|0	2	1	2	0|2	0.05	0.1	0.05	0.1	0.05	-5.13	1	0.55		2|0	2	1	58	ATPMK_HUMAN	FALSE
U21_NRD	Q9BVK6	TMED9	2|0	2	1	2	2|0	0.05	0.1	0.05	0.1	0.05	-5.13	1	0.55	O75396|	2|0	2	1	235	TMED9_HUMAN	FALSE
U21_NRD	P80303	NUCB2	2|0	2	1	2	0|2	0.05	0.1	0.05	0.1	0.05	-5.13	1	0.55		2|0	2	1	420	NUCB2_HUMAN	FALSE
U21_NRD	Q14847	LASP1	2|0	2	1	2	0|2	0.05	0.1	0.05	0.1	0.05	-5.13	1	0.55	P09382|Q96QD9|Q5SW79|	2|0	2	1	261	LASP1_HUMAN	FALSE
U21_NRD	Q92688	ANP32B	2|0	2	1	2	0|2	0.05	0.1	0.05	0.1	0.05	-5.13	1	0.55		2|0	2	1	251	AN32B_HUMAN	FALSE
U21_NRD	Q9BZF1	OSBPL8	0|2	2	1	2	0|2	0.05	0.1	0.05	0.1	0.05	-5.13	1	0.55	Q9Y3E0|	0|2	2	1	889	OSBL8_HUMAN	FALSE
U21_NRD	P46783	RPS10	24|19	43	21.5	2	3|13	0.04	0.08	0.04	0.08	0.04	-5.69	2.69	0.57	P62829|P62851|P62899|P83731|P61247|Q9Y3U8|P62750|Q9NRD1|P16104|P40429|P61353|P42677|P61513|O43395|P42766|P46776|P62266|P62857|P63173|P84098|	8|5	13	6.5	165	RS10_HUMAN	FALSE
U21_NRD	Q16630	CPSF6	11|8	19	9.5	2	5|4	0.04	0.09	0.04	0.09	0.04	-6.29	2.11	0.57	Q13573|	5|4	9	4.5	551	CPSF6_HUMAN	FALSE
U21_NRD	P30050	RPL12	7|5	12	6	2	0|6	0.04	0.07	0.04	0.07	0.04	-4.56	2	0.57	P61247|Q9Y3U8|P62750|P40429|P61353|P42677|P61513|P42766|P46776|P62266|P62857|P62861|P63173|P84098|Q71UM5|	4|2	6	3	165	RL12_HUMAN	FALSE
U21_NRD	Q6PKG0	LARP1	7|5	12	6	2	0|6	0.04	0.07	0.04	0.07	0.04	-4.56	2	0.57	Q9BYG3|Q8TAD8|	4|4	8	4	1096	LARP1_HUMAN	FALSE
U21_NRD	P26447	S100A4	3|0	3	1.5	2	0|3	0.04	0.08	0.04	0.08	0.04	-7.3	1	0.57	P16104|	3|0	3	1.5	101	S10A4_HUMAN	FALSE
U21_NRD	P31949	S100A11	3|0	3	1.5	2	0|3	0.04	0.08	0.04	0.08	0.04	-7.3	1	0.57		3|0	3	1.5	105	S10AB_HUMAN	FALSE
U21_NRD	Q9BZE4	GTPBP4	3|0	3	1.5	2	0|3	0.04	0.08	0.04	0.08	0.04	-7.3	1	0.57	Q9BYG3|Q9NVU7|P61353|Q15050|Q8TDN6|Q13573|Q9BVJ6|O95478|P19525|Q9NVN8|Q9NZM5|Q13823|Q8NHQ9|Q9NY93|	2|0	2	1	634	GTPB4_HUMAN	FALSE
U21_NRD	P37108	SRP14	0|3	3	1.5	2	0|3	0.04	0.08	0.04	0.08	0.04	-7.3	1	0.57	Q9BYG3|Q8IWS0|P84098|Q9NY93|	0|2	2	1	136	SRP14_HUMAN	FALSE
U21_NRD	P79522	PRR3	0|3	3	1.5	2	3|0	0.04	0.08	0.04	0.08	0.04	-7.3	1	0.57	P38159|Q9BYG3|	0|2	2	1	188	PRR3_HUMAN	FALSE
U21_NRD	Q08378	GOLGA3	0|3	3	1.5	2	0|3	0.04	0.08	0.04	0.08	0.04	-7.3	1	0.57		0|3	3	1.5	1498	GOGA3_HUMAN	FALSE
U21_NRD	Q03701	CEBPZ	0|3	3	1.5	2	0|3	0.04	0.08	0.04	0.08	0.04	-7.3	1	0.57	Q9NY93|	0|2	2	1	1054	CEBPZ_HUMAN	FALSE
U21_NRD	P06748	NPM1	17|5	22	11	2	4|9	0.03	0.07	0.03	0.07	0.03	-17.42	1.69	0.59	P08708|P15880|P23458|P26373|P62851|P83731|Q14684|Q5T3I0|Q9GZR7|O76094|P61247|Q9Y3U8|P62750|Q9BYG3|Q9NRD1|Q9NVU7|Q8WUA2|P16104|P16401|P40429|P61353|Q15050|Q6DKI1|Q8IY81|Q8TDN6|Q9H0A0|P42677|Q1ED39|Q8IWS0|Q8NCA5|P61513|O95478|P09382|P19525|P42766|P46776|P62266|P62857|P62861|P63173|Q8WYP5|Q96ME7|Q9NXV2|Q9NZM5|P84098|Q969Q0|Q9GZR2|Q13823|Q71UM5|Q9NY93|Q9H2W6|	7|4	11	5.5	294	NPM_HUMAN	FALSE
U21_NRD	Q14739	LBR	7|5	12	6	2	3|3	0.04	0.07	0.04	0.07	0.04	-5.27	2	0.59	Q9Y3E0|	5|4	9	4.5	615	LBR_HUMAN	FALSE
U21_NRD	P46013	MKI67	4|3	7	3.5	2	0|4	0.04	0.06	0.04	0.06	0.04	-3.95	1.75	0.59	O00400|Q9BYG3|	3|2	5	2.5	3256	KI67_HUMAN	FALSE
U21_NRD	P12004	PCNA	4|0	4	2	2	0|4	0.03	0.06	0.03	0.06	0.03	-8.98	1	0.59	Q15004|Q9NRD1|P05161|P35251|Q9UIG0|P39748|Q7Z6E9|	3|0	3	1.5	261	PCNA_HUMAN	FALSE
U21_NRD	P30533	LRPAP1	4|0	4	2	2	0|4	0.03	0.06	0.03	0.06	0.03	-8.98	1	0.59		3|0	3	1.5	357	AMRP_HUMAN	FALSE
U21_NRD	Q02543	RPL18A	4|0	4	2	2	0|4	0.03	0.06	0.03	0.06	0.03	-8.98	1	0.59	Q9Y3U8|P62750|Q9BYG3|P40429|P61353|Q15050|Q8IY81|Q8TDN6|P42677|P61513|P42766|P46776|P62266|P63173|P84098|Q9NY93|	2|0	2	1	176	RL18A_HUMAN	FALSE
U21_NRD	Q9Y277	VDAC3	8|4	12	6	2	4|3	0.03	0.05	0.03	0.05	0.03	-8.42	1.71	0.6	Q9NRD1|Q8N5M9|	4|4	8	4	283	VDAC3_HUMAN	FALSE
U21_NRD	P63241	EIF5A	5|0	5	2.5	2	0|5	0.02	0.04	0.02	0.04	0.02	-11.22	1	0.6		3|0	3	1.5	154	IF5A1_HUMAN	FALSE
U21_NRD	Q9Y224	RTRAF	5|0	5	2.5	2	0|5	0.02	0.04	0.02	0.04	0.02	-11.22	1	0.6	Q8NCA5|	3|0	3	1.5	244	RTRAF_HUMAN	FALSE
U21_NRD	P62701	RPS4X	19|11	30	15	2	8|8	0.01	0.03	0.01	0.03	0.01	-14.2	1.88	0.61	P62829|P62851|P62899|P83731|Q9GZR7|P61247|Q9Y3U8|P62750|Q9NRD1|P40429|P61254|P61353|Q15050|Q8TDN6|P42677|P61513|O15371|P42766|P46776|P62266|P62857|P62861|P63173|P84098|Q71UM5|	8|4	12	6	263	RS4X_HUMAN	FALSE
U21_NRD	O00303	EIF3F	14|8	22	11	2	6|6	0.02	0.03	0.02	0.03	0.02	-11.47	1.83	0.61	P10321|Q9NRD1|O15371|P21127|Q9H2W6|	6|5	11	5.5	357	EIF3F_HUMAN	FALSE
U21_NRD	P0C0L4	C4A	9|5	14	7	2	3|5	0.02	0.04	0.02	0.04	0.02	-8.74	1.75	0.61	P02768|	3|2	5	2.5	1744	CO4A_HUMAN	FALSE
U21_NRD	Q9Y520	PRRC2C	3|9	12	6	2	3|5	0.02	0.04	0.02	0.04	0.02	-11.63	1.5	0.61		2|7	9	4.5	2896	PRC2C_HUMAN	FALSE
U21_NRD	P17096	HMGA1	4|5	9	4.5	2	3|2	0.02	0.03	0.02	0.03	0.02	-4.93	1.8	0.61	P26583|	3|3	6	3	107	HMGA1_HUMAN	FALSE
U21_NRD	O43390	HNRNPR	22|14	36	18	2	3|13	0.01	0.03	0.01	0.03	0.01	-10.14	2.25	0.62	P15880|P62899|P38159|Q9NRD1|P16104|P61254|Q13573|P62266|	12|10	22	11	633	HNRPR_HUMAN	FALSE
U21_NRD	P62244	RPS15A	9|4	13	6.5	2	2|6	0.01	0.03	0.01	0.03	0.01	-9.95	1.62	0.62	P62829|P62851|P62899|P83731|P61247|Q9Y3U8|P62750|Q9BYG3|P40429|P61353|P42677|P61513|P42766|P46776|P62266|P62857|P62861|P63173|Q9NX20|P84098|Q71UM5|	4|3	7	3.5	130	RS15A_HUMAN	FALSE
U21_NRD	P23193	TCEA1	2|0	2	1	2	0|3	0.01	0.02	0.01	0.02	0.01	-7.3	0.67	0.62	P49756|Q92541|P62487|	2|0	2	1	301	TCEA1_HUMAN	FALSE
U21_NRD	P35244	RPA3	2|0	2	1	2	0|3	0.01	0.02	0.01	0.02	0.01	-7.3	0.67	0.62	P61247|Q14444|Q9BSJ8|P40429|P35251|Q96T37|P49756|O75396|P57088|Q9ULW0|P84098|	2|0	2	1	121	RFA3_HUMAN	FALSE
U21_NRD	P43487	RANBP1	2|0	2	1	2	0|3	0.01	0.02	0.01	0.02	0.01	-7.3	0.67	0.62		2|0	2	1	201	RANG_HUMAN	FALSE
U21_NRD	P51114	FXR1	2|0	2	1	2	0|3	0.01	0.02	0.01	0.02	0.01	-7.3	0.67	0.62	Q14444|	2|0	2	1	621	FXR1_HUMAN	FALSE
U21_NRD	P62942	FKBP1A	2|0	2	1	2	0|3	0.01	0.02	0.01	0.02	0.01	-7.3	0.67	0.62	P36897|	2|0	2	1	108	FKB1A_HUMAN	FALSE
U21_NRD	Q8WU90	ZC3H15	2|0	2	1	2	0|3	0.01	0.02	0.01	0.02	0.01	-7.3	0.67	0.62	P05161|	2|0	2	1	426	ZC3HF_HUMAN	FALSE
U21_NRD	Q9Y5L4	TIMM13	2|0	2	1	2	0|3	0.01	0.02	0.01	0.02	0.01	-7.3	0.67	0.62	P02768|	2|0	2	1	95	TIM13_HUMAN	FALSE
U21_NRD	P08758	ANXA5	7|0	7	3.5	2	0|7	0.01	0.02	0.01	0.02	0.01	-15.35	1	0.63	P16104|P05161|	4|0	4	2	319	ANXA5_HUMAN	FALSE
U21_NRD	P51858	HDGF	7|0	7	3.5	2	0|7	0.01	0.02	0.01	0.02	0.01	-15.35	1	0.63	P50402|Q8TDN6|P35251|Q8IWS0|Q9UIG0|P05114|P19525|P42766|P62266|Q16629|Q9BY77|P84098|	4|0	4	2	240	HDGF_HUMAN	FALSE
U21_NRD	O43684	BUB3	3|0	3	1.5	2	0|4	0.01	0.02	0.01	0.02	0.01	-8.98	0.75	0.64	Q13573|P61513|	2|0	2	1	328	BUB3_HUMAN	FALSE
U21_NRD	O75937	DNAJC8	3|0	3	1.5	2	4|0	0.01	0.02	0.01	0.02	0.01	-8.98	0.75	0.64	Q9ULW0|	2|0	2	1	253	DNJC8_HUMAN	FALSE
U21_NRD	P09661	SNRPA1	3|0	3	1.5	2	0|4	0.01	0.02	0.01	0.02	0.01	-8.98	0.75	0.64	P27105|O75940|P38432|Q13573|O14879|O43395|P09234|P41223|Q16629|Q9BWJ5|Q9BZI7|Q2TBE0|	2|0	2	1	255	RU2A_HUMAN	FALSE
U21_NRD	P62714	PPP2CB	3|0	3	1.5	2	0|4	0.01	0.02	0.01	0.02	0.01	-8.98	0.75	0.64		2|0	2	1	309	PP2AB_HUMAN	FALSE
U21_NRD	Q9UKM9	RALY	3|0	3	1.5	2	0|4	0.01	0.02	0.01	0.02	0.01	-8.98	0.75	0.64	Q13573|Q8IWS0|	2|0	2	1	306	RALY_HUMAN	FALSE
U21_NRD	Q13367	AP3B2	0|3	3	1.5	2	4|0	0.01	0.02	0.01	0.02	0.01	-8.98	0.75	0.64	O14617|	0|2	2	1	1082	AP3B2_HUMAN	FALSE
U21_NRD	Q6ULP2	AFTPH	0|3	3	1.5	2	4|0	0.01	0.02	0.01	0.02	0.01	-8.98	0.75	0.64		0|3	3	1.5	936	AFTIN_HUMAN	FALSE
U21_NRD	Q9UJV9	DDX41	18|10	28	14	2	10|5	0.01	0.02	0.01	0.02	0.01	-13.76	1.87	0.65	Q13573|	10|6	16	8	622	DDX41_HUMAN	FALSE
U21_NRD	Q8TCJ2	STT3B	7|6	13	6.5	2	5|2	0.01	0.01	0.01	0.01	0.01	-5.6	1.86	0.65	Q9NRD1|Q16629|Q9H1C4|	4|3	7	3.5	826	STT3B_HUMAN	FALSE
U21_NRD	P10599	TXN	7|5	12	6	2	3|4	0.01	0.01	0.01	0.01	0.01	-7	1.71	0.65	O14879|	2|2	4	2	104	THIO_HUMAN	FALSE
U21_NRD	Q92522	H1-10	4|4	8	4	2	2|3	0.01	0.01	0.01	0.01	0.01	-4.93	1.6	0.65	P16401|	3|3	6	3	213	H1X_HUMAN	FALSE
U21_NRD	P21291	CSRP1	2|4	6	3	2	0|5	0.01	0.01	0.01	0.01	0.01	-7.26	1.2	0.65		2|2	4	2	193	CSRP1_HUMAN	FALSE
U21_NRD	O15145	ARPC3	4|0	4	2	2	0|5	0.01	0.01	0.01	0.01	0.01	-11.22	0.8	0.65		2|0	2	1	178	ARPC3_HUMAN	FALSE
U21_NRD	P07686	HEXB	4|0	4	2	2	0|5	0.01	0.01	0.01	0.01	0.01	-11.22	0.8	0.65	Q9NRD1|	4|0	4	2	556	HEXB_HUMAN	FALSE
U21_NRD	Q9BY44	EIF2A	4|0	4	2	2	0|5	0.01	0.01	0.01	0.01	0.01	-11.22	0.8	0.65	P19525|P62266|	3|0	3	1.5	585	EIF2A_HUMAN	FALSE
U21_NRD	Q13428	TCOF1	15|20	35	17.5	2	6|11	0.01	0.01	0.01	0.01	0.01	-10.56	2.06	0.66	O75494|O75396|	7|10	17	8.5	1488	TCOF_HUMAN	FALSE
U21_NRD	P51571	SSR4	12|8	20	10	2	5|6	0.01	0.01	0.01	0.01	0.01	-9.73	1.82	0.66	Q9NRD1|	3|2	5	2.5	173	SSRD_HUMAN	FALSE
U21_NRD	P52292	KPNA2	9|8	17	8.5	2	5|4	0	0.01	0	0.01	0	-6.29	1.89	0.66	Q13573|Q7Z7C8|	4|5	9	4.5	529	IMA1_HUMAN	FALSE
U21_NRD	P07339	CTSD	14|0	14	7	2	0|12	0.01	0.01	0.01	0.01	0.01	-25.91	1.17	0.66	Q9NRD1|P16104|P20339|	6|0	6	3	412	CATD_HUMAN	FALSE
U21_NRD	Q6QNY1	BLOC1S2	5|5	10	5	2	4|2	0.01	0.01	0.01	0.01	0.01	-5.27	1.67	0.66		4|4	8	4	142	BL1S2_HUMAN	FALSE
U21_NRD	Q07065	CKAP4	4|5	9	4.5	2	6|0	0.01	0.01	0.01	0.01	0.01	-5.83	1.5	0.66	O00400|Q9Y3E0|	4|4	8	4	602	CKAP4_HUMAN	FALSE
U21_NRD	P61019	RAB2A	5|3	8	4	2	0|6	0.01	0.01	0.01	0.01	0.01	-7.33	1.33	0.66	P27105|P35610|P62491|P20339|	4|2	6	3	212	RAB2A_HUMAN	FALSE
U21_NRD	P16402	H1-3	5|2	7	3.5	2	0|6	0.01	0.01	0.01	0.01	0.01	-8.76	1.17	0.66	Q9NRD1|	3|2	5	2.5	221	H13_HUMAN	FALSE
U21_NRD	Q9ULZ3	PYCARD	5|0	5	2.5	2	0|6	0.01	0.01	0.01	0.01	0.01	-13.09	0.83	0.66		4|0	4	2	195	ASC_HUMAN	FALSE
U21_NRD	Q13151	HNRNPA0	14|12	26	13	2	5|8	0	0.01	0	0.01	0	-7.68	2	0.67	Q14011|P38159|P42677|Q13573|	6|4	10	5	305	ROA0_HUMAN	FALSE
U21_NRD	P61204	ARF3	13|0	13	6.5	2	0|12	0	0.01	0	0.01	0	-25.91	1.08	0.67		8|0	8	4	181	ARF3_HUMAN	FALSE
U21_NRD	P23141	CES1	9|0	9	4.5	2	0|9	0	0.01	0	0.01	0	-19.57	1	0.67		8|0	8	4	567	EST1_HUMAN	FALSE
U21_NRD	A0A075B6R9	IGKV2D-24	3|5	8	4	2	4|2	0	0.01	0	0.01	0	-8.12	1.33	0.67		2|2	4	2	120	KVD24_HUMAN	FALSE
U21_NRD	P62906	RPL10A	7|0	7	3.5	2	0|8	0	0	0	0	0	-17.31	0.88	0.67	Q9Y3U8|P62750|P40429|P61353|Q8TDN6|P42677|P61513|P42766|P46776|P62266|P62857|P63173|Q96QD9|P84098|Q969Q0|Q71UM5|	5|0	5	2.5	217	RL10A_HUMAN	FALSE
U21_NRD	Q8WXA9	SREK1	2|5	7	3.5	2	2|4	0	0.01	0	0.01	0	-9.55	1.17	0.67	O75494|P38159|Q9BYG3|P49756|Q16629|	2|2	4	2	508	SREK1_HUMAN	FALSE
U21_NRD	Q07021	C1QBP	6|0	6	3	2	0|7	0	0.01	0	0.01	0	-15.35	0.86	0.67	Q9NRD1|P50402|P38432|Q00059|Q96QD9|Q9Y3E0|Q9H2W6|	5|0	5	2.5	282	C1QBP_HUMAN	FALSE
U21_NRD	P98179	RBM3	11|6	17	8.5	2	7|4	0	0	0	0	0	-12.57	1.55	0.68	P38159|	6|4	10	5	157	RBM3_HUMAN	FALSE
U21_NRD	P14314	PRKCSH	11|5	16	8	2	5|6	0	0	0	0	0	-14.04	1.45	0.68	P16104|	5|3	8	4	528	GLU2B_HUMAN	FALSE
U21_NRD	P28838	LAP3	8|0	8	4	2	0|9	0	0	0	0	0	-19.57	0.89	0.68	P05161|	4|0	4	2	519	AMPL_HUMAN	FALSE
U21_NRD	P52597	HNRNPF	8|0	8	4	2	0|9	0	0	0	0	0	-19.57	0.89	0.68	Q9NRD1|Q13573|O60869|P09234|Q16629|	6|0	6	3	415	HNRPF_HUMAN	FALSE
U21_NRD	Q15008	PSMD6	8|0	8	4	2	0|9	0	0	0	0	0	-19.57	0.89	0.68		5|0	5	2.5	389	PSMD6_HUMAN	FALSE
U21_NRD	O75367	MACROH2A1	6|0	6	3	2	2|5	0	0	0	0	0	-16.09	0.86	0.68	P35659|	3|0	3	1.5	369	H2AY_HUMAN	FALSE
U21_NRD	Q9P1F3	ABRACL	4|0	4	2	2	0|6	0	0	0	0	0	-13.09	0.67	0.68		2|0	2	1	81	ABRAL_HUMAN	FALSE
U21_NRD	P20290	BTF3	3|0	3	1.5	2	0|5	0	0	0	0	0	-11.22	0.6	0.68	P16104|	2|0	2	1	206	BTF3_HUMAN	FALSE
U21_NRD	P49755	TMED10	3|0	3	1.5	2	0|5	0	0	0	0	0	-11.22	0.6	0.68	Q9NRD1|O75396|	3|0	3	1.5	219	TMEDA_HUMAN	FALSE
U21_NRD	P56537	EIF6	3|0	3	1.5	2	0|5	0	0	0	0	0	-11.22	0.6	0.68	Q9Y3U8|P40429|P61513|P19525|Q9BZI7|Q9NZM5|	2|0	2	1	245	IF6_HUMAN	FALSE
U21_NRD	P11717	IGF2R	0|3	3	1.5	2	5|0	0	0	0	0	0	-11.22	0.6	0.68	Q9NRD1|	0|2	2	1	2491	MPRI_HUMAN	FALSE
U21_NRD	P62841	RPS15	36|31	67	33.5	2	16|15	0	0	0	0	0	-12.6	2.16	0.69	P62851|P62899|P83731|P61247|Q9Y3U8|P62750|P61254|P61353|P42677|P61513|P46776|P62266|P62857|P62861|P84098|Q969Q0|	15|11	26	13	145	RS15_HUMAN	FALSE
U21_NRD	Q96BD8	SKA1	13|17	30	15	2	10|6	0	0	0	0	0	-11.42	1.88	0.69	Q5SW79|	6|5	11	5.5	255	SKA1_HUMAN	FALSE
U21_NRD	Q86UE4	MTDH	14|15	29	14.5	2	3|11	0	0	0	0	0	-7.32	2.07	0.69		10|8	18	9	582	LYRIC_HUMAN	FALSE
U21_NRD	P62847	RPS24	14|10	24	12	2	10|3	0	0	0	0	0	-10.11	1.85	0.69	P62851|P62899|P83731|P61247|Q9Y3U8|P62750|Q9BYG3|P61353|P42677|P61513|P42766|P62266|P62857|P62861|P84098|Q71UM5|	5|4	9	4.5	133	RS24_HUMAN	FALSE
U21_NRD	Q15233	NONO	17|7	24	12	2	2|13	0	0	0	0	0	-17.29	1.6	0.69	Q9Y3U8|P16104|Q13573|P31350|Q8IX01|P49750|	9|5	14	7	471	NONO_HUMAN	FALSE
U21_NRD	O75477	ERLIN1	8|9	17	8.5	2	4|6	0	0	0	0	0	-8	1.7	0.69	Q9NRD1|Q9Y3E0|	6|5	11	5.5	348	ERLN1_HUMAN	FALSE
U21_NRD	Q5W0B1	OBI1	8|4	12	6	2	5|4	0	0	0	0	0	-11.97	1.33	0.69		3|3	6	3	726	OBI1_HUMAN	FALSE
U21_NRD	Q9P0L0	VAPA	6|4	10	5	2	0|8	0	0	0	0	0	-9.26	1.25	0.69	P27105|P35610|Q9NRD1|Q9P035|Q03518|Q96N66|Q9Y3E0|	2|2	4	2	249	VAPA_HUMAN	FALSE
U21_NRD	P61604	HSPE1	9|0	9	4.5	2	0|10	0	0	0	0	0	-21.59	0.9	0.69		6|0	6	3	102	CH10_HUMAN	FALSE
U21_NRD	Q9BRS2	RIOK1	4|5	9	4.5	2	7|0	0	0	0	0	0	-7.51	1.29	0.69	Q9NRD1|Q13573|	2|3	5	2.5	568	RIOK1_HUMAN	FALSE
U21_NRD	P48047	ATP5PO	4|4	8	4	2	2|4	0	0	0	0	0	-6.67	1.33	0.69	O00400|Q9Y3E0|	3|2	5	2.5	213	ATPO_HUMAN	FALSE
U21_NRD	Q8NBS9	TXNDC5	5|2	7	3.5	2	0|7	0	0	0	0	0	-10.71	1	0.69		4|2	6	3	432	TXND5_HUMAN	FALSE
U21_NRD	P16949	STMN1	6|0	6	3	2	0|8	0	0	0	0	0	-17.31	0.75	0.69		4|0	4	2	149	STMN1_HUMAN	FALSE
U21_NRD	P37837	TALDO1	6|0	6	3	2	0|8	0	0	0	0	0	-17.31	0.75	0.69	P09382|	4|0	4	2	337	TALDO_HUMAN	FALSE
U21_NRD	P62333	PSMC6	5|0	5	2.5	2	0|7	0	0	0	0	0	-15.35	0.71	0.69	Q9NRD1|Q13573|	2|0	2	1	389	PRS10_HUMAN	FALSE
U21_NRD	P61326	MAGOH	3|0	3	1.5	2	2|3	0	0	0	0	0	-11.79	0.6	0.69	P83731|Q86V81|Q9Y3Y2|O75494|P38159|Q16875|P40429|P61254|Q13573|Q8IWS0|P46776|Q16629|Q8TAD8|Q96QD9|Q9BZI7|P84098|	3|0	3	1.5	146	MGN_HUMAN	FALSE
U21_NRD	O75506	HSBP1	0|3	3	1.5	2	3|2	0	0	0	0	0	-11.79	0.6	0.69		0|2	2	1	76	HSBP1_HUMAN	FALSE
U21_NRD	O00571	DDX3X	19|8	27	13.5	2	4|13	0	0	0	0	0	-19.61	1.59	0.7	P15880|Q86V81|Q9NRD1|O15371|P62266|	11|7	18	9	662	DDX3X_HUMAN	FALSE
U21_NRD	P17844	DDX5	14|7	21	10.5	2	5|9	0	0	0	0	0	-16.45	1.5	0.7	Q86V81|P38159|Q9NRD1|Q13573|P84098|P07477|	10|4	14	7	614	DDX5_HUMAN	FALSE
U21_NRD	P62316	SNRPD2	10|9	19	9.5	2	5|6	0	0	0	0	0	-8.34	1.73	0.7	Q13573|O14879|O43395|P62304|	4|3	7	3.5	118	SMD2_HUMAN	FALSE
U21_NRD	P49257	LMAN1	6|10	16	8	2	4|7	0	0	0	0	0	-12.57	1.45	0.7	P04439|P09382|	4|5	9	4.5	510	LMAN1_HUMAN	FALSE
U21_NRD	P09429	HMGB1	11|4	15	7.5	2	0|12	0	0	0	0	0	-16.26	1.25	0.7	P26583|	5|3	8	4	215	HMGB1_HUMAN	FALSE
U21_NRD	P35268	RPL22	9|5	14	7	2	5|5	0	0	0	0	0	-12.27	1.4	0.7	P62829|P62851|P62899|P83731|P61247|Q9Y3U8|P62750|P40429|P61254|P61353|P42677|Q8IWS0|P61513|P42766|P46776|P62266|P63173|P84098|Q71UM5|	3|3	6	3	128	RL22_HUMAN	FALSE
U21_NRD	Q13595	TRA2A	3|5	8	4	2	5|2	0	0	0	0	0	-9.88	1.14	0.7	O75494|P49756|O43395|P39748|P41223|Q16629|Q8TAD8|Q7Z6E9|	2|2	4	2	282	TRA2A_HUMAN	FALSE
U21_NRD	O95218	ZRANB2	2|5	7	3.5	2	3|4	0	0	0	0	0	-11.48	1	0.7	Q6PCB5|P50402|Q16629|Q5VWQ0|	2|3	5	2.5	330	ZRAB2_HUMAN	FALSE
U21_NRD	Q9NYV4	CDK12	3|4	7	3.5	2	4|2	0	0	0	0	0	-8.12	1.17	0.7	Q13573|	2|3	5	2.5	1490	CDK12_HUMAN	FALSE
U21_NRD	P46779	RPL28	5|0	5	2.5	2	2|5	0	0	0	0	0	-16.09	0.71	0.7	P62829|P62851|P61247|Q9Y3U8|P62750|Q9NRD1|P42766|P62266|P63173|P84098|	3|0	3	1.5	137	RL28_HUMAN	FALSE
U21_NRD	P28062	PSMB8	0|5	5	2.5	2	4|3	0	0	0	0	0	-16.11	0.71	0.7	Q03519|Q03518|	0|2	2	1	276	PSB8_HUMAN	FALSE
U21_NRD	O60234	GMFG	0|4	4	2	2	2|4	0	0	0	0	0	-13.88	0.67	0.7		0|2	2	1	142	GMFG_HUMAN	FALSE
U21_NRD	Q13616	CUL1	0|4	4	2	2	2|4	0	0	0	0	0	-13.88	0.67	0.7	Q14011|Q5T3I0|Q86V81|P61247|Q14444|Q8IXB1|Q9Y3U8|P62750|Q9NRD1|P40429|P61353|Q6DKI1|Q8IY81|Q8TDN6|Q9H0A0|P04908|P42677|Q13573|Q8NCA5|P61513|P09234|P42766|P46776|P62266|P62304|P62857|P62861|P63173|Q16629|P84098|Q7Z6E9|Q9NY93|	0|2	2	1	776	CUL1_HUMAN	FALSE
U21_NRD	Q9Y2W2	WBP11	0|4	4	2	2	3|3	0	0	0	0	0	-13.88	0.67	0.7	Q9BZI7|	0|2	2	1	641	WBP11_HUMAN	FALSE
U21_NRD	P23588	EIF4B	72|74	146	73	2	33|19	0	0	0	0	0	-8.66	2.81	0.71	Q9NRD1|	15|13	28	14	611	IF4B_HUMAN	FALSE
U21_NRD	P62854	RPS26	20|16	36	18	2	12|7	0	0	0	0	0	-12.5	1.89	0.71	P62899|P83731|P61247|Q9Y3U8|P62750|P40429|P61254|P61353|P42677|P61513|P42766|P46776|P62266|P62857|P62861|P63173|P84098|	4|5	9	4.5	115	RS26_HUMAN	FALSE
U21_NRD	P18583	SON	14|13	27	13.5	2	10|4	0	0	0	0	0	-8.37	1.93	0.71	O43395|P41223|Q16629|Q8TAD8|	7|7	14	7	2426	SON_HUMAN	FALSE
U21_NRD	Q07955	SRSF1	12|13	25	12.5	2	7|7	0	0	0	0	0	-9.37	1.79	0.71	Q14684|Q86V81|O75494|Q9NRD1|Q13573|Q9BVJ6|Q16629|Q8TAD8|	6|7	13	6.5	248	SRSF1_HUMAN	FALSE
U21_NRD	Q01804	OTUD4	5|7	12	6	2	3|6	0	0	0	0	0	-10.5	1.33	0.71	P42224|	3|5	8	4	1114	OTUD4_HUMAN	FALSE
U21_NRD	Q3B726	POLR1F	6|5	11	5.5	2	5|3	0	0	0	0	0	-8.74	1.38	0.71		5|4	9	4.5	338	RPA43_HUMAN	FALSE
U21_NRD	Q99417	MYCBP	6|5	11	5.5	2	4|4	0	0	0	0	0	-8.74	1.38	0.71	Q7Z4T9|Q9Y6D5|	3|2	5	2.5	103	MYCBP_HUMAN	FALSE
U21_NRD	P40763	STAT3	4|6	10	5	2	4|4	0	0	0	0	0	-10.19	1.25	0.71	P04439|P41218|P42224|Q7Z417|P19525|	4|4	8	4	770	STAT3_HUMAN	FALSE
U21_NRD	Q63HN8	RNF213	5|5	10	5	2	0|8	0	0	0	0	0	-7.76	1.25	0.71		5|4	9	4.5	5207	RN213_HUMAN	FALSE
U21_NRD	P78417	GSTO1	6|3	9	4.5	2	2|6	0	0	0	0	0	-11.39	1.12	0.71		4|2	6	3	241	GSTO1_HUMAN	FALSE
U21_NRD	Q9BZZ5	API5	5|2	7	3.5	2	0|8	0	0	0	0	0	-12.41	0.88	0.71	Q13573|	5|2	7	3.5	524	API5_HUMAN	FALSE
[truncated: 2,551 more rows]

## Sheet: 13.6K U21 BioID
Bait	Prey	PreyGene	Spec	SpecSum	AvgSpec	NumReplicates	ctrlCounts	AvgP	MaxP	TopoAvgP	TopoMaxP	SaintScore	logOddsScore	FoldChange	BFDR	boosted_by	UniqueSpec	UniqueSpecSum	UniqueAvgSpec	PreySequenceLength	UniProtID	Interactor?
HAdV-D9 13.6K	O95573	ACSL3	318|361	679	339.5	2	55|48|26|38	1	1	1	1	1	47.69	8.13	0	P05067|Q86WV6|	55|61	116	58	720	ACSL3_HUMAN	TRUE
HAdV-D9 13.6K	Q8WXH0	SYNE2	222|232	454	227	2	9|5|0|0	1	1	1	1	1	33.38	64.86	0	Q9UH99|	140|139	279	139.5	6885	SYNE2_HUMAN	TRUE
HAdV-D9 13.6K	Q9BSJ8	ESYT1	217|197	414	207	2	60|50|25|30	1	1	1	1	1	13.35	5.02	0	Q8NFH5|Q9BUN8|	67|59	126	63	1104	ESYT1_HUMAN	TRUE
HAdV-D9 13.6K	P04920	SLC4A2	210|192	402	201	2	0|0|0|0	1	1	1	1	1	276.64	2010	0	Q6DD88|	53|56	109	54.5	1241	B3A2_HUMAN	TRUE
HAdV-D9 13.6K	P11021	HSPA5	174|178	352	176	2	62|69|52|57	1	1	1	1	1	26.21	2.93	0	P14625|P30101|P43307|P51149|P55072|P62491|Q12772|Q12931|Q13501|Q14432|Q15165|Q96CS3|Q96KC8|Q96TC7|Q9BRK5|Q9NZJ5|Q9UGP8|Q9UKV5|Q03135|P01889|O14979|P08865|P10321|P23284|P34897|P61106|P61619|Q15084|O94905|P04350|P36873|P63165|Q0P6H9|Q12905|Q9H3K2|O75460|P01023|Q15293|Q5HYA8|P04049|	42|44	86	43	654	BIP_HUMAN	TRUE
HAdV-D9 13.6K	Q14643	ITPR1	147|157	304	152	2	32|21|0|10	1	1	1	1	1	8.94	9.65	0	Q9UKV5|O94905|	78|75	153	76.5	2758	ITPR1_HUMAN	TRUE
HAdV-D9 13.6K	Q86UP2	KTN1	141|143	284	142	2	39|32|7|6	1	1	1	1	1	7.08	6.76	0	Q8N4V1|Q96Q45|Q9NQC3|Q15006|Q53GS7|Q12983|	73|73	146	73	1357	KTN1_HUMAN	TRUE
HAdV-D9 13.6K	Q9BZF1	OSBPL8	125|143	268	134	2	22|19|4|3	1	1	1	1	1	10.95	11.17	0	Q9UKV5|Q9Y6I9|	45|48	93	46.5	889	OSBL8_HUMAN	TRUE
HAdV-D9 13.6K	Q86XL3	ANKLE2	138|128	266	133	2	5|3|0|0	1	1	1	1	1	39.5	66.5	0		52|50	102	51	938	ANKL2_HUMAN	TRUE
HAdV-D9 13.6K	P49257	LMAN1	127|124	251	125.5	2	13|21|2|6	1	1	1	1	1	13.36	11.95	0	P49755|P51572|P55072|Q15042|Q9BVK6|Q9H3N1|Q9GZM5|P04439|P35606|Q9Y6C9|P05026|P36542|Q99623|Q9UHQ4|P22695|P31930|Q15363|	40|39	79	39.5	510	LMAN1_HUMAN	TRUE
HAdV-D9 13.6K	Q9Y2U8	LEMD3	120|118	238	119	2	11|11|0|0	1	1	1	1	1	13.6	21.64	0	Q9Y5M8|Q8NFH5|	34|35	69	34.5	911	MAN1_HUMAN	TRUE
HAdV-D9 13.6K	Q96QT4	TRPM7	122|112	234	117	2	46|39|6|9	0.99	0.99	0.99	0.99	0.99	4.03	4.68	0	Q9P0L0|	57|53	110	55	1865	TRPM7_HUMAN	TRUE
HAdV-D9 13.6K	P08240	SRPRA	119|103	222	111	2	13|17|3|5	1	1	1	1	1	15.67	11.68	0	P20020|Q13563|Q96HY6|Q96Q45|Q9Y5M8|Q5HYA8|P62906|	33|32	65	32.5	638	SRPRA_HUMAN	TRUE
HAdV-D9 13.6K	Q14573	ITPR3	100|107	207	103.5	2	0|0|0|0	1	1	1	1	1	146.63	1035	0	Q14643|Q9P0L0|Q03135|	63|59	122	61	2671	ITPR3_HUMAN	TRUE
HAdV-D9 13.6K	P05023	ATP1A1	101|98	199	99.5	2	8|11|8|11	1	1	1	1	1	85.24	10.47	0	P20020|P23634|P28482|P35232|P49257|P62820|Q13563|Q5T3F8|Q9NZ01|P61019|Q969M3|Q9Y6C9|P39656|P05026|P36542|Q6ZNC8|P28331|P22695|Q9H0U4|P01023|P54709|Q15363|	35|34	69	34.5	1023	AT1A1_HUMAN	TRUE
HAdV-D9 13.6K	P30519	HMOX2	98|100	198	99	2	13|9|2|4	1	1	1	1	1	21.09	14.14	0	Q6NUQ4|Q8N5K1|Q16880|O94966|Q9BU23|P01023|Q16891|	29|31	60	30	316	HMOX2_HUMAN	TRUE
HAdV-D9 13.6K	Q9Y2G8	DNAJC16	101|97	198	99	2	0|0|0|0	1	1	1	1	1	142.37	990	0	P10321|	40|40	80	40	782	DJC16_HUMAN	TRUE
HAdV-D9 13.6K	Q92575	UBXN4	93|103	196	98	2	6|12|0|0	1	1	1	1	1	11.47	21.78	0	Q96RL7|Q9UKV5|Q9BUN8|Q5HYA8|	17|17	34	17	508	UBXN4_HUMAN	TRUE
HAdV-D9 13.6K	Q86Y07	VRK2	99|93	192	96	2	3|2|0|0	1	1	1	1	1	59.45	76.8	0	Q96CS3|Q9Y5M8|Q5HYA8|	32|32	64	32	508	VRK2_HUMAN	TRUE
HAdV-D9 13.6K	Q96S66	CLCC1	98|93	191	95.5	2	0|0|0|0	1	1	1	1	1	136.7	955	0		31|30	61	30.5	551	CLCC1_HUMAN	TRUE
HAdV-D9 13.6K	O75694	NUP155	98|88	186	93	2	26|34|6|8	1	1	1	1	1	5.18	5.03	0	P02545|Q53GS7|Q8NFH5|	41|40	81	40.5	1391	NU155_HUMAN	TRUE
HAdV-D9 13.6K	P33527	ABCC1	87|99	186	93	2	0|0|0|0	1	1	1	1	1	128.19	930	0	P55072|P62081|Q12846|Q14318|Q8TCJ2|Q9UGP8|Q9Y320|Q86WV6|Q03135|Q9H1C4|	44|47	91	45.5	1531	MRP1_HUMAN	TRUE
HAdV-D9 13.6K	Q07954	LRP1	84|100	184	92	2	0|0|0|0	1	1	1	1	1	123.93	920	0	O14979|P01023|	54|54	108	54	4544	LRP1_HUMAN	TRUE
HAdV-D9 13.6K	Q92545	TMEM131	94|84	178	89	2	21|16|0|2	1	1	1	1	1	6.56	9.13	0		44|41	85	42.5	1883	TM131_HUMAN	TRUE
HAdV-D9 13.6K	Q03519	TAP2	96|80	176	88	2	7|7|0|0	1	1	1	1	1	15.01	25.14	0	Q6DD88|P04439|P10321|	26|26	52	26	686	TAP2_HUMAN	TRUE
HAdV-D9 13.6K	P20020	ATP2B1	92|81	173	86.5	2	12|10|2|3	1	1	1	1	1	16.38	12.81	0	P27824|P51149|Q5T3F8|Q6DD88|Q8TCT9|Q9P035|O14756|	42|38	80	40	1220	AT2B1_HUMAN	TRUE
HAdV-D9 13.6K	Q13370	PDE3B	93|80	173	86.5	2	7|6|0|0	1	1	1	1	1	16.08	26.62	0	Q9Y5M8|Q9Y6I9|Q9UGM1|Q9BXS4|	32|31	63	31.5	1112	PDE3B_HUMAN	TRUE
HAdV-D9 13.6K	O95071	UBR5	79|89	168	84	2	34|35|2|7	0.94	0.98	0.94	0.98	0.94	2.27	4.31	0	P28482|P55072|Q96CS3|Q99828|P22695|P52294|	51|48	99	49.5	2799	UBR5_HUMAN	TRUE
HAdV-D9 13.6K	Q96RL7	VPS13A	84|76	160	80	2	16|12|0|0	1	1	1	1	1	7.17	11.43	0		61|52	113	56.5	3174	VP13A_HUMAN	TRUE
HAdV-D9 13.6K	Q13586	STIM1	77|78	155	77.5	2	5|0|0|0	1	1	1	1	1	15.95	62	0	Q9P246|Q03135|P63165|Q96BY9|	27|28	55	27.5	685	STIM1_HUMAN	TRUE
HAdV-D9 13.6K	Q14571	ITPR2	76|79	155	77.5	2	0|0|0|0	1	1	1	1	1	112.56	775	0		42|46	88	44	2701	ITPR2_HUMAN	TRUE
HAdV-D9 13.6K	Q04721	NOTCH2	72|77	149	74.5	2	15|8|0|0	1	1	1	1	1	7.55	12.96	0	Q15084|Q9Y219|	30|33	63	31.5	2471	NOTC2_HUMAN	TRUE
HAdV-D9 13.6K	Q9NUQ7	UFSP2	69|80	149	74.5	2	0|0|0|0	1	1	1	1	1	102.6	745	0	P10321|Q8N128|	27|26	53	26.5	469	UFSP2_HUMAN	TRUE
HAdV-D9 13.6K	P50402	EMD	72|74	146	73	2	7|5|0|0	1	1	1	1	1	15.27	24.33	0	Q5T3F8|Q8IY17|Q96CS3|Q96Q45|Q9P287|Q9UH99|Q14566|Q6ZNC8|Q8NBM4|Q8NFH5|P04049|Q8NF91|	19|18	37	18.5	254	EMD_HUMAN	TRUE
HAdV-D9 13.6K	P16615	ATP2A2	65|73	138	69	2	25|24|11|18	1	1	1	1	1	6.68	3.54	0	P49257|P51149|Q04721|Q14573|Q5T3F8|Q9P035|Q9P0L0|Q9UKV5|Q9Y6C9|O94905|P05026|P63165|Q6ZNC8|	32|37	69	34.5	1042	AT2A2_HUMAN	TRUE
HAdV-D9 13.6K	Q9NQC3	RTN4	79|56	135	67.5	2	6|9|0|2	1	1	1	1	1	12.04	15.88	0	Q9P0L0|Q9Y4P3|Q9UBX3|P42765|P05026|Q9BUN8|P22695|O15126|P31930|P54709|	28|23	51	25.5	1192	RTN4_HUMAN	TRUE
HAdV-D9 13.6K	O15439	ABCC4	63|66	129	64.5	2	0|0|0|0	1	1	1	1	1	94.05	645	0		36|37	73	36.5	1325	MRP4_HUMAN	TRUE
HAdV-D9 13.6K	Q14739	LBR	69|59	128	64	2	4|5|0|0	1	1	1	1	1	18.01	28.44	0	P61981|P36873|Q12905|	12|13	25	12.5	615	LBR_HUMAN	TRUE
HAdV-D9 13.6K	Q96CP6	GRAMD1A	66|60	126	63	2	11|8|5|0	1	1	1	1	1	12.13	10.5	0	Q96HH9|Q9UGM1|	26|26	52	26	724	ASTRA_HUMAN	TRUE
HAdV-D9 13.6K	Q9HD20	ATP13A1	56|70	126	63	2	0|0|0|0	1	1	1	1	1	84.05	630	0		28|32	60	30	1204	AT131_HUMAN	TRUE
HAdV-D9 13.6K	O60337	MARCHF6	63|62	125	62.5	2	0|0|0|0	1	1	1	1	1	92.62	625	0	Q96J42|Q14534|	19|19	38	19	910	MARH6_HUMAN	TRUE
HAdV-D9 13.6K	Q8WVM8	SCFD1	71|54	125	62.5	2	21|10|0|0	0.99	1	0.99	1	0.99	4.53	8.06	0	Q9NZ43|Q9P2W9|Q93050|O95249|Q12905|O60763|	31|26	57	28.5	642	SCFD1_HUMAN	TRUE
HAdV-D9 13.6K	O15031	PLXNB2	58|66	124	62	2	2|2|0|0	1	1	1	1	1	64.18	62	0	O75410|P08581|P30519|Q04912|	33|34	67	33.5	1838	PLXB2_HUMAN	TRUE
HAdV-D9 13.6K	P02545	LMNA	62|61	123	61.5	2	26|21|22|19	1	1	1	1	1	6.13	2.8	0	P20700|P35232|P36956|P50402|P51648|P55072|Q03252|Q13190|Q14739|Q5JTV8|Q5SNT2|Q5VV42|Q86UE4|Q86Y07|Q8N5K1|Q8WUM0|Q96A33|Q96AG4|Q96KC8|Q9UH99|Q9Y2U8|Q9Y5M8|P34897|O15498|O75367|P36873|P63165|Q9P0U3|O14656|Q13442|Q8NF91|	31|32	63	31.5	664	LMNA_HUMAN	TRUE
HAdV-D9 13.6K	A0FGR8	ESYT2	66|54	120	60	2	14|10|0|0	1	1	1	1	1	5.97	10	0	O75787|Q96CS3|Q9BSJ8|Q9BUN8|	29|26	55	27.5	921	ESYT2_HUMAN	TRUE
HAdV-D9 13.6K	Q96A33	CCDC47	61|59	120	60	2	0|0|0|0	1	1	1	1	1	88.34	600	0	Q96Q45|Q9UKV5|Q86WV6|O94905|P32322|Q99623|Q9H1C4|Q9H0U4|Q5HYA8|	25|26	51	25.5	483	CCD47_HUMAN	TRUE
HAdV-D9 13.6K	O75844	ZMPSTE24	50|69	119	59.5	2	0|0|0|0	1	1	1	1	1	75.47	595	0	P18031|P51148|Q10471|Q9BTV4|P61026|P39656|	18|22	40	20	475	FACE1_HUMAN	TRUE
HAdV-D9 13.6K	O00159	MYO1C	64|54	118	59	2	19|26|3|5	0.97	0.99	0.97	0.99	0.97	2.83	4.45	0	O15143|P00533|P50402|Q27J81|Q9Y2K6|	31|29	60	30	1063	MYO1C_HUMAN	TRUE
HAdV-D9 13.6K	Q9BTX1	NDC1	62|54	116	58	2	0|2|0|0	1	1	1	1	1	32.27	116	0	Q8NFH5|Q9Y282|	26|24	50	25	674	NDC1_HUMAN	TRUE
HAdV-D9 13.6K	Q9Y4D7	PLXND1	64|52	116	58	2	0|0|0|0	1	1	1	1	1	78.34	580	0		32|33	65	32.5	1925	PLXD1_HUMAN	TRUE
HAdV-D9 13.6K	P18850	ATF6	51|62	113	56.5	2	3|5|0|0	1	1	1	1	1	16.33	28.25	0	Q12772|Q99941|	19|20	39	19.5	670	ATF6A_HUMAN	TRUE
HAdV-D9 13.6K	Q8WUM0	NUP133	60|53	113	56.5	2	11|15|0|0	1	1	1	1	1	5.49	8.69	0	P55735|Q9HC62|	33|30	63	31.5	1156	NU133_HUMAN	TRUE
HAdV-D9 13.6K	Q14432	PDE3A	53|57	110	55	2	13|15|0|0	1	1	1	1	1	5.22	7.86	0	Q14697|	26|26	52	26	1141	PDE3A_HUMAN	TRUE
HAdV-D9 13.6K	Q9H089	LSG1	57|52	109	54.5	2	3|3|0|0	1	1	1	1	1	27.94	36.33	0	Q9P0L0|P63165|	29|27	56	28	658	LSG1_HUMAN	TRUE
HAdV-D9 13.6K	P35610	SOAT1	67|40	107	53.5	2	4|3|0|3	1	1	1	1	1	44.33	21.4	0	P51148|P51149|P62491|Q5T3F8|Q9P0L0|Q9UBX3|P61019|Q12905|Q9Y5Z9|	20|21	41	20.5	550	SOAT1_HUMAN	TRUE
HAdV-D9 13.6K	Q14126	DSG2	47|60	107	53.5	2	17|16|3|2	0.99	1	0.99	1	0.99	4.51	5.63	0	Q9Y446|	27|33	60	30	1118	DSG2_HUMAN	TRUE
HAdV-D9 13.6K	P20700	LMNB1	58|48	106	53	2	4|0|0|0	1	1	1	1	1	13.37	53	0	P50402|Q5T3F8|Q9H0U3|P52294|	28|24	52	26	586	LMNB1_HUMAN	TRUE
HAdV-D9 13.6K	Q8N5G2	MACO1	59|47	106	53	2	8|6|0|0	1	1	1	1	1	8.78	15.14	0	Q96Q45|Q969M3|Q9UGM1|	29|28	57	28.5	664	MACOI_HUMAN	TRUE
HAdV-D9 13.6K	O00264	PGRMC1	56|49	105	52.5	2	0|0|0|0	1	1	1	1	1	74.04	525	0	P16435|P27824|P28288|P51572|Q14318|Q15005|Q6DD88|Q9H9B4|P39656|	13|13	26	13	195	PGRC1_HUMAN	TRUE
HAdV-D9 13.6K	O15173	PGRMC2	47|58	105	52.5	2	3|0|0|0	1	1	1	1	1	17.49	70	0	P02545|P33527|Q12769|Q8NFH5|Q9BUN8|Q5HYA8|	15|14	29	14.5	223	PGRC2_HUMAN	TRUE
HAdV-D9 13.6K	O76094	SRP72	57|48	105	52.5	2	7|3|0|2	1	1	1	1	1	14.68	17.5	0	P37108|Q96Q45|Q9UHB9|Q12905|Q9BYG3|	23|22	45	22.5	671	SRP72_HUMAN	TRUE
HAdV-D9 13.6K	A2RRP1	NBAS	54|50	104	52	2	11|5|0|0	1	1	1	1	1	7.18	13	0	Q6NUQ1|Q9NZ43|Q9P2W9|	32|31	63	31.5	2371	NBAS_HUMAN	TRUE
HAdV-D9 13.6K	Q86UE4	MTDH	48|56	104	52	2	6|6|0|0	1	1	1	1	1	10.85	17.33	0	Q96Q45|P63165|	23|22	45	22.5	582	LYRIC_HUMAN	TRUE
HAdV-D9 13.6K	Q9UGP8	SEC63	51|52	103	51.5	2	0|0|0|0	1	1	1	1	1	76.9	515	0	P61619|P39656|Q9H4L4|	25|26	51	25.5	760	SEC63_HUMAN	TRUE
HAdV-D9 13.6K	O14975	SLC27A2	49|52	101	50.5	2	0|0|0|0	1	1	1	1	1	74.04	505	0	Q8NF37|Q8N128|	27|27	54	27	620	S27A2_HUMAN	TRUE
HAdV-D9 13.6K	Q9Y6M7	SLC4A7	46|55	101	50.5	2	11|7|0|0	1	1	1	1	1	6.53	11.22	0		23|25	48	24	1214	S4A7_HUMAN	TRUE
HAdV-D9 13.6K	P55011	SLC12A2	56|41	97	48.5	2	0|3|0|0	1	1	1	1	1	15.59	64.67	0	P55735|	30|28	58	29	1212	S12A2_HUMAN	TRUE
HAdV-D9 13.6K	O60503	ADCY9	47|49	96	48	2	0|0|0|0	1	1	1	1	1	71.17	480	0		22|27	49	24.5	1353	ADCY9_HUMAN	TRUE
HAdV-D9 13.6K	O00767	SCD	50|45	95	47.5	2	0|0|0|0	1	1	1	1	1	68.3	475	0	O95292|P00533|P05067|P55072|P22695|	16|13	29	14.5	359	SCD_HUMAN	TRUE
HAdV-D9 13.6K	P18031	PTPN1	45|49	94	47	2	5|2|0|0	1	1	1	1	1	14.01	26.86	0	P20908|P27105|P28288|P30519|P35232|Q10471|Q96TC7|Q9ULH0|Q93050|Q03135|Q14254|O95249|P63165|Q99623|	18|18	36	18	435	PTN1_HUMAN	TRUE
HAdV-D9 13.6K	Q96SK2	TMEM209	49|45	94	47	2	0|0|0|0	1	1	1	1	1	68.3	470	0		16|14	30	15	561	TM209_HUMAN	TRUE
HAdV-D9 13.6K	Q9H8M5	CNNM2	46|48	94	47	2	9|8|0|0	1	1	1	1	1	7.25	11.06	0		24|26	50	25	875	CNNM2_HUMAN	TRUE
HAdV-D9 13.6K	Q9UL54	TAOK2	53|41	94	47	2	0|0|0|0	1	1	1	1	1	62.56	470	0		26|25	51	25.5	1235	TAOK2_HUMAN	TRUE
HAdV-D9 13.6K	Q9NV66	TYW1	50|43	93	46.5	2	3|10|0|0	1	1	1	1	1	6.73	14.31	0	Q9BXS4|	21|20	41	20.5	732	TYW1_HUMAN	TRUE
HAdV-D9 13.6K	P16435	POR	49|43	92	46	2	0|0|0|0	1	1	1	1	1	65.43	460	0	Q6DD88|Q9P0L0|Q9Y5M8|P99999|Q9BUN8|	25|22	47	23.5	677	NCPR_HUMAN	TRUE
HAdV-D9 13.6K	Q5JRA6	MIA3	42|50	92	46	2	3|0|0|0	1	1	1	1	1	15.91	61.33	0	Q96PC5|Q9Y5M8|	27|27	54	27	1907	TGO1_HUMAN	TRUE
HAdV-D9 13.6K	Q6P1M0	SLC27A4	44|48	92	46	2	0|0|0|0	1	1	1	1	1	66.87	460	0	Q92575|	24|23	47	23.5	643	S27A4_HUMAN	TRUE
HAdV-D9 13.6K	O75915	ARL6IP5	43|48	91	45.5	2	4|4|0|0	1	1	1	1	1	15.58	22.75	0	Q9BSJ8|Q9NQC3|Q9BUN8|P54709|	9|7	16	8	188	PRAF3_HUMAN	TRUE
HAdV-D9 13.6K	Q8IWB9	TEX2	48|41	89	44.5	2	8|10|0|0	1	1	1	1	1	6.07	9.89	0		24|20	44	22	1127	TEX2_HUMAN	TRUE
HAdV-D9 13.6K	Q07065	CKAP4	41|47	88	44	2	0|0|0|0	1	1	1	1	1	62.56	440	0	Q5T3F8|Q8N4V1|Q96Q45|Q9P0L0|Q9UGM1|P63165|Q15006|Q9BQE4|Q5HYA8|	27|25	52	26	602	CKAP4_HUMAN	TRUE
HAdV-D9 13.6K	Q9UHW9	SLC12A6	42|45	87	43.5	2	0|0|0|0	1	1	1	1	1	64	435	0		21|21	42	21	1150	S12A6_HUMAN	TRUE
HAdV-D9 13.6K	Q03518	TAP1	42|44	86	43	2	0|0|0|0	1	1	1	1	1	64	430	0	Q03519|Q5T3F8|Q6DD88|Q9P0L0|Q9Y678|P04439|Q9H9B4|Q6ZNC8|	19|17	36	18	748	TAP1_HUMAN	TRUE
HAdV-D9 13.6K	Q9HCE9	ANO8	49|37	86	43	2	7|2|0|0	1	1	1	1	1	8	19.11	0		23|19	42	21	1232	ANO8_HUMAN	TRUE
HAdV-D9 13.6K	Q5JTV8	TOR1AIP1	44|41	85	42.5	2	0|0|0|0	1	1	1	1	1	62.56	425	0	Q96Q45|P55809|P36873|O14656|Q5HYA8|	22|20	42	21	583	TOIP1_HUMAN	TRUE
HAdV-D9 13.6K	Q9HBM0	VEZT	41|43	84	42	2	0|0|0|0	1	1	1	1	1	62.56	420	0		19|17	36	18	779	VEZA_HUMAN	TRUE
HAdV-D9 13.6K	P61204	ARF3	36|47	83	41.5	2	0|0|18|14	0.97	0.98	0.97	0.98	0.97	3.03	5.19	0	Q96CS3|	14|13	27	13.5	181	ARF3_HUMAN	TRUE
HAdV-D9 13.6K	Q8IY17	PNPLA6	46|37	83	41.5	2	5|0|0|0	1	1	1	1	1	9.05	33.2	0	Q8N4V1|Q96CS3|Q9Y6I9|	24|25	49	24.5	1375	PLPL6_HUMAN	TRUE
HAdV-D9 13.6K	O75396	SEC22B	39|43	82	41	2	4|5|10|6	1	1	1	1	1	31.27	6.56	0	O75787|O95292|P49755|P55072|Q12846|Q13190|Q13586|Q6DD88|Q9BVK6|Q9P0T7|Q9P2W9|A5PLL7|O95249|Q8NBM4|Q9BUN8|Q9UBQ0|	10|10	20	10	215	SC22B_HUMAN	TRUE
HAdV-D9 13.6K	Q14318	FKBP8	39|43	82	41	2	0|0|6|3	1	1	1	1	1	10.26	18.22	0	Q96TA2|Q9P035|Q9P0L0|O94966|Q5T4F4|Q9NQ11|Q9NS69|P22695|O75027|P31930|	14|15	29	14.5	412	FKBP8_HUMAN	TRUE
HAdV-D9 13.6K	Q8TEY7	USP33	40|42	82	41	2	2|3|0|0	1	1	1	1	1	25.33	32.8	0	Q9NY93|Q9Y2K6|	20|19	39	19.5	942	UBP33_HUMAN	TRUE
HAdV-D9 13.6K	Q16850	CYP51A1	39|42	81	40.5	2	0|0|0|0	1	1	1	1	1	59.68	405	0	Q9Y5M8|	14|17	31	15.5	509	CP51A_HUMAN	TRUE
HAdV-D9 13.6K	Q5VV42	CDKAL1	44|37	81	40.5	2	5|8|0|0	1	1	1	1	1	7.19	12.46	0	Q96CS3|Q96Q45|	15|14	29	14.5	579	CDKAL_HUMAN	TRUE
HAdV-D9 13.6K	O15269	SPTLC1	45|35	80	40	2	9|6|0|0	1	1	1	1	1	6.01	10.67	0	P00533|Q9Y679|O15270|Q8N138|	16|13	29	14.5	473	SPTC1_HUMAN	TRUE
HAdV-D9 13.6K	Q92887	ABCC2	40|40	80	40	2	0|0|0|0	1	1	1	1	1	61.12	400	0	P61106|Q8TAD4|Q16795|Q9NS69|Q9Y2Q9|Q9Y3E5|O00217|	27|28	55	27.5	1545	MRP2_HUMAN	TRUE
HAdV-D9 13.6K	Q8TEQ8	PIGO	46|32	78	39	2	0|0|0|0	1	1	1	1	1	49.57	390	0	P54709|	22|18	40	20	1089	PIGO_HUMAN	TRUE
HAdV-D9 13.6K	Q96RV3	PCNX1	36|42	78	39	2	8|9|0|0	1	1	1	1	1	5.69	9.18	0		23|26	49	24.5	2341	PCX1_HUMAN	TRUE
HAdV-D9 13.6K	Q8NEN9	PDZD8	39|38	77	38.5	2	0|0|0|0	1	1	1	1	1	58.24	385	0	Q9Y5M8|Q9Y6I9|Q9UGM1|	21|22	43	21.5	1154	PDZD8_HUMAN	TRUE
HAdV-D9 13.6K	Q96CS3	FAF2	41|36	77	38.5	2	0|0|0|0	1	1	1	1	1	55.35	385	0	Q96RL7|Q9BSJ8|Q9BTV4|Q9BVK6|Q9P035|Q9UBH6|Q9UKV5|Q9ULH0|Q9Y385|Q9Y679|Q03135|Q9UBX3|P01889|P10321|Q969M3|O94905|A1L0T0|O94966|P42892|Q14534|Q15629|Q7Z3C6|Q8NBM4|Q96BY9|Q9BQE4|Q9BUN8|Q9BXS9|Q9HD45|Q9NS69|P62995|P22695|O75027|P12235|P51151|Q15363|	16|14	30	15	445	FAF2_HUMAN	TRUE
HAdV-D9 13.6K	P05556	ITGB1	37|39	76	38	2	0|0|0|0	1	1	1	1	1	56.8	380	0	P18031|P27824|P30101|P55072|Q6DD88|Q9UL25|P78536|P29317|	15|13	28	14	798	ITB1_HUMAN	TRUE
HAdV-D9 13.6K	Q16832	DDR2	35|41	76	38	2	8|9|0|0	1	1	1	1	1	5.53	8.94	0		19|23	42	21	855	DDR2_HUMAN	TRUE
HAdV-D9 13.6K	Q96KC8	DNAJC1	38|37	75	37.5	2	0|0|0|0	1	1	1	1	1	56.8	375	0	P10321|	16|17	33	16.5	554	DNJC1_HUMAN	TRUE
HAdV-D9 13.6K	O76024	WFS1	36|38	74	37	2	0|0|0|0	1	1	1	1	1	55.35	370	0	P18850|	17|18	35	17.5	890	WFS1_HUMAN	TRUE
HAdV-D9 13.6K	Q15005	SPCS2	35|39	74	37	2	2|0|0|0	1	1	1	1	1	21.74	74	0	Q5JRA6|Q9NY93|Q8NBN3|Q92544|Q9NQ11|Q9Y6A9|Q5HYA8|	13|14	27	13.5	226	SPCS2_HUMAN	TRUE
HAdV-D9 13.6K	O43306	ADCY6	37|36	73	36.5	2	0|0|0|0	1	1	1	1	1	55.35	365	0		22|20	42	21	1168	ADCY6_HUMAN	TRUE
HAdV-D9 13.6K	Q9Y679	AUP1	33|40	73	36.5	2	0|0|0|0	1	1	1	1	1	51.02	365	0	P39656|	12|11	23	11.5	410	AUP1_HUMAN	TRUE
HAdV-D9 13.6K	Q6NUM9	RETSAT	42|30	72	36	2	0|0|0|0	1	1	1	1	1	46.67	360	0		14|14	28	14	610	RETST_HUMAN	TRUE
HAdV-D9 13.6K	Q9P0L0	VAPA	33|39	72	36	2	7|5|0|0	1	1	1	1	1	7.18	12	0	Q9UBH6|Q9ULH0|Q9Y2H6|Q9Y2K6|Q03135|Q14254|Q969M3|Q9Y6K0|O94905|Q9H4L5|O14653|O95249|P62854|Q15006|Q16795|Q5T4F4|Q8NBM4|Q99623|O00562|P28331|P22695|Q9H0U4|P31930|P53007|Q15427|Q16891|O00217|	8|10	18	9	249	VAPA_HUMAN	TRUE
HAdV-D9 13.6K	Q6DD88	ATL3	37|34	71	35.5	2	0|0|0|0	1	1	1	1	1	52.47	355	0	Q92604|Q99942|Q9BSJ8|Q9NQC3|Q9NX61|Q9Y5M8|Q9Y5W7|P36776|P61106|Q8NHH9|P63165|Q99623|Q9BVC6|Q9NQ11|Q07617|	18|18	36	18	541	ATLA3_HUMAN	TRUE
HAdV-D9 13.6K	A2VDJ0	TMEM131L	36|34	70	35	2	0|0|0|0	1	1	1	1	1	52.47	350	0	Q9UGM1|P54709|	19|19	38	19	1609	T131L_HUMAN	TRUE
HAdV-D9 13.6K	Q27J81	INF2	34|36	70	35	2	0|0|0|0	1	1	1	1	1	52.47	350	0	P36873|	22|18	40	20	1249	INF2_HUMAN	TRUE
HAdV-D9 13.6K	Q7L1W4	LRRC8D	39|31	70	35	2	0|0|0|0	1	1	1	1	1	48.12	350	0		22|19	41	20.5	858	LRC8D_HUMAN	TRUE
HAdV-D9 13.6K	Q96AG4	LRRC59	37|33	70	35	2	0|2|0|0	1	1	1	1	1	20.62	70	0	Q96Q45|Q9Y2K6|Q9UGM1|Q15006|Q8NBM4|	12|11	23	11.5	307	LRC59_HUMAN	TRUE
HAdV-D9 13.6K	Q9UBS9	SUCO	27|43	70	35	2	0|0|0|0	1	1	1	1	1	42.31	350	0	Q6NXT6|	18|21	39	19.5	1254	SUCO_HUMAN	TRUE
HAdV-D9 13.6K	O00194	RAB27B	40|29	69	34.5	2	5|5|4|8	1	1	1	1	1	16.82	6.27	0	Q03135|Q96C24|	13|11	24	12	218	RB27B_HUMAN	TRUE
HAdV-D9 13.6K	O15504	NUP42	36|32	68	34	2	4|4|0|0	1	1	1	1	1	11.51	17	0	Q03518|Q8NFH5|	17|13	30	15	423	NUP42_HUMAN	TRUE
HAdV-D9 13.6K	P00387	CYB5R3	28|40	68	34	2	4|8|0|0	1	1	1	1	1	5.57	11.33	0	P62081|Q9NQC3|	13|15	28	14	301	NB5R3_HUMAN	TRUE
HAdV-D9 13.6K	P36897	TGFBR1	35|33	68	34	2	0|0|0|0	1	1	1	1	1	51.02	340	0	Q03135|P37173|P29317|	19|17	36	18	503	TGFR1_HUMAN	TRUE
HAdV-D9 13.6K	O00308	WWP2	34|33	67	33.5	2	4|15|0|0	0.98	0.98	0.98	0.98	0.98	3.96	7.05	0	O75787|P98153|O14828|	22|19	41	20.5	870	WWP2_HUMAN	TRUE
HAdV-D9 13.6K	P36956	SREBF1	31|36	67	33.5	2	2|3|0|0	1	1	1	1	1	19.41	26.8	0	Q12772|O94905|P63165|Q12770|	14|11	25	12.5	1147	SRBP1_HUMAN	TRUE
HAdV-D9 13.6K	Q03252	LMNB2	35|32	67	33.5	2	0|0|0|0	1	1	1	1	1	49.57	335	0		19|18	37	18.5	620	LMNB2_HUMAN	TRUE
HAdV-D9 13.6K	Q14517	FAT1	31|36	67	33.5	2	0|0|0|0	1	1	1	1	1	48.12	335	0		20|22	42	21	4588	FAT1_HUMAN	TRUE
HAdV-D9 13.6K	Q8TAA9	VANGL1	37|30	67	33.5	2	10|6|0|0	0.99	1	0.99	1	0.99	4.74	8.38	0	Q9H0P0|	14|13	27	13.5	524	VANG1_HUMAN	TRUE
HAdV-D9 13.6K	O60427	FADS1	37|29	66	33	2	0|0|0|0	1	1	1	1	1	45.22	330	0	Q9UBM7|	18|16	34	17	444	FADS1_HUMAN	TRUE
HAdV-D9 13.6K	Q15392	DHCR24	33|33	66	33	2	2|3|0|0	1	1	1	1	1	20.73	26.4	0		18|17	35	17.5	516	DHC24_HUMAN	TRUE
HAdV-D9 13.6K	O60488	ACSL4	28|37	65	32.5	2	5|6|0|0	1	1	1	1	1	6.84	11.82	0	O95573|P05067|	7|11	18	9	711	ACSL4_HUMAN	TRUE
HAdV-D9 13.6K	O95292	VAPB	32|33	65	32.5	2	0|0|0|0	1	1	1	1	1	49.57	325	0	P04844|P55072|Q12846|Q13190|Q15042|Q5T8D3|Q6DD88|Q8TEY7|Q96CS3|Q96LZ7|Q96RL7|Q96SU4|Q96TC7|Q9H089|Q9P035|Q9P0L0|Q9Y2K6|Q9BXW6|P55809|Q9H1P3|Q9H3E2|P39656|Q9H4L5|P50443|P52569|Q5T4F4|O00562|P22695|	11|11	22	11	243	VAPB_HUMAN	TRUE
HAdV-D9 13.6K	Q4KMQ2	ANO6	29|36	65	32.5	2	0|0|0|0	1	1	1	1	1	45.22	325	0		16|16	32	16	910	ANO6_HUMAN	TRUE
HAdV-D9 13.6K	Q6NUQ4	TMEM214	33|32	65	32.5	2	0|0|0|0	1	1	1	1	1	49.57	325	0	Q8NFH5|	17|17	34	17	689	TM214_HUMAN	TRUE
HAdV-D9 13.6K	Q9Y6I9	TEX264	29|36	65	32.5	2	5|2|0|0	1	1	1	1	1	9.23	18.57	0	O95476|Q5T3U5|	10|12	22	11	313	TX264_HUMAN	TRUE
HAdV-D9 13.6K	O94874	UFL1	32|32	64	32	2	2|0|0|0	1	1	1	1	1	20.05	64	0	P00533|P35613|Q96HY6|Q96JB5|Q9H4L4|	22|21	43	21.5	794	UFL1_HUMAN	TRUE
HAdV-D9 13.6K	Q8NB49	ATP11C	33|31	64	32	2	0|0|0|0	1	1	1	1	1	48.12	320	0	Q9UGM1|	19|19	38	19	1132	AT11C_HUMAN	TRUE
HAdV-D9 13.6K	Q9NZJ5	EIF2AK3	29|33	62	31	2	0|0|0|0	1	1	1	1	1	45.22	310	0	P10321|Q9UGM1|	22|19	41	20.5	1116	E2AK3_HUMAN	TRUE
HAdV-D9 13.6K	Q9Y678	COPG1	33|28	61	30.5	2	9|12|2|0	0.98	0.99	0.98	0.99	0.98	3.66	5.3	0	P04439|P35606|Q99623|Q9H4L4|Q9NTJ5|	20|19	39	19.5	874	COPG1_HUMAN	TRUE
HAdV-D9 13.6K	Q96HH9	GRAMD2B	30|30	60	30	2	0|0|0|0	1	1	1	1	1	46.67	300	0	Q96HY6|Q96J42|Q8IYS0|	15|14	29	14.5	432	GRM2B_HUMAN	TRUE
HAdV-D9 13.6K	Q99650	OSMR	28|32	60	30	2	0|0|0|0	1	1	1	1	1	43.77	300	0		13|14	27	13.5	979	OSMR_HUMAN	TRUE
HAdV-D9 13.6K	Q99941	ATF6B	32|28	60	30	2	0|0|0|0	1	1	1	1	1	43.77	300	0	P61019|Q9UGM1|O94925|	17|17	34	17	703	ATF6B_HUMAN	TRUE
HAdV-D9 13.6K	P07099	EPHX1	29|30	59	29.5	2	0|0|0|0	1	1	1	1	1	45.22	295	0	P40939|P49755|Q9H3N1|Q9Y5M8|Q9UGM1|P63165|Q9BUN8|	12|14	26	13	455	HYEP_HUMAN	TRUE
HAdV-D9 13.6K	Q13190	STX5	32|27	59	29.5	2	6|2|0|0	1	1	1	1	1	7.03	14.75	0	Q8WVM8|Q9BVK6|Q9NZ43|Q9P2W9|Q9Y5M8|O14653|O15498|O95249|P56962|Q9Y5L0|O60763|Q16891|	13|12	25	12.5	355	STX5_HUMAN	TRUE
HAdV-D9 13.6K	Q8NE01	CNNM3	29|29	58	29	2	0|0|0|0	1	1	1	1	1	45.22	290	0	Q86WV6|	19|18	37	18.5	707	CNNM3_HUMAN	TRUE
HAdV-D9 13.6K	Q9UHB9	SRP68	34|24	58	29	2	9|10|0|0	0.98	0.99	0.98	0.99	0.98	3.31	6.11	0	P62166|Q9BYG3|	22|17	39	19.5	627	SRP68_HUMAN	TRUE
HAdV-D9 13.6K	P42704	LRPPRC	26|31	57	28.5	2	0|11|11|4	0.97	0.99	0.97	0.99	0.97	2.85	4.38	0	P49257|P51149|P62820|Q14573|P34897|P36776|P62330|O94966|	20|21	41	20.5	1394	LPPRC_HUMAN	TRUE
HAdV-D9 13.6K	Q8TCJ2	STT3B	29|28	57	28.5	2	3|3|0|0	1	1	1	1	1	14.66	19	0	Q9P0L0|Q9UKV5|Q9Y679|Q86WV6|Q9H0U3|P39656|Q9H1C4|Q9Y3E5|P62841|Q5HYA8|	14|13	27	13.5	826	STT3B_HUMAN	TRUE
HAdV-D9 13.6K	Q96N66	MBOAT7	29|28	57	28.5	2	0|0|0|0	1	1	1	1	1	43.77	285	0	Q9P0L0|Q86WV6|Q969M3|Q9H1C4|	10|10	20	10	472	MBOA7_HUMAN	TRUE
HAdV-D9 13.6K	O75197	LRP5	29|27	56	28	2	0|0|0|0	1	1	1	1	1	42.31	280	0	Q8N5Y8|	21|18	39	19.5	1615	LRP5_HUMAN	TRUE
HAdV-D9 13.6K	P05067	APP	28|28	56	28	2	0|0|0|0	1	1	1	1	1	43.77	280	0	P18850|P30044|P30101|P49257|P51148|P51159|P51572|P54652|P54920|P61923|Q03519|Q05655|Q07954|Q12797|Q12931|Q15011|Q5HYI8|Q6DD88|Q6DN12|Q6GMR7|Q6NUM9|Q7L1W4|Q8IWB9|Q8N4V1|Q8N5K1|Q8TBM8|Q8TEQ8|Q92870|Q96AG4|Q96HY6|Q96JJ7|Q96KG9|Q96QD8|Q9BRK5|Q9NZ43|Q9P0L0|Q9Y2H6|Q5H8A4|P78536|Q9BWT6|Q9H0X9|O43402|Q03135|P37173|P61026|P61981|O14735|O14828|P34897|P42765|P61106|P62330|Q14254|Q15125|Q9H7B2|Q9NP61|Q9NQ55|…	12|14	26	13	770	A4_HUMAN	TRUE
HAdV-D9 13.6K	Q92508	PIEZO1	29|27	56	28	2	0|0|0|0	1	1	1	1	1	42.31	280	0	Q9P0L0|	18|18	36	18	2521	PIEZ1_HUMAN	TRUE
HAdV-D9 13.6K	Q9Y394	DHRS7	29|27	56	28	2	0|0|0|3	1	1	1	1	1	11.01	37.33	0	Q9Y5M8|Q9UGM1|	13|11	24	12	339	DHRS7_HUMAN	TRUE
HAdV-D9 13.6K	P04843	RPN1	28|27	55	27.5	2	0|0|0|3	1	1	1	1	1	11.01	36.67	0	P04844|P05023|P11021|P14625|P27824|P43307|P51148|P55072|P62820|Q5T3F8|Q8TCJ2|Q96A33|Q9NVI7|Q9NZ01|Q9UKV5|P08865|P23284|P61019|P62330|Q15084|Q9Y6C9|P39656|P36542|P63165|Q9UHQ4|P22695|Q9H0U4|O75027|Q06136|Q5HYA8|	18|19	37	18.5	607	RPN1_HUMAN	TRUE
HAdV-D9 13.6K	P51149	RAB7A	28|27	55	27.5	2	0|0|0|0	1	1	1	1	1	42.31	275	0	P55072|P62491|P62820|P84095|Q07065|Q86UP2|Q8TCJ2|Q92508|Q96CS3|Q96N66|Q96QT4|Q9BTV4|Q9UBH6|Q9ULH0|Q93050|Q03135|P61006|P61026|P20340|P61019|Q14254|Q969M3|Q9UNQ0|Q15904|O94905|O15554|P49754|Q6IAN0|Q7Z3C6|Q8NBM4|Q96CW1|Q99623|Q9NQ11|P28331|Q9UBQ0|Q9H0U4|P61970|Q16891|	16|13	29	14.5	207	RAB7A_HUMAN	TRUE
HAdV-D9 13.6K	Q53EU6	GPAT3	31|23	54	27	2	0|0|0|0	1	1	1	1	1	36.47	270	0		14|15	29	14.5	434	GPAT3_HUMAN	TRUE
HAdV-D9 13.6K	Q12772	SREBF2	28|25	53	26.5	2	0|0|0|0	1	1	1	1	1	39.39	265	0	O94905|P63165|Q12770|	18|16	34	17	1141	SRBP2_HUMAN	TRUE
HAdV-D9 13.6K	Q9H6A9	PCNX3	29|24	53	26.5	2	0|2|0|0	1	1	1	1	1	15.47	53	0		19|17	36	18	2034	PCX3_HUMAN	TRUE
HAdV-D9 13.6K	Q9H6U8	ALG9	25|28	53	26.5	2	0|0|0|0	1	1	1	1	1	39.39	265	0	P54709|	13|13	26	13	611	ALG9_HUMAN	TRUE
HAdV-D9 13.6K	P16066	NPR1	32|20	52	26	2	0|0|0|0	1	1	1	1	1	32.06	260	0		19|15	34	17	1061	ANPRA_HUMAN	TRUE
HAdV-D9 13.6K	P40189	IL6ST	26|26	52	26	2	5|12|0|0	0.97	0.97	0.97	0.97	0.97	3.66	6.12	0	P42702|Q05655|Q99650|P23458|	12|13	25	12.5	918	IL6RB_HUMAN	TRUE
HAdV-D9 13.6K	Q9UIQ6	LNPEP	31|21	52	26	2	0|2|0|0	1	1	1	1	1	13.72	52	0		20|12	32	16	1025	LCAP_HUMAN	TRUE
HAdV-D9 13.6K	Q9Y4P3	TBL2	23|29	52	26	2	0|3|0|0	1	1	1	1	1	9.64	34.67	0	P63165|Q15006|Q15427|	13|13	26	13	447	TBL2_HUMAN	TRUE
HAdV-D9 13.6K	P49069	CAMLG	29|22	51	25.5	2	0|0|0|0	1	1	1	1	1	35	255	0	P23284|Q5HYA8|	12|12	24	12	296	CAMLG_HUMAN	TRUE
HAdV-D9 13.6K	Q8NFQ8	TOR1AIP2	27|24	51	25.5	2	0|0|0|0	1	1	1	1	1	37.93	255	0	O14656|	17|15	32	16	470	TOIP2_HUMAN	TRUE
HAdV-D9 13.6K	O94901	SUN1	24|26	50	25	2	0|0|0|0	1	1	1	1	1	37.93	250	0	Q8WXH0|Q9Y6I9|P63165|Q8NF91|	18|21	39	19.5	785	SUN1_HUMAN	TRUE
HAdV-D9 13.6K	Q9NRC1	ST7	22|28	50	25	2	0|0|0|0	1	1	1	1	1	35	250	0	Q9UGM1|	16|15	31	15.5	585	ST7_HUMAN	TRUE
HAdV-D9 13.6K	Q9P035	HACD3	21|29	50	25	2	5|3|7|3	1	1	1	1	1	10.9	5.56	0	Q9P0L0|	11|11	22	11	362	HACD3_HUMAN	TRUE
HAdV-D9 13.6K	O95070	YIF1A	25|24	49	24.5	2	0|0|0|0	1	1	1	1	1	37.93	245	0	O95292|Q9P0L0|Q969M3|Q9NQ11|	8|8	16	8	293	YIF1A_HUMAN	TRUE
HAdV-D9 13.6K	P00533	EGFR	28|21	49	24.5	2	2|3|0|0	1	1	1	1	1	12.73	19.6	0	P04843|P05023|P05067|P08240|P08581|P10620|P11021|P14625|P16615|P17706|P18031|P20020|P23634|P27105|P27824|P28288|P30101|P37268|P42704|P46977|P49069|P50402|P51149|P51648|P54652|P55011|P69905|Q07954|Q07960|Q14126|Q14318|Q15005|Q15165|Q15392|Q5JTV8|Q6UWJ1|Q8N1F7|Q8NBU5|Q8WVM8|Q92870|Q96A33|Q96CS3|Q96RL7|Q99650|Q9NRG9|Q9NXH8|Q9NXW2|Q9NZ01|Q9P0L0|Q9P287|Q9Y5M8|P60468|Q8IV08|Q96G23|Q9NP72|Q03135|P06702|…	17|15	32	16	1210	EGFR_HUMAN	TRUE
HAdV-D9 13.6K	Q53FV1	ORMDL2	26|23	49	24.5	2	0|0|0|0	1	1	1	1	1	36.47	245	0		9|6	15	7.5	153	ORML2_HUMAN	TRUE
HAdV-D9 13.6K	Q8TBA6	GOLGA5	23|26	49	24.5	2	0|0|0|0	1	1	1	1	1	36.47	245	0		13|13	26	13	731	GOGA5_HUMAN	TRUE
HAdV-D9 13.6K	Q96HY6	DDRGK1	25|24	49	24.5	2	6|4|0|0	1	1	1	1	1	6.18	9.8	0	Q9Y5M8|Q9UGM1|Q96JB5|	13|12	25	12.5	314	DDRGK_HUMAN	TRUE
HAdV-D9 13.6K	Q9NY93	DDX56	23|26	49	24.5	2	7|9|0|0	0.98	0.99	0.98	0.99	0.98	3.7	6.12	0	Q9Y2X3|Q9H7B2|P61247|	16|16	32	16	547	DDX56_HUMAN	TRUE
HAdV-D9 13.6K	Q9UL51	HCN2	31|18	49	24.5	2	0|0|0|0	1	1	1	1	1	29.1	245	0		17|12	29	14.5	889	HCN2_HUMAN	TRUE
HAdV-D9 13.6K	Q9ULH0	KIDINS220	24|25	49	24.5	2	6|10|0|0	0.98	0.98	0.98	0.98	0.98	3.75	6.12	0	Q96J42|	16|18	34	17	1771	KDIS_HUMAN	TRUE
HAdV-D9 13.6K	Q53EP0	FNDC3B	24|24	48	24	2	0|0|0|0	1	1	1	1	1	37.93	240	0		15|15	30	15	1204	FND3B_HUMAN	TRUE
HAdV-D9 13.6K	Q5SWA1	PPP1R15B	20|28	48	24	2	3|0|0|0	1	1	1	1	1	8.59	32	0	Q9UGM1|P36873|	11|14	25	12.5	713	PR15B_HUMAN	TRUE
HAdV-D9 13.6K	Q96KA5	CLPTM1L	24|24	48	24	2	6|3|0|0	1	1	1	1	1	6.37	10.67	0	Q9NPA0|Q86WV6|Q9H1C4|	13|12	25	12.5	538	CLP1L_HUMAN	TRUE
HAdV-D9 13.6K	Q9H7F0	ATP13A3	24|24	48	24	2	0|0|0|0	1	1	1	1	1	37.93	240	0		15|12	27	13.5	1226	AT133_HUMAN	TRUE
HAdV-D9 13.6K	Q9Y2H6	FNDC3A	26|22	48	24	2	0|0|0|0	1	1	1	1	1	35	240	0		15|14	29	14.5	1198	FND3A_HUMAN	TRUE
HAdV-D9 13.6K	P51572	BCAP31	27|20	47	23.5	2	0|0|0|0	1	1	1	1	1	32.06	235	0	P62820|Q13563|Q96Q45|Q99942|P60468|P04439|O14828|P61019|P61619|Q15629|Q6Y1H2|Q9BUN8|Q9UHQ4|Q5HYA8|	12|10	22	11	246	BAP31_HUMAN	TRUE
HAdV-D9 13.6K	P55017	SLC12A3	19|28	47	23.5	2	0|0|0|0	1	1	1	1	1	30.58	235	0		11|15	26	13	1021	S12A3_HUMAN	TRUE
HAdV-D9 13.6K	Q5BJH7	YIF1B	21|26	47	23.5	2	0|0|0|0	1	1	1	1	1	33.53	235	0	Q9BSJ8|Q969M3|Q9BUN8|	6|8	14	7	314	YIF1B_HUMAN	TRUE
HAdV-D9 13.6K	Q5SQN1	SNAP47	19|27	46	23	2	0|4|0|0	1	1	1	1	1	6.42	23	0	Q9P2W9|	14|16	30	15	464	SNP47_HUMAN	TRUE
HAdV-D9 13.6K	Q86UL3	GPAT4	23|23	46	23	2	0|0|0|0	1	1	1	1	1	36.47	230	0	Q9Y282|	14|15	29	14.5	456	GPAT4_HUMAN	TRUE
HAdV-D9 13.6K	O75787	ATP6AP2	23|22	45	22.5	2	0|0|0|0	1	1	1	1	1	35	225	0	P30101|P51149|P51798|P62491|P84095|Q07065|Q14318|Q15165|Q5HYI8|Q86UP2|Q8N511|Q8WVM8|Q96QD8|Q9HDC5|Q9ULH0|Q9Y2K6|Q93050|Q96G23|P61106|Q14254|Q15904|O95249|Q8NBM4|Q9UGI8|Q9Y487|Q5HYA8|	14|13	27	13.5	350	RENR_HUMAN	TRUE
HAdV-D9 13.6K	P04844	RPN2	27|18	45	22.5	2	0|0|0|0	1	1	1	1	1	29.1	225	0	P14625|P27824|P30101|P51149|P55072|P62820|Q8TCJ2|Q9P0L0|Q9Y679|Q969V3|P39656|Q8NBM4|Q92544|Q99805|P22695|Q9H0U4|Q06136|Q15293|	19|14	33	16.5	631	RPN2_HUMAN	TRUE
HAdV-D9 13.6K	P27105	STOM	20|25	45	22.5	2	7|7|9|2	0.99	1	0.99	1	0.99	3.79	3.6	0	P40429|P51149|Q15165|Q96CS3|Q9P0L0|P61019|P63165|Q15427|Q9Y282|	11|11	22	11	288	STOM_HUMAN	TRUE
HAdV-D9 13.6K	Q5H943	CT83	24|21	45	22.5	2	0|0|0|0	1	1	1	1	1	33.53	225	0		6|5	11	5.5	113	KKLC1_HUMAN	TRUE
HAdV-D9 13.6K	Q6ZNB6	NFXL1	26|19	45	22.5	2	3|0|0|0	1	1	1	1	1	8.23	30	0		10|9	19	9.5	911	NFXL1_HUMAN	TRUE
HAdV-D9 13.6K	Q96PC5	MIA2	21|24	45	22.5	2	5|2|0|0	1	1	1	1	1	6.72	12.86	0	Q9Y5M8|	14|13	27	13.5	1412	MIA2_HUMAN	TRUE
HAdV-D9 13.6K	Q9HCU5	PREB	22|22	44	22	2	0|0|0|0	1	1	1	1	1	35	220	0	Q5HYA8|	12|10	22	11	417	PREB_HUMAN	TRUE
HAdV-D9 13.6K	P51648	ALDH3A2	23|20	43	21.5	2	4|5|0|0	1	1	1	1	1	5.9	9.56	0	Q6DD88|Q96CS3|Q96Q45|Q9Y6C9|	12|10	22	11	485	AL3A2_HUMAN	TRUE
HAdV-D9 13.6K	Q5SNT2	TMEM201	24|19	43	21.5	2	0|0|0|0	1	1	1	1	1	30.58	215	0	P63165|Q8NBM4|Q8NFH5|	11|12	23	11.5	666	TM201_HUMAN	TRUE
HAdV-D9 13.6K	Q9UP95	SLC12A4	19|24	43	21.5	2	0|0|0|0	1	1	1	1	1	30.58	215	0		12|12	24	12	1085	S12A4_HUMAN	TRUE
HAdV-D9 13.6K	Q9Y320	TMX2	23|20	43	21.5	2	0|0|0|0	1	1	1	1	1	32.06	215	0	Q9Y5M8|Q9UGM1|Q92544|	9|9	18	9	296	TMX2_HUMAN	TRUE
HAdV-D9 13.6K	P51798	CLCN7	18|24	42	21	2	0|0|0|0	1	1	1	1	1	29.1	210	0	Q5T3F8|Q8N128|	10|12	22	11	805	CLCN7_HUMAN	TRUE
HAdV-D9 13.6K	Q5VT66	MTARC1	25|17	42	21	2	4|2|0|2	1	1	1	1	1	12.25	10.5	0	Q9Y5M8|	8|7	15	7.5	337	MARC1_HUMAN	TRUE
HAdV-D9 13.6K	Q9P246	STIM2	24|18	42	21	2	0|4|0|0	1	1	1	1	1	6.15	21	0		15|13	28	14	746	STIM2_HUMAN	TRUE
HAdV-D9 13.6K	Q9Y5M8	SRPRB	21|21	42	21	2	3|0|9|0	0.98	0.98	0.98	0.98	0.98	3.85	7	0	Q9NP72|P61006|O14828|P20340|P62330|Q8TC12|O94905|O94966|O95476|Q8WUY1|Q8WVC6|Q96JB5|Q9Y2Q9|P31930|Q13049|Q15363|Q15427|	11|10	21	10.5	271	SRPRB_HUMAN	TRUE
HAdV-D9 13.6K	Q15165	PON2	24|17	41	20.5	2	8|7|0|0	0.96	0.99	0.96	0.99	0.96	2.76	5.47	0	Q9BZC7|Q16880|Q8TC12|Q96J42|Q8WTV0|Q9NYY8|P31930|Q8NC67|	12|9	21	10.5	354	PON2_HUMAN	TRUE
HAdV-D9 13.6K	Q86WV6	STING1	20|21	41	20.5	2	0|0|0|0	1	1	1	1	1	32.06	205	0	P61619|Q969M3|P39656|O95470|Q13049|	9|8	17	8.5	379	STING_HUMAN	TRUE
HAdV-D9 13.6K	Q9Y385	UBE2J1	25|16	41	20.5	2	0|0|0|0	1	1	1	1	1	26.13	205	0	Q9Y679|P04439|Q9BUN8|Q9H3K2|	7|7	14	7	318	UB2J1_HUMAN	TRUE
HAdV-D9 13.6K	Q12797	ASPH	19|21	40	20	2	0|0|0|0	1	1	1	1	1	30.58	200	0	Q13501|Q6DD88|	10|10	20	10	758	ASPH_HUMAN	TRUE
HAdV-D9 13.6K	Q3MIP1	ITPRIPL2	19|21	40	20	2	0|0|0|0	1	1	1	1	1	30.58	200	0		10|13	23	11.5	535	IPIL2_HUMAN	TRUE
HAdV-D9 13.6K	Q5T8D3	ACBD5	22|18	40	20	2	0|0|0|0	1	1	1	1	1	29.1	200	0	Q8N4V1|Q9P0L0|	13|14	27	13.5	534	ACBD5_HUMAN	TRUE
HAdV-D9 13.6K	Q6DN12	MCTP2	16|24	40	20	2	0|0|0|0	1	1	1	1	1	26.13	200	0		14|13	27	13.5	878	MCTP2_HUMAN	TRUE
HAdV-D9 13.6K	Q8IWT6	LRRC8A	20|20	40	20	2	0|0|0|0	1	1	1	1	1	32.06	200	0		11|11	22	11	810	LRC8A_HUMAN	TRUE
HAdV-D9 13.6K	Q8TBM8	DNAJB14	21|19	40	20	2	0|0|0|0	1	1	1	1	1	30.58	200	0		9|9	18	9	379	DJB14_HUMAN	TRUE
HAdV-D9 13.6K	Q92544	TM9SF4	16|24	40	20	2	0|0|0|0	1	1	1	1	1	26.13	200	0	Q9NTJ5|P54709|Q15363|Q92522|	7|8	15	7.5	642	TM9S4_HUMAN	TRUE
HAdV-D9 13.6K	O60858	TRIM13	19|20	39	19.5	2	0|0|0|0	1	1	1	1	1	30.58	195	0	P16615|P55072|Q13501|P39656|	10|14	24	12	407	TRI13_HUMAN	TRUE
HAdV-D9 13.6K	P27824	CANX	16|23	39	19.5	2	0|4|0|0	1	1	1	1	1	5.6	19.5	0	P30101|P33527|P35610|P43307|P49257|P51572|P55072|P62820|Q07954|Q13563|Q14697|Q6DD88|Q92575|Q9HD20|Q9NZ01|Q9UIQ6|Q9UKV5|P60468|Q9GZM5|P61019|P61619|Q15084|Q92643|Q969V3|P32004|P39656|O94905|O94966|P05026|O14656|P22695|Q9H0U4|Q06136|Q15293|	11|13	24	12	592	CALX_HUMAN	TRUE
HAdV-D9 13.6K	Q14BN4	SLMAP	19|20	39	19.5	2	13|5|0|0	0.92	0.93	0.92	0.93	0.92	2.36	4.33	0		12|11	23	11.5	828	SLMAP_HUMAN	TRUE
HAdV-D9 13.6K	Q6ZMZ3	SYNE3	22|17	39	19.5	2	0|0|0|0	1	1	1	1	1	27.62	195	0		16|11	27	13.5	975	SYNE3_HUMAN	TRUE
HAdV-D9 13.6K	Q9NW15	ANO10	16|23	39	19.5	2	0|0|0|0	1	1	1	1	1	26.13	195	0		12|11	23	11.5	660	ANO10_HUMAN	TRUE
HAdV-D9 13.6K	Q9P2W9	STX18	22|17	39	19.5	2	0|0|0|0	1	1	1	1	1	27.62	195	0	Q9UNK0|Q9Y5M8|	11|9	20	10	335	STX18_HUMAN	TRUE
HAdV-D9 13.6K	O15121	DEGS1	19|19	38	19	2	0|0|0|0	1	1	1	1	1	30.58	190	0	O15260|P53985|Q9H089|Q14254|	10|10	20	10	323	DEGS1_HUMAN	TRUE
HAdV-D9 13.6K	O15440	ABCC5	14|24	38	19	2	0|0|0|0	1	1	1	1	1	23.14	190	0	P34897|	10|16	26	13	1437	MRP5_HUMAN	TRUE
HAdV-D9 13.6K	Q9H490	PIGU	20|18	38	19	2	0|0|0|0	1	1	1	1	1	29.1	190	0	O43292|Q92643|Q96J42|Q9Y282|	8|8	16	8	435	PIGU_HUMAN	TRUE
HAdV-D9 13.6K	Q9NXH8	TOR4A	23|15	38	19	2	0|0|0|0	1	1	1	1	1	24.64	190	0	P63165|	10|10	20	10	423	TOR4A_HUMAN	TRUE
HAdV-D9 13.6K	O43157	PLXNB1	22|15	37	18.5	2	0|0|0|0	1	1	1	1	1	24.64	185	0	P08581|Q04912|	14|12	26	13	2135	PLXB1_HUMAN	TRUE
HAdV-D9 13.6K	P46977	STT3A	20|17	37	18.5	2	0|0|0|0	1	1	1	1	1	27.62	185	0	Q96CS3|Q9UKV5|Q86WV6|Q9H1C4|	11|11	22	11	705	STT3A_HUMAN	TRUE
HAdV-D9 13.6K	Q07960	ARHGAP1	18|19	37	18.5	2	7|7|0|0	0.97	0.97	0.97	0.97	0.97	3.23	5.29	0		11|10	21	10.5	439	RHG01_HUMAN	TRUE
HAdV-D9 13.6K	Q15011	HERPUD1	17|20	37	18.5	2	0|0|0|0	1	1	1	1	1	27.62	185	0	Q9UKV5|Q9BQE4|Q9BUN8|	5|6	11	5.5	391	HERP1_HUMAN	TRUE
HAdV-D9 13.6K	Q3KR37	GRAMD1B	14|23	37	18.5	2	0|0|0|0	1	1	1	1	1	23.14	185	0	Q96HH9|	8|12	20	10	738	ASTRB_HUMAN	TRUE
HAdV-D9 13.6K	P17706	PTPN2	19|17	36	18	2	0|0|0|0	1	1	1	1	1	27.62	180	0	P20908|P49257|P49755|Q9BVK6|	10|10	20	10	415	PTN2_HUMAN	TRUE
HAdV-D9 13.6K	P23634	ATP2B4	20|16	36	18	2	0|0|0|0	1	1	1	1	1	26.13	180	0	P27824|P35613|Q13586|Q8TCT9|O14756|	13|13	26	13	1241	AT2B4_HUMAN	TRUE
HAdV-D9 13.6K	Q01974	ROR2	17|19	36	18	2	7|9|0|0	0.94	0.95	0.94	0.95	0.94	2.47	4.5	0		12|12	24	12	943	ROR2_HUMAN	TRUE
HAdV-D9 13.6K	Q13563	PKD2	16|20	36	18	2	0|0|0|0	1	1	1	1	1	26.13	180	0	Q9Y673|	12|11	23	11.5	968	PKD2_HUMAN	TRUE
HAdV-D9 13.6K	Q9Y5W7	SNX14	20|16	36	18	2	0|0|0|0	1	1	1	1	1	26.13	180	0	Q9Y6I9|P34897|Q9UGM1|	14|10	24	12	946	SNX14_HUMAN	TRUE
HAdV-D9 13.6K	O95672	ECEL1	17|18	35	17.5	2	0|0|0|0	1	1	1	1	1	27.62	175	0	O94966|	11|11	22	11	775	ECEL1_HUMAN	TRUE
HAdV-D9 13.6K	Q96HE9	PRR11	16|19	35	17.5	2	0|0|0|0	1	1	1	1	1	26.13	175	0	Q9H7B2|P61247|Q99575|Q9H8H2|P62841|P62277|Q13310|Q9Y221|P62906|O43159|	7|7	14	7	360	PRR11_HUMAN	TRUE
HAdV-D9 13.6K	O75410	TACC1	19|15	34	17	2	0|0|0|0	1	1	1	1	1	24.64	170	0	O95292|Q13190|Q9P0L0|	10|11	21	10.5	805	TACC1_HUMAN	TRUE
HAdV-D9 13.6K	O95197	RTN3	17|17	34	17	2	0|6|0|0	0.99	0.99	0.99	0.99	0.99	4.45	11.33	0	Q6DD88|Q9NQC3|Q9P0L0|O14735|P54709|	10|10	20	10	1032	RTN3_HUMAN	TRUE
HAdV-D9 13.6K	P19634	SLC9A1	16|18	34	17	2	0|0|0|0	1	1	1	1	1	26.13	170	0	Q99653|	10|11	21	10.5	815	SL9A1_HUMAN	TRUE
HAdV-D9 13.6K	P42702	LIFR	19|15	34	17	2	0|0|0|0	1	1	1	1	1	24.64	170	0		11|10	21	10.5	1097	LIFR_HUMAN	TRUE
HAdV-D9 13.6K	Q14534	SQLE	17|17	34	17	2	0|0|0|0	1	1	1	1	1	27.62	170	0		9|9	18	9	574	ERG1_HUMAN	TRUE
HAdV-D9 13.6K	Q6P4Q7	CNNM4	15|19	34	17	2	0|0|0|0	1	1	1	1	1	24.64	170	0		10|11	21	10.5	775	CNNM4_HUMAN	TRUE
HAdV-D9 13.6K	Q9Y666	SLC12A7	17|17	34	17	2	0|0|0|0	1	1	1	1	1	27.62	170	0		14|13	27	13.5	1083	S12A7_HUMAN	TRUE
HAdV-D9 13.6K	P84157	MXRA7	15|18	33	16.5	2	2|2|0|0	1	1	1	1	1	13.97	16.5	0		6|7	13	6.5	204	MXRA7_HUMAN	TRUE
HAdV-D9 13.6K	Q96JQ2	CLMN	13|20	33	16.5	2	6|5|0|0	0.97	0.99	0.97	0.99	0.97	2.77	6	0	P36873|	9|10	19	9.5	1002	CLMN_HUMAN	TRUE
HAdV-D9 13.6K	Q9HBR0	SLC38A10	19|14	33	16.5	2	0|0|0|0	1	1	1	1	1	23.14	165	0	Q9Y282|	10|10	20	10	1119	S38AA_HUMAN	TRUE
HAdV-D9 13.6K	O95816	BAG2	16|16	32	16	2	2|4|0|0	1	1	1	1	1	6.52	10.67	0	P00533|P11021|P55072|P04049|	7|9	16	8	211	BAG2_HUMAN	TRUE
HAdV-D9 13.6K	P06899	H2BC11	16|16	32	16	2	8|0|0|2	0.97	0.97	0.97	0.97	0.97	3.32	6.4	0		6|7	13	6.5	126	H2B1J_HUMAN	TRUE
HAdV-D9 13.6K	P10321	HLA-C	15|17	32	16	2	0|0|0|0	1	1	1	1	1	24.64	160	0	P63165|Q12770|Q8WTV0|P54709|Q8NC67|	7|6	13	6.5	366	HLAC_HUMAN	TRUE
HAdV-D9 13.6K	P54920	NAPA	14|18	32	16	2	0|2|0|0	1	1	1	1	1	9.51	32	0	P55072|Q12846|Q13190|Q9NQC3|Q9NZ43|Q9UNK0|	10|12	22	11	295	SNAA_HUMAN	TRUE
HAdV-D9 13.6K	Q6NXT4	SLC30A6	13|19	32	16	2	0|0|0|0	1	1	1	1	1	21.63	160	0	Q8TAD4|Q9UGM1|	9|9	18	9	461	ZNT6_HUMAN	TRUE
HAdV-D9 13.6K	Q9BZ71	PITPNM3	17|15	32	16	2	0|0|0|0	1	1	1	1	1	24.64	160	0	Q9P0L0|	11|8	19	9.5	974	PITM3_HUMAN	TRUE
HAdV-D9 13.6K	Q9BZC7	ABCA2	16|16	32	16	2	0|0|0|0	1	1	1	1	1	26.13	160	0	Q08174|	13|13	26	13	2435	ABCA2_HUMAN	TRUE
HAdV-D9 13.6K	Q9H6H4	REEP4	17|15	32	16	2	0|0|0|0	1	1	1	1	1	24.64	160	0		7|5	12	6	257	REEP4_HUMAN	TRUE
HAdV-D9 13.6K	Q9HDC5	JPH1	15|17	32	16	2	0|0|0|0	1	1	1	1	1	24.64	160	0	Q9Y6I9|	9|8	17	8.5	661	JPH1_HUMAN	TRUE
HAdV-D9 13.6K	Q9Y426	C2CD2	15|17	32	16	2	0|0|0|0	1	1	1	1	1	24.64	160	0		11|11	22	11	696	C2CD2_HUMAN	TRUE
HAdV-D9 13.6K	P08581	MET	18|13	31	15.5	2	3|7|0|0	0.96	0.98	0.96	0.98	0.96	2.83	6.2	0	P18031|Q12913|	11|9	20	10	1390	MET_HUMAN	TRUE
HAdV-D9 13.6K	Q02487	DSC2	16|15	31	15.5	2	0|0|0|0	1	1	1	1	1	24.64	155	0	Q14126|Q9Y446|	9|11	20	10	901	DSC2_HUMAN	TRUE
HAdV-D9 13.6K	Q8IUR5	TMTC1	14|17	31	15.5	2	0|0|0|0	1	1	1	1	1	23.14	155	0		12|11	23	11.5	882	TMTC1_HUMAN	TRUE
HAdV-D9 13.6K	Q96AQ6	PBXIP1	15|16	31	15.5	2	0|0|0|0	1	1	1	1	1	24.64	155	0	Q9UGM1|P63165|	8|10	18	9	731	PBIP1_HUMAN	TRUE
HAdV-D9 13.6K	Q96JB5	CDK5RAP3	17|14	31	15.5	2	0|0|0|0	1	1	1	1	1	23.14	155	0	P62906|	10|6	16	8	506	CK5P3_HUMAN	TRUE
HAdV-D9 13.6K	Q9UL25	RAB21	15|16	31	15.5	2	0|0|0|0	1	1	1	1	1	24.64	155	0		6|7	13	6.5	225	RAB21_HUMAN	TRUE
HAdV-D9 13.6K	P35232	PHB1	14|16	30	15	2	3|3|5|6	0.99	1	0.99	1	0.99	3.78	3.53	0	P43307|P49257|P51148|P51149|P51572|P55072|P62491|P62820|Q05655|Q5T3F8|Q6DD88|Q8N4V1|Q9P0L0|P61019|Q969M3|Q9Y6C9|P39656|O14653|Q15006|Q99623|Q9UHQ4|P22695|Q9H0U4|O14672|P04049|	9|9	18	9	272	PHB1_HUMAN	FALSE
HAdV-D9 13.6K	P51148	RAB5C	16|14	30	15	2	0|3|0|0	1	1	1	1	1	6.38	20	0	P51149|P51798|P62491|P62820|P98194|Q07065|Q5T8D3|Q6DD88|Q8WVM8|Q92508|Q96AE7|Q96CS3|Q96K37|Q96TC7|Q9P0L0|Q9UBH6|Q9UH99|Q9ULH0|Q93050|Q03135|P61006|P61026|P61019|Q14254|Q969M3|O95249|Q8WUX1|Q99623|P28331|P22695|Q9H0U4|Q16891|Q9NX40|	9|9	18	9	216	RAB5C_HUMAN	FALSE
HAdV-D9 13.6K	P62820	RAB1A	15|15	30	15	2	0|0|0|0	1	1	1	1	1	24.64	150	0	Q6DD88|Q8TBA6|Q96A33|Q9NZ01|Q9P0L0|P20340|P61019|Q9Y6C9|A1L0T0|O75385|P05026|Q92544|P22695|Q9H0U4|O60763|P54709|Q06136|Q15363|O00217|	8|8	16	8	205	RAB1A_HUMAN	FALSE
HAdV-D9 13.6K	P98194	ATP2C1	16|14	30	15	2	0|0|0|0	1	1	1	1	1	23.14	150	0	Q13586|Q96CS3|	12|9	21	10.5	919	AT2C1_HUMAN	FALSE
HAdV-D9 13.6K	Q96TA2	YME1L1	17|13	30	15	2	0|0|0|0	1	1	1	1	1	21.63	150	0		10|9	19	9.5	773	YMEL1_HUMAN	FALSE
HAdV-D9 13.6K	Q9ULQ1	TPCN1	15|15	30	15	2	0|0|0|0	1	1	1	1	1	24.64	150	0		11|9	20	10	816	TPC1_HUMAN	FALSE
HAdV-D9 13.6K	B7ZAQ6	GPR89B	14|15	29	14.5	2	0|0|0|0	1	1	1	1	1	23.14	145	0	Q96J42|	9|9	18	9	455	GPHRA_HUMAN	FALSE
HAdV-D9 13.6K	O75976	CPD	17|12	29	14.5	2	0|0|0|0	1	1	1	1	1	20.12	145	0		10|9	19	9.5	1380	CBPD_HUMAN	FALSE
HAdV-D9 13.6K	P53985	SLC16A1	14|15	29	14.5	2	4|3|4|5	0.99	1	0.99	1	0.99	4.52	3.62	0		9|8	17	8.5	500	MOT1_HUMAN	FALSE
HAdV-D9 13.6K	Q15042	RAB3GAP1	13|16	29	14.5	2	4|7|0|0	0.95	0.97	0.95	0.97	0.95	2.66	5.27	0	Q9P0L0|	9|10	19	9.5	981	RB3GP_HUMAN	FALSE
HAdV-D9 13.6K	Q9C0E8	LNPK	16|13	29	14.5	2	0|0|0|0	1	1	1	1	1	21.63	145	0	Q9UGM1|P54709|Q5HYA8|	8|8	16	8	428	LNP_HUMAN	FALSE
HAdV-D9 13.6K	Q9NZ43	USE1	11|18	29	14.5	2	0|0|0|0	1	1	1	1	1	18.59	145	0	Q9P2W9|	7|8	15	7.5	259	USE1_HUMAN	FALSE
HAdV-D9 13.6K	O95210	STBD1	13|15	28	14	2	0|0|0|0	1	1	1	1	1	21.63	140	0		9|8	17	8.5	358	STBD1_HUMAN	FALSE
HAdV-D9 13.6K	P37268	FDFT1	16|12	28	14	2	0|0|0|0	1	1	1	1	1	20.12	140	0	Q9BTV4|Q9Y5M8|	11|9	20	10	417	FDFT_HUMAN	FALSE
HAdV-D9 13.6K	Q15738	NSDHL	14|14	28	14	2	0|0|0|0	1	1	1	1	1	23.14	140	0	P10321|	7|6	13	6.5	373	NSDHL_HUMAN	FALSE
HAdV-D9 13.6K	Q6UWU4	C6orf89	15|13	28	14	2	0|0|0|0	1	1	1	1	1	21.63	140	0		6|7	13	6.5	347	CF089_HUMAN	FALSE
HAdV-D9 13.6K	Q93050	ATP6V0A1	14|14	28	14	2	0|0|0|0	1	1	1	1	1	23.14	140	0	Q8TAD4|Q9Y3E5|P62841|Q5HYA8|	10|11	21	10.5	837	VPP1_HUMAN	FALSE
HAdV-D9 13.6K	Q9H0X9	OSBPL5	10|18	28	14	2	0|0|0|0	1	1	1	1	1	17.06	140	0		7|12	19	9.5	879	OSBL5_HUMAN	FALSE
HAdV-D9 13.6K	O15118	NPC1	12|15	27	13.5	2	0|0|0|0	1	1	1	1	1	20.12	135	0	Q86WV6|Q9H0X9|Q9H1C4|Q9Y2Q9|	9|9	18	9	1278	NPC1_HUMAN	FALSE
HAdV-D9 13.6K	O60266	ADCY3	15|12	27	13.5	2	0|0|0|0	1	1	1	1	1	20.12	135	0		11|9	20	10	1144	ADCY3_HUMAN	FALSE
HAdV-D9 13.6K	O75427	LRCH4	17|10	27	13.5	2	0|0|0|0	1	1	1	1	1	17.06	135	0	Q9NQC3|	6|7	13	6.5	683	LRCH4_HUMAN	FALSE
HAdV-D9 13.6K	Q7Z403	TMC6	14|13	27	13.5	2	0|0|0|0	1	1	1	1	1	21.63	135	0		8|8	16	8	805	TMC6_HUMAN	FALSE
HAdV-D9 13.6K	Q8TC12	RDH11	16|11	27	13.5	2	0|0|0|0	1	1	1	1	1	18.59	135	0		6|4	10	5	318	RDH11_HUMAN	FALSE
HAdV-D9 13.6K	Q9BXP2	SLC12A9	12|15	27	13.5	2	0|0|0|0	1	1	1	1	1	20.12	135	0		5|6	11	5.5	914	S12A9_HUMAN	FALSE
HAdV-D9 13.6K	Q9NV64	TMEM39A	13|14	27	13.5	2	0|0|0|0	1	1	1	1	1	21.63	135	0		9|9	18	9	488	TM39A_HUMAN	FALSE
HAdV-D9 13.6K	O94925	GLS	13|13	26	13	2	0|3|0|0	1	1	1	1	1	6	17.33	0		6|8	14	7	669	GLSK_HUMAN	FALSE
HAdV-D9 13.6K	P52429	DGKE	16|10	26	13	2	0|0|0|0	1	1	1	1	1	17.06	130	0		10|6	16	8	567	DGKE_HUMAN	FALSE
HAdV-D9 13.6K	Q10471	GALNT2	15|11	26	13	2	2|6|0|0	0.96	0.98	0.96	0.98	0.96	2.78	6.5	0	Q8N4V1|P12235|	7|7	14	7	571	GALT2_HUMAN	FALSE
HAdV-D9 13.6K	Q96LT4	SAMD8	13|13	26	13	2	0|0|0|0	1	1	1	1	1	21.63	130	0		7|6	13	6.5	415	SAMD8_HUMAN	FALSE
HAdV-D9 13.6K	Q9BWL3	C1orf43	10|16	26	13	2	0|0|0|0	1	1	1	1	1	17.06	130	0	Q9Y6I9|Q9UGM1|	7|8	15	7.5	253	CA043_HUMAN	FALSE
HAdV-D9 13.6K	O94851	MICAL2	13|12	25	12.5	2	0|0|0|0	1	1	1	1	1	20.12	125	0		7|9	16	8	1957	MICA2_HUMAN	FALSE
HAdV-D9 13.6K	O95249	GOSR1	15|10	25	12.5	2	0|0|0|0	1	1	1	1	1	17.06	125	0	Q99623|O60763|	9|6	15	7.5	250	GOSR1_HUMAN	FALSE
HAdV-D9 13.6K	Q687X5	STEAP4	12|13	25	12.5	2	0|0|0|0	1	1	1	1	1	20.12	125	0		10|8	18	9	459	STEA4_HUMAN	FALSE
HAdV-D9 13.6K	Q92604	LPGAT1	15|10	25	12.5	2	0|0|0|0	1	1	1	1	1	17.06	125	0	Q9P0L0|Q6ZNC8|Q9H1C4|	9|7	16	8	370	LGAT1_HUMAN	FALSE
HAdV-D9 13.6K	Q969X5	ERGIC1	8|17	25	12.5	2	0|0|0|0	1	1	1	1	1	13.95	125	0	Q96CS3|Q15363|Q9Y282|P04899|	7|9	16	8	290	ERGI1_HUMAN	FALSE
HAdV-D9 13.6K	Q96G23	CERS2	11|14	25	12.5	2	0|0|0|0	1	1	1	1	1	18.59	125	0		7|7	14	7	380	CERS2_HUMAN	FALSE
HAdV-D9 13.6K	Q9BT22	ALG1	17|8	25	12.5	2	0|0|0|0	1	1	1	1	1	13.95	125	0		8|6	14	7	464	ALG1_HUMAN	FALSE
HAdV-D9 13.6K	Q9H3N1	TMX1	13|12	25	12.5	2	0|0|0|0	1	1	1	1	1	20.12	125	0		6|5	11	5.5	280	TMX1_HUMAN	FALSE
HAdV-D9 13.6K	Q9NRG9	AAAS	13|12	25	12.5	2	0|0|0|0	1	1	1	1	1	20.12	125	0	P63165|	11|7	18	9	546	AAAS_HUMAN	FALSE
HAdV-D9 13.6K	Q9UBH6	XPR1	12|13	25	12.5	2	0|0|0|0	1	1	1	1	1	20.12	125	0		8|8	16	8	696	XPR1_HUMAN	FALSE
HAdV-D9 13.6K	P51159	RAB27A	15|9	24	12	2	3|0|0|0	0.99	1	0.99	1	0.99	4.36	16	0	Q96C24|	9|6	15	7.5	221	RB27A_HUMAN	FALSE
HAdV-D9 13.6K	Q13443	ADAM9	6|18	24	12	2	0|0|0|0	1	1	1	1	1	10.77	120	0		4|7	11	5.5	819	ADAM9_HUMAN	FALSE
HAdV-D9 13.6K	Q8N2K0	ABHD12	15|9	24	12	2	0|0|0|0	1	1	1	1	1	15.51	120	0		7|6	13	6.5	398	ABD12_HUMAN	FALSE
HAdV-D9 13.6K	Q8NHP6	MOSPD2	13|11	24	12	2	0|0|0|0	1	1	1	1	1	18.59	120	0		7|10	17	8.5	518	MSPD2_HUMAN	FALSE
HAdV-D9 13.6K	Q8TCT9	HM13	12|12	24	12	2	0|4|0|0	0.99	0.99	0.99	0.99	0.99	4.43	12	0	Q86WV6|Q15629|Q8NBM4|Q9BUN8|Q9H1C4|Q5HYA8|	5|6	11	5.5	377	HM13_HUMAN	FALSE
HAdV-D9 13.6K	Q96JJ7	TMX3	13|11	24	12	2	0|0|0|0	1	1	1	1	1	18.59	120	0		7|6	13	6.5	454	TMX3_HUMAN	FALSE
HAdV-D9 13.6K	Q96SU4	OSBPL9	12|12	24	12	2	2|4|0|0	0.99	0.99	0.99	0.99	0.99	4.67	8	0	Q9P0L0|	7|6	13	6.5	736	OSBL9_HUMAN	FALSE
HAdV-D9 13.6K	Q9BZG1	RAB34	14|10	24	12	2	3|0|0|0	1	1	1	1	1	4.79	16	0		9|7	16	8	259	RAB34_HUMAN	FALSE
HAdV-D9 13.6K	Q9H4L5	OSBPL3	10|14	24	12	2	0|0|0|0	1	1	1	1	1	17.06	120	0	P63165|	7|8	15	7.5	887	OSBL3_HUMAN	FALSE
HAdV-D9 13.6K	O15270	SPTLC2	11|12	23	11.5	2	0|0|0|0	1	1	1	1	1	18.59	115	0		8|8	16	8	562	SPTC2_HUMAN	FALSE
HAdV-D9 13.6K	O15438	ABCC3	12|11	23	11.5	2	0|0|0|0	1	1	1	1	1	18.59	115	0	O75110|P27824|P55072|	7|7	14	7	1527	MRP3_HUMAN	FALSE
HAdV-D9 13.6K	O75110	ATP9A	11|12	23	11.5	2	0|0|0|0	1	1	1	1	1	18.59	115	0	P23634|	8|10	18	9	1047	ATP9A_HUMAN	FALSE
HAdV-D9 13.6K	Q14697	GANAB	9|14	23	11.5	2	0|0|0|0	1	1	1	1	1	15.51	115	0	Q15165|Q8TEY5|Q9H4L4|P22695|O00469|	6|9	15	7.5	944	GANAB_HUMAN	FALSE
HAdV-D9 13.6K	Q8TEM1	NUP210	12|11	23	11.5	2	0|0|0|0	1	1	1	1	1	18.59	115	0		9|9	18	9	1887	PO210_HUMAN	FALSE
HAdV-D9 13.6K	Q96F81	DISP1	11|12	23	11.5	2	0|0|0|0	1	1	1	1	1	18.59	115	0		8|7	15	7.5	1524	DISP1_HUMAN	FALSE
HAdV-D9 13.6K	Q96K37	SLC35E1	13|10	23	11.5	2	4|0|0|0	0.98	0.99	0.98	0.99	0.98	3.79	11.5	0	Q6ZNC8|	7|6	13	6.5	410	S35E1_HUMAN	FALSE
HAdV-D9 13.6K	Q99808	SLC29A1	14|9	23	11.5	2	0|0|0|0	1	1	1	1	1	15.51	115	0		5|5	10	5	456	S29A1_HUMAN	FALSE
HAdV-D9 13.6K	Q9NP58	ABCB6	11|12	23	11.5	2	0|0|0|0	1	1	1	1	1	18.59	115	0	Q14254|Q9Y282|P04899|	8|8	16	8	842	ABCB6_HUMAN	FALSE
HAdV-D9 13.6K	Q9NUU6	OTULINL	11|12	23	11.5	2	0|0|0|0	1	1	1	1	1	18.59	115	0		8|7	15	7.5	356	OTULL_HUMAN	FALSE
HAdV-D9 13.6K	Q9NXW2	DNAJB12	16|7	23	11.5	2	0|0|0|0	1	1	1	1	1	12.37	115	0		10|5	15	7.5	375	DJB12_HUMAN	FALSE
HAdV-D9 13.6K	Q9P273	TENM3	13|10	23	11.5	2	0|0|0|0	1	1	1	1	1	17.06	115	0		11|8	19	9.5	2699	TEN3_HUMAN	FALSE
HAdV-D9 13.6K	Q9UNQ0	ABCG2	14|9	23	11.5	2	0|0|0|0	1	1	1	1	1	15.51	115	0		8|7	15	7.5	655	ABCG2_HUMAN	FALSE
HAdV-D9 13.6K	A8CG34	POM121C	10|12	22	11	2	4|2|0|0	0.98	0.99	0.98	0.99	0.98	3.71	7.33	0		8|9	17	8.5	1229	P121C_HUMAN	FALSE
HAdV-D9 13.6K	P04035	HMGCR	13|9	22	11	2	0|0|0|0	1	1	1	1	1	15.51	110	0	P55072|Q96CS3|Q9UKV5|Q9Y5M8|Q9Y679|Q9UGM1|O94905|P54709|Q9Y5Z9|	7|7	14	7	888	HMDH_HUMAN	FALSE
HAdV-D9 13.6K	P43307	SSR1	12|10	22	11	2	0|0|0|0	1	1	1	1	1	17.06	110	0	P49257|Q14318|Q8TCT9|Q92887|Q9H3N1|Q9NVI7|Q9NZ01|P60468|Q9H0U3|Q14254|Q9H9B4|P39656|P36542|Q16795|Q99623|P22695|	4|4	8	4	286	SSRA_HUMAN	FALSE
HAdV-D9 13.6K	P62081	RPS7	10|12	22	11	2	0|3|0|0	0.99	1	0.99	1	0.99	4.79	14.67	0	Q71UM5|Q9Y2X3|O14979|P08865|Q9Y3U8|P61247|P62854|Q9Y3A4|P62841|P62277|P62906|	4|5	9	4.5	194	RS7_HUMAN	FALSE
HAdV-D9 13.6K	Q68DH5	LMBRD2	9|13	22	11	2	0|0|0|0	1	1	1	1	1	15.51	110	0	Q9Y282|P04899|	7|6	13	6.5	695	LMBD2_HUMAN	FALSE
HAdV-D9 13.6K	Q9NPA0	EMC7	11|11	22	11	2	0|0|0|0	1	1	1	1	1	18.59	110	0	O43402|Q15006|Q9NQ11|Q9P0I2|P54709|Q5J8M3|	6|7	13	6.5	242	EMC7_HUMAN	FALSE
HAdV-D9 13.6K	Q9NTJ5	SACM1L	13|9	22	11	2	0|0|0|0	1	1	1	1	1	15.51	110	0		8|5	13	6.5	587	SAC1_HUMAN	FALSE
HAdV-D9 13.6K	Q9NX61	TMEM161A	12|10	22	11	2	0|0|0|0	1	1	1	1	1	17.06	110	0	Q969M3|Q92544|	5|6	11	5.5	479	T161A_HUMAN	FALSE
HAdV-D9 13.6K	Q9ULF5	SLC39A10	15|7	22	11	2	0|0|0|0	1	1	1	1	1	12.37	110	0		6|5	11	5.5	831	S39AA_HUMAN	FALSE
HAdV-D9 13.6K	P38435	GGCX	10|11	21	10.5	2	0|0|0|0	1	1	1	1	1	17.06	105	0		7|6	13	6.5	758	VKGC_HUMAN	FALSE
HAdV-D9 13.6K	Q04656	ATP7A	11|10	21	10.5	2	3|0|0|0	0.99	0.99	0.99	0.99	0.99	4.79	14	0		6|7	13	6.5	1500	ATP7A_HUMAN	FALSE
HAdV-D9 13.6K	Q6NUK4	REEP3	11|10	21	10.5	2	0|0|0|0	1	1	1	1	1	17.06	105	0		7|7	14	7	255	REEP3_HUMAN	FALSE
HAdV-D9 13.6K	Q86SQ4	ADGRG6	10|11	21	10.5	2	0|0|0|0	1	1	1	1	1	17.06	105	0		7|6	13	6.5	1221	AGRG6_HUMAN	FALSE
HAdV-D9 13.6K	Q96GQ5	RUSF1	10|11	21	10.5	2	0|0|0|0	1	1	1	1	1	17.06	105	0		6|7	13	6.5	468	RUSF1_HUMAN	FALSE
HAdV-D9 13.6K	Q9ULC5	ACSL5	9|12	21	10.5	2	0|0|0|0	1	1	1	1	1	15.51	105	0		7|7	14	7	683	ACSL5_HUMAN	FALSE
HAdV-D9 13.6K	O14756	HSD17B6	11|9	20	10	2	0|0|0|0	1	1	1	1	1	15.51	100	0		6|7	13	6.5	317	H17B6_HUMAN	FALSE
HAdV-D9 13.6K	O15033	AREL1	11|9	20	10	2	0|0|0|0	1	1	1	1	1	15.51	100	0		7|6	13	6.5	823	AREL1_HUMAN	FALSE
HAdV-D9 13.6K	O96005	CLPTM1	12|8	20	10	2	0|0|0|0	1	1	1	1	1	13.95	100	0	Q8NBM4|Q9H1C4|Q9Y282|	6|4	10	5	669	CLPT1_HUMAN	FALSE
HAdV-D9 13.6K	P43121	MCAM	10|10	20	10	2	2|0|0|0	1	1	1	1	1	6.98	20	0	Q8NB49|Q93050|Q9Y487|	5|8	13	6.5	646	MUC18_HUMAN	FALSE
HAdV-D9 13.6K	P48651	PTDSS1	10|10	20	10	2	0|4|0|0	0.98	0.98	0.98	0.98	0.98	3.79	10	0		4|4	8	4	473	PTSS1_HUMAN	FALSE
HAdV-D9 13.6K	Q13505	MTX1	12|8	20	10	2	0|0|0|0	1	1	1	1	1	13.95	100	0		8|6	14	7	466	MTX1_HUMAN	FALSE
HAdV-D9 13.6K	Q2PZI1	DPY19L1	6|14	20	10	2	0|0|0|0	1	1	1	1	1	10.77	100	0		5|7	12	6	675	D19L1_HUMAN	FALSE
HAdV-D9 13.6K	Q5T9L3	WLS	10|10	20	10	2	3|0|0|0	0.99	0.99	0.99	0.99	0.99	4.79	13.33	0		5|6	11	5.5	541	WLS_HUMAN	FALSE
HAdV-D9 13.6K	Q6NTF9	RHBDD2	8|12	20	10	2	0|0|0|0	1	1	1	1	1	13.95	100	0		4|5	9	4.5	364	RHBD2_HUMAN	FALSE
HAdV-D9 13.6K	Q6P1A2	LPCAT3	9|11	20	10	2	0|0|0|0	1	1	1	1	1	15.51	100	0		5|6	11	5.5	487	MBOA5_HUMAN	FALSE
HAdV-D9 13.6K	Q6UWJ1	TMCO3	7|13	20	10	2	0|0|0|0	1	1	1	1	1	12.37	100	0		5|7	12	6	677	TMCO3_HUMAN	FALSE
HAdV-D9 13.6K	Q969V3	NCLN	10|10	20	10	2	0|0|0|0	1	1	1	1	1	17.06	100	0	P63165|	8|6	14	7	563	NCLN_HUMAN	FALSE
HAdV-D9 13.6K	Q9BRQ8	AIFM2	10|10	20	10	2	0|0|0|0	1	1	1	1	1	17.06	100	0		9|9	18	9	373	FSP1_HUMAN	FALSE
HAdV-D9 13.6K	Q9BTV4	TMEM43	10|10	20	10	2	0|0|0|0	1	1	1	1	1	17.06	100	0	Q9NQC3|Q9P0L0|Q9UP95|Q7L1Q6|Q8NBM4|	7|8	15	7.5	400	TMM43_HUMAN	FALSE
HAdV-D9 13.6K	O15260	SURF4	9|10	19	9.5	2	3|4|0|0	0.96	0.97	0.96	0.97	0.96	2.87	5.43	0	P11021|P49257|Q9P0L0|Q9Y679|Q86WV6|P06702|Q8NBM4|Q9H1C4|	6|6	12	6	269	SURF4_HUMAN	FALSE
HAdV-D9 13.6K	P09601	HMOX1	12|7	19	9.5	2	0|0|0|0	1	1	1	1	1	12.37	95	0	Q9Y5M8|Q9Y6I9|Q16880|P10321|Q9UGM1|Q9BUN8|	8|4	12	6	288	HMOX1_HUMAN	FALSE
HAdV-D9 13.6K	P29966	MARCKS	11|8	19	9.5	2	0|0|0|0	1	1	1	1	1	13.95	95	0		5|2	7	3.5	332	MARCS_HUMAN	FALSE
HAdV-D9 13.6K	P30084	ECHS1	9|10	19	9.5	2	0|0|2|0	1	1	1	1	1	6.32	19	0	P33527|P23284|	5|5	10	5	290	ECHM_HUMAN	FALSE
HAdV-D9 13.6K	P48960	ADGRE5	9|10	19	9.5	2	0|0|0|0	1	1	1	1	1	15.51	95	0	Q5T3F8|	5|7	12	6	835	AGRE5_HUMAN	FALSE
HAdV-D9 13.6K	Q5M7Z0	RNFT1	11|8	19	9.5	2	0|0|0|0	1	1	1	1	1	13.95	95	0		5|5	10	5	435	RNFT1_HUMAN	FALSE
HAdV-D9 13.6K	Q6GMR7	FAAH2	10|9	19	9.5	2	0|0|0|0	1	1	1	1	1	15.51	95	0		6|4	10	5	532	FAAH2_HUMAN	FALSE
HAdV-D9 13.6K	Q6NSJ5	LRRC8E	10|9	19	9.5	2	0|0|0|0	1	1	1	1	1	15.51	95	0		6|6	12	6	796	LRC8E_HUMAN	FALSE
HAdV-D9 13.6K	Q96E22	NUS1	9|10	19	9.5	2	0|0|0|0	1	1	1	1	1	15.51	95	0		4|5	9	4.5	293	NGBR_HUMAN	FALSE
HAdV-D9 13.6K	Q96PD7	DGAT2	8|11	19	9.5	2	0|0|0|0	1	1	1	1	1	13.95	95	0		6|6	12	6	388	DGAT2_HUMAN	FALSE
HAdV-D9 13.6K	Q9H0P0	NT5C3A	8|11	19	9.5	2	0|0|0|0	1	1	1	1	1	13.95	95	0		5|7	12	6	336	5NT3A_HUMAN	FALSE
HAdV-D9 13.6K	Q9H2H9	SLC38A1	10|9	19	9.5	2	2|3|2|3	0.97	0.99	0.97	0.99	0.97	3.09	3.8	0		7|5	12	6	487	S38A1_HUMAN	FALSE
HAdV-D9 13.6K	Q9H330	TMEM245	9|10	19	9.5	2	0|0|0|0	1	1	1	1	1	15.51	95	0		6|8	14	7	879	TM245_HUMAN	FALSE
HAdV-D9 13.6K	Q9UBM7	DHCR7	8|11	19	9.5	2	0|0|0|0	1	1	1	1	1	13.95	95	0	O14656|	3|4	7	3.5	475	DHCR7_HUMAN	FALSE
HAdV-D9 13.6K	Q9UH99	SUN2	8|11	19	9.5	2	0|0|0|0	1	1	1	1	1	13.95	95	0	Q9Y2K6|Q8IXM6|Q8NF91|	6|6	12	6	717	SUN2_HUMAN	FALSE
HAdV-D9 13.6K	A1L0T0	ILVBL	7|11	18	9	2	0|0|0|0	1	1	1	1	1	12.37	90	0	P05026|	6|7	13	6.5	632	HACL2_HUMAN	FALSE
HAdV-D9 13.6K	O00400	SLC33A1	8|10	18	9	2	0|0|0|0	1	1	1	1	1	13.95	90	0	O14975|P14625|P16615|P27824|P51798|Q03518|Q04912|Q07065|Q8N5G2|P61106|Q969V3|Q9Y6K0|Q96HP0|Q16891|	5|6	11	5.5	549	ACATN_HUMAN	FALSE
HAdV-D9 13.6K	O95427	PIGN	6|12	18	9	2	0|0|0|0	1	1	1	1	1	10.77	90	0	Q9H1C4|	5|9	14	7	931	PIGN_HUMAN	FALSE
HAdV-D9 13.6K	P18084	ITGB5	11|7	18	9	2	0|0|0|0	1	1	1	1	1	12.37	90	0	P30101|P37268|P29317|P54709|	7|5	12	6	799	ITB5_HUMAN	FALSE
HAdV-D9 13.6K	Q17RY6	LY6K	8|10	18	9	2	0|0|0|0	1	1	1	1	1	13.95	90	0		3|3	6	3	165	LY6K_HUMAN	FALSE
HAdV-D9 13.6K	Q5HYI8	RABL3	7|11	18	9	2	0|0|0|0	1	1	1	1	1	12.37	90	0	Q5T3F8|Q6DD88|Q969M3|	5|4	9	4.5	236	RABL3_HUMAN	FALSE
HAdV-D9 13.6K	Q6UWP7	LCLAT1	7|11	18	9	2	0|0|0|0	1	1	1	1	1	12.37	90	0		5|6	11	5.5	414	LCLT1_HUMAN	FALSE
HAdV-D9 13.6K	Q7Z2K6	ERMP1	8|10	18	9	2	0|0|0|0	1	1	1	1	1	13.95	90	0	P63165|Q92544|	5|6	11	5.5	904	ERMP1_HUMAN	FALSE
HAdV-D9 13.6K	Q8NBQ5	HSD17B11	11|7	18	9	2	0|0|0|0	1	1	1	1	1	12.37	90	0		7|6	13	6.5	300	DHB11_HUMAN	FALSE
HAdV-D9 13.6K	Q8NHH9	ATL2	10|8	18	9	2	0|0|0|0	1	1	1	1	1	13.95	90	0		5|5	10	5	583	ATLA2_HUMAN	FALSE
HAdV-D9 13.6K	Q99942	RNF5	12|6	18	9	2	0|0|0|0	1	1	1	1	1	10.77	90	0	Q9UKV5|Q9Y385|Q86WV6|Q9BUN8|	3|3	6	3	180	RNF5_HUMAN	FALSE
HAdV-D9 13.6K	Q9UHN6	CEMIP2	11|7	18	9	2	0|0|0|0	1	1	1	1	1	12.37	90	0		7|6	13	6.5	1383	CEIP2_HUMAN	FALSE
HAdV-D9 13.6K	P10620	MGST1	8|9	17	8.5	2	2|3|2|0	0.99	0.99	0.99	0.99	0.99	4.06	4.86	0		5|4	9	4.5	155	MGST1_HUMAN	FALSE
HAdV-D9 13.6K	P43003	SLC1A3	7|10	17	8.5	2	0|0|0|0	1	1	1	1	1	12.37	85	0		4|5	9	4.5	542	EAA1_HUMAN	FALSE
HAdV-D9 13.6K	P61006	RAB8A	9|8	17	8.5	2	0|0|0|0	1	1	1	1	1	13.95	85	0	P61026|P34897|P62330|Q9H0U4|Q96C24|	4|3	7	3.5	207	RAB8A_HUMAN	FALSE
HAdV-D9 13.6K	Q15006	EMC2	11|6	17	8.5	2	0|0|0|0	1	1	1	1	1	10.77	85	0	Q8NBM4|Q99623|Q9P0I2|Q5HYA8|Q5J8M3|	5|4	9	4.5	297	EMC2_HUMAN	FALSE
HAdV-D9 13.6K	Q2TAA5	ALG11	9|8	17	8.5	2	0|0|0|0	1	1	1	1	1	13.95	85	0		5|7	12	6	492	ALG11_HUMAN	FALSE
HAdV-D9 13.6K	Q5H8A4	PIGG	10|7	17	8.5	2	0|0|0|0	1	1	1	1	1	12.37	85	0		5|5	10	5	983	PIGG_HUMAN	FALSE
HAdV-D9 13.6K	Q6PCB7	SLC27A1	8|9	17	8.5	2	0|0|0|0	1	1	1	1	1	13.95	85	0		6|8	14	7	646	S27A1_HUMAN	FALSE
HAdV-D9 13.6K	Q6PJW8	CNST	11|6	17	8.5	2	0|0|0|0	1	1	1	1	1	10.77	85	0	P36873|P36383|	6|4	10	5	725	CNST_HUMAN	FALSE
HAdV-D9 13.6K	Q8IZY2	ABCA7	6|11	17	8.5	2	0|0|0|0	1	1	1	1	1	10.77	85	0		5|10	15	7.5	2146	ABCA7_HUMAN	FALSE
HAdV-D9 13.6K	Q96SQ9	CYP2S1	6|11	17	8.5	2	0|0|0|0	1	1	1	1	1	10.77	85	0		4|6	10	5	504	CP2S1_HUMAN	FALSE
HAdV-D9 13.6K	Q9NXE4	SMPD4	9|8	17	8.5	2	0|0|0|0	1	1	1	1	1	13.95	85	0	P63165|	7|3	10	5	866	NSMA3_HUMAN	FALSE
HAdV-D9 13.6K	Q9UGM1	CHRNA9	7|10	17	8.5	2	0|0|0|0	1	1	1	1	1	12.37	85	0	Q6UWP7|O15498|Q8NEW0|Q9BXP2|Q9GZU3|Q9NV64|Q9Y6M5|Q8NC67|	4|4	8	4	479	ACHA9_HUMAN	FALSE
HAdV-D9 13.6K	O94886	TMEM63A	9|7	16	8	2	0|0|0|0	1	1	1	1	1	12.37	80	0		5|5	10	5	807	CSCL1_HUMAN	FALSE
HAdV-D9 13.6K	P20340	RAB6A	8|8	16	8	2	0|0|0|0	1	1	1	1	1	13.95	80	0	P61019|Q9H0U4|	4|5	9	4.5	208	RAB6A_HUMAN	FALSE
HAdV-D9 13.6K	Q2LD37	BLTP1	5|11	16	8	2	0|0|0|0	1	1	1	1	1	9.13	80	0		4|7	11	5.5	5005	BLTP1_HUMAN	FALSE
HAdV-D9 13.6K	Q9H1X3	DNAJC25	5|11	16	8	2	0|0|0|0	1	1	1	1	1	9.13	80	0		5|8	13	6.5	360	DJC25_HUMAN	FALSE
HAdV-D9 13.6K	Q9Y5Q0	FADS3	12|4	16	8	2	0|0|0|0	1	1	1	1	1	7.45	80	0		6|4	10	5	445	FADS3_HUMAN	FALSE
HAdV-D9 13.6K	O43681	GET3	6|9	15	7.5	2	0|0|0|0	1	1	1	1	1	10.77	75	0	O95292|Q12797|Q13190|Q9Y385|P60468|P61619|	5|6	11	5.5	348	GET3_HUMAN	FALSE
HAdV-D9 13.6K	O94991	SLITRK5	8|7	15	7.5	2	0|0|0|0	1	1	1	1	1	12.37	75	0		4|4	8	4	958	SLIK5_HUMAN	FALSE
HAdV-D9 13.6K	P35613	BSG	10|5	15	7.5	2	0|0|0|0	1	1	1	1	1	9.13	75	0	P53985|P55072|Q13505|Q6NUQ1|Q658P3|Q9BQE5|	5|4	9	4.5	385	BASI_HUMAN	FALSE
HAdV-D9 13.6K	P61106	RAB14	8|7	15	7.5	2	0|0|0|0	1	1	1	1	1	12.37	75	0	A1L0T0|	5|5	10	5	215	RAB14_HUMAN	FALSE
HAdV-D9 13.6K	Q5T4F4	ZFYVE27	11|4	15	7.5	2	0|0|0|0	1	1	1	1	1	7.45	75	0		5|3	8	4	411	ZFY27_HUMAN	FALSE
HAdV-D9 13.6K	Q643R3	LPCAT4	7|8	15	7.5	2	0|0|0|0	1	1	1	1	1	12.37	75	0		6|6	12	6	524	LPCT4_HUMAN	FALSE
HAdV-D9 13.6K	Q8N511	TMEM199	8|7	15	7.5	2	0|0|0|0	1	1	1	1	1	12.37	75	0	Q5HYA8|	3|3	6	3	208	TM199_HUMAN	FALSE
HAdV-D9 13.6K	Q8N5K1	CISD2	8|7	15	7.5	2	0|0|0|0	1	1	1	1	1	12.37	75	0	P10321|Q9UGM1|	4|4	8	4	135	CISD2_HUMAN	FALSE
HAdV-D9 13.6K	Q8N5Y8	PARP16	6|9	15	7.5	2	0|0|0|0	1	1	1	1	1	10.77	75	0		5|6	11	5.5	322	PAR16_HUMAN	FALSE
HAdV-D9 13.6K	Q8TBB5	KLHDC4	8|7	15	7.5	2	0|0|0|0	1	1	1	1	1	12.37	75	0	P34897|	6|6	12	6	520	KLDC4_HUMAN	FALSE
HAdV-D9 13.6K	Q8WY22	BRI3BP	7|8	15	7.5	2	0|0|0|0	1	1	1	1	1	12.37	75	0		3|3	6	3	251	BRI3B_HUMAN	FALSE
HAdV-D9 13.6K	Q96QD8	SLC38A2	8|7	15	7.5	2	0|0|0|0	1	1	1	1	1	12.37	75	0		5|5	10	5	506	S38A2_HUMAN	FALSE
HAdV-D9 13.6K	Q99828	CIB1	9|6	15	7.5	2	0|0|0|0	1	1	1	1	1	10.77	75	0		6|5	11	5.5	191	CIB1_HUMAN	FALSE
HAdV-D9 13.6K	Q9BVG9	PTDSS2	9|6	15	7.5	2	0|0|0|0	1	1	1	1	1	10.77	75	0		2|2	4	2	487	PTSS2_HUMAN	FALSE
HAdV-D9 13.6K	Q9BVK6	TMED9	5|10	15	7.5	2	0|0|0|0	1	1	1	1	1	9.13	75	0	Q16706|Q8NBM4|Q15363|	5|5	10	5	235	TMED9_HUMAN	FALSE
HAdV-D9 13.6K	Q9H0U3	MAGT1	5|10	15	7.5	2	0|0|0|0	1	1	1	1	1	9.13	75	0	P23284|P61619|P39656|Q5HYA8|	4|5	9	4.5	335	MAGT1_HUMAN	FALSE
HAdV-D9 13.6K	O75367	MACROH2A1	5|9	14	7	2	0|0|0|0	1	1	1	1	1	9.13	70	0	P63165|	2|3	5	2.5	369	H2AY_HUMAN	FALSE
HAdV-D9 13.6K	P49755	TMED10	5|9	14	7	2	0|0|0|0	1	1	1	1	1	9.13	70	0	P51148|P55072|P61923|Q9BVK6|Q9NPA0|Q9Y678|P35606|P63165|Q15363|	5|7	12	6	219	TMEDA_HUMAN	FALSE
HAdV-D9 13.6K	P61619	SEC61A1	6|8	14	7	2	0|0|0|0	1	1	1	1	1	10.77	70	0	P39656|O94966|P60059|P62841|P22695|	5|5	10	5	476	S61A1_HUMAN	FALSE
HAdV-D9 13.6K	Q02978	SLC25A11	5|9	14	7	2	0|0|0|0	1	1	1	1	1	9.13	70	0		3|5	8	4	314	M2OM_HUMAN	FALSE
HAdV-D9 13.6K	Q12905	ILF2	5|9	14	7	2	0|0|0|0	1	1	1	1	1	9.13	70	0	Q14566|Q9H8H2|Q9NS69|Q9Y2Q9|P62995|P62277|Q13310|Q15293|Q15427|Q9Y221|P62906|O43159|	3|5	8	4	390	ILF2_HUMAN	FALSE
HAdV-D9 13.6K	Q658P3	STEAP3	9|5	14	7	2	0|0|0|0	1	1	1	1	1	9.13	70	0		4|4	8	4	488	STEA3_HUMAN	FALSE
HAdV-D9 13.6K	Q8N3S3	PHTF2	6|8	14	7	2	0|0|0|0	1	1	1	1	1	10.77	70	0		4|5	9	4.5	785	PHTF2_HUMAN	FALSE
HAdV-D9 13.6K	Q8NEW0	SLC30A7	8|6	14	7	2	0|0|0|0	1	1	1	1	1	10.77	70	0		5|4	9	4.5	376	ZNT7_HUMAN	FALSE
HAdV-D9 13.6K	Q8TB61	SLC35B2	8|6	14	7	2	0|0|0|0	1	1	1	1	1	10.77	70	0	P04899|	4|4	8	4	432	S35B2_HUMAN	FALSE
HAdV-D9 13.6K	Q92543	SNX19	7|7	14	7	2	0|0|0|0	1	1	1	1	1	12.37	70	0		5|5	10	5	992	SNX19_HUMAN	FALSE
HAdV-D9 13.6K	Q96TC7	RMDN3	8|6	14	7	2	3|0|0|0	0.97	0.98	0.97	0.98	0.97	2.98	9.33	0	Q9P0L0|P61981|O14979|	5|3	8	4	470	RMD3_HUMAN	FALSE
HAdV-D9 13.6K	Q9BQE4	SELENOS	7|7	14	7	2	0|0|0|0	1	1	1	1	1	12.37	70	0	Q9BUN8|	3|3	6	3	189	SELS_HUMAN	FALSE
HAdV-D9 13.6K	Q9H3K2	GHITM	7|7	14	7	2	0|0|0|0	1	1	1	1	1	12.37	70	0		6|6	12	6	345	GHITM_HUMAN	FALSE
HAdV-D9 13.6K	Q9UKV5	AMFR	8|6	14	7	2	0|0|0|0	1	1	1	1	1	10.77	70	0	Q9Y5M8|Q9Y679|P60468|P39656|O94905|Q8NBM4|Q8WY22|Q96BY9|Q96PD7|Q9BQE4|Q9BUN8|	5|3	8	4	643	AMFR_HUMAN	FALSE
HAdV-D9 13.6K	Q9UNK0	STX8	9|5	14	7	2	0|0|0|0	1	1	1	1	1	9.13	70	0	Q9Y5M8|P51809|Q96CW1|	3|3	6	3	236	STX8_HUMAN	FALSE
HAdV-D9 13.6K	Q9Y3E5	PTRH2	8|6	14	7	2	0|0|0|0	1	1	1	1	1	10.77	70	0	Q9Y487|P62841|	4|4	8	4	179	PTH2_HUMAN	FALSE
HAdV-D9 13.6K	O15258	RER1	5|8	13	6.5	2	0|0|0|0	1	1	1	1	1	9.13	65	0	P00533|P51572|P62820|Q9UGM1|Q16891|Q9Y282|	5|3	8	4	196	RER1_HUMAN	FALSE
HAdV-D9 13.6K	O43861	ATP9B	6|7	13	6.5	2	0|0|0|0	1	1	1	1	1	10.77	65	0		4|5	9	4.5	1147	ATP9B_HUMAN	FALSE
HAdV-D9 13.6K	O94966	USP19	9|4	13	6.5	2	0|0|0|0	1	1	1	1	1	7.45	65	0	Q9BUN8|Q9Y5L0|	6|2	8	4	1318	UBP19_HUMAN	FALSE
HAdV-D9 13.6K	O95486	SEC24A	7|6	13	6.5	2	0|0|0|0	1	1	1	1	1	10.77	65	0	P51151|Q15363|	4|3	7	3.5	1093	SC24A_HUMAN	FALSE
HAdV-D9 13.6K	P61923	COPZ1	7|6	13	6.5	2	0|2|0|0	0.99	0.99	0.99	0.99	0.99	4.24	13	0	Q9BVK6|Q9Y678|P35606|	6|4	10	5	177	COPZ1_HUMAN	FALSE
HAdV-D9 13.6K	Q03135	CAV1	7|6	13	6.5	2	0|0|0|0	1	1	1	1	1	10.77	65	0	P61019|Q14254|Q969M3|Q6ZNC8|Q9BQE4|Q9BUN8|	3|3	6	3	178	CAV1_HUMAN	FALSE
HAdV-D9 13.6K	Q04912	MST1R	7|6	13	6.5	2	0|0|0|0	1	1	1	1	1	10.77	65	0	P61981|P09958|	6|6	12	6	1400	RON_HUMAN	FALSE
HAdV-D9 13.6K	Q13371	PDCL	8|5	13	6.5	2	0|2|0|0	0.98	1	0.98	1	0.98	3.5	13	0	Q14318|P62873|	6|5	11	5.5	301	PHLP_HUMAN	FALSE
HAdV-D9 13.6K	Q5SWX8	ODR4	5|8	13	6.5	2	0|0|0|0	1	1	1	1	1	9.13	65	0	Q92575|Q8N128|	5|6	11	5.5	454	ODR4_HUMAN	FALSE
HAdV-D9 13.6K	Q6UWB1	IL27RA	9|4	13	6.5	2	0|0|0|0	1	1	1	1	1	7.45	65	0	O95249|P23458|	7|4	11	5.5	636	I27RA_HUMAN	FALSE
HAdV-D9 13.6K	Q8N4V1	MMGT1	7|6	13	6.5	2	0|0|0|0	1	1	1	1	1	10.77	65	0	Q92887|Q96Q45|Q9BTV4|Q9NPA0|Q9P0L0|O43402|Q03135|Q14254|Q9H4L5|Q15006|Q49AM3|Q99623|Q99805|Q9BUN8|Q9BVC6|Q9P0I2|P28331|P31930|Q16891|Q5J8M3|	3|3	6	3	131	EMC5_HUMAN	FALSE
HAdV-D9 13.6K	Q8NBJ9	SIDT2	9|4	13	6.5	2	0|0|0|0	1	1	1	1	1	7.45	65	0		4|3	7	3.5	832	SIDT2_HUMAN	FALSE
HAdV-D9 13.6K	Q8NFH5	NUP35	7|6	13	6.5	2	0|0|0|0	1	1	1	1	1	10.77	65	0	Q9H3P7|Q8NF91|	4|4	8	4	326	NUP35_HUMAN	FALSE
HAdV-D9 13.6K	Q8TEY5	CREB3L4	9|4	13	6.5	2	0|0|0|0	1	1	1	1	1	7.45	65	0		6|4	10	5	395	CR3L4_HUMAN	FALSE
HAdV-D9 13.6K	Q92685	ALG3	6|7	13	6.5	2	0|0|0|0	1	1	1	1	1	10.77	65	0	Q9Y282|	3|3	6	3	438	ALG3_HUMAN	FALSE
HAdV-D9 13.6K	Q96Q45	TMEM237	7|6	13	6.5	2	0|0|0|0	1	1	1	1	1	10.77	65	0	O43402|P35606|Q15006|Q9P0I2|	4|5	9	4.5	408	TM237_HUMAN	FALSE
HAdV-D9 13.6K	Q99623	PHB2	6|7	13	6.5	2	2|0|0|0	0.99	0.99	0.99	0.99	0.99	4.24	13	0	P31930|O00217|	5|5	10	5	299	PHB2_HUMAN	FALSE
HAdV-D9 13.6K	Q9BU23	LMF2	7|6	13	6.5	2	0|0|0|0	1	1	1	1	1	10.77	65	0		4|3	7	3.5	707	LMF2_HUMAN	FALSE
HAdV-D9 13.6K	Q9C0B5	ZDHHC5	7|6	13	6.5	2	0|4|0|0	0.93	0.94	0.93	0.94	0.93	2.35	6.5	0		5|5	10	5	715	ZDHC5_HUMAN	FALSE
HAdV-D9 13.6K	Q9H7B2	RPF2	8|5	13	6.5	2	3|0|0|0	0.95	0.98	0.95	0.98	0.95	2.47	8.67	0	P63165|Q12905|Q9BYG3|	5|4	9	4.5	306	RPF2_HUMAN	FALSE
HAdV-D9 13.6K	Q9NQ34	TMEM9B	7|6	13	6.5	2	0|0|0|0	1	1	1	1	1	10.77	65	0		3|3	6	3	198	TMM9B_HUMAN	FALSE
HAdV-D9 13.6K	Q9P0T7	TMEM9	5|8	13	6.5	2	0|0|0|0	1	1	1	1	1	9.13	65	0	P55809|Q9UBQ0|	3|4	7	3.5	183	TMEM9_HUMAN	FALSE
HAdV-D9 13.6K	P61981	YWHAG	6|7	13	6.5	2	0|0|0|0	1	1	1	1	1	10.77	65	0	Q9H4L5|O75494|P63165|P62995|Q13049|Q13310|Q9Y2A7|O95232|P04049|	4|3	7	3.5	247	1433G_HUMAN	FALSE
HAdV-D9 13.6K	O14966	RAB29	7|5	12	6	2	0|0|0|0	1	1	1	1	1	9.13	60	0		4|4	8	4	203	RAB7L_HUMAN	FALSE
HAdV-D9 13.6K	O43169	CYB5B	8|4	12	6	2	0|0|0|0	1	1	1	1	1	7.45	60	0	P00387|P05023|P05067|Q96A33|Q9UHQ9|P99999|Q99623|P54709|	3|2	5	2.5	150	CYB5B_HUMAN	FALSE
HAdV-D9 13.6K	O95563	MPC2	7|5	12	6	2	0|0|0|0	1	1	1	1	1	9.13	60	0		4|3	7	3.5	127	MPC2_HUMAN	FALSE
HAdV-D9 13.6K	P52569	SLC7A2	6|6	12	6	2	0|0|0|0	1	1	1	1	1	10.77	60	0		3|4	7	3.5	658	CTR2_HUMAN	FALSE
HAdV-D9 13.6K	P98153	DGCR2	9|3	12	6	2	0|0|0|0	1	1	1	1	1	5.71	60	0		5|2	7	3.5	550	IDD_HUMAN	FALSE
HAdV-D9 13.6K	Q16880	UGT8	5|7	12	6	2	0|0|0|0	1	1	1	1	1	9.13	60	0		4|5	9	4.5	541	CGT_HUMAN	FALSE
HAdV-D9 13.6K	Q6IAN0	DHRS7B	8|4	12	6	2	0|0|0|0	1	1	1	1	1	7.45	60	0	Q9H0U4|	5|3	8	4	325	DRS7B_HUMAN	FALSE
HAdV-D9 13.6K	Q6Y2X3	DNAJC14	6|6	12	6	2	0|0|0|0	1	1	1	1	1	10.77	60	0		4|5	9	4.5	702	DJC14_HUMAN	FALSE
HAdV-D9 13.6K	Q6ZNC8	MBOAT1	7|5	12	6	2	0|0|0|0	1	1	1	1	1	9.13	60	0	Q9BUN8|Q9BVG9|	4|3	7	3.5	495	MBOA1_HUMAN	FALSE
HAdV-D9 13.6K	Q6ZXV5	TMTC3	8|4	12	6	2	0|0|0|0	1	1	1	1	1	7.45	60	0		4|3	7	3.5	915	TMTC3_HUMAN	FALSE
HAdV-D9 13.6K	Q7Z3D4	LYSMD3	5|7	12	6	2	0|0|0|0	1	1	1	1	1	9.13	60	0		5|4	9	4.5	306	LYSM3_HUMAN	FALSE
HAdV-D9 13.6K	Q8NBM4	UBAC2	5|7	12	6	2	0|0|0|0	1	1	1	1	1	9.13	60	0	Q9P0I2|	5|6	11	5.5	344	UBAC2_HUMAN	FALSE
HAdV-D9 13.6K	Q8NBN3	TMEM87A	3|9	12	6	2	0|0|0|0	1	1	1	1	1	5.71	60	0	Q9Y282|	2|5	7	3.5	555	TM87A_HUMAN	FALSE
HAdV-D9 13.6K	Q8NBU5	ATAD1	7|5	12	6	2	0|0|0|0	1	1	1	1	1	9.13	60	0	Q96CS3|Q9P0L0|O94966|O95249|	4|4	8	4	361	ATAD1_HUMAN	FALSE
HAdV-D9 13.6K	Q8WV83	SLC35F5	6|6	12	6	2	0|0|0|0	1	1	1	1	1	10.77	60	0		4|4	8	4	523	S35F5_HUMAN	FALSE
HAdV-D9 13.6K	Q96LZ7	RMDN2	7|5	12	6	2	0|0|0|0	1	1	1	1	1	9.13	60	0	Q96TC7|	4|4	8	4	410	RMD2_HUMAN	FALSE
HAdV-D9 13.6K	Q9NP61	ARFGAP3	6|6	12	6	2	0|0|0|0	1	1	1	1	1	10.77	60	0		3|3	6	3	516	ARFG3_HUMAN	FALSE
HAdV-D9 13.6K	Q9NX57	RAB20	6|6	12	6	2	0|0|0|0	1	1	1	1	1	10.77	60	0		5|5	10	5	234	RAB20_HUMAN	FALSE
HAdV-D9 13.6K	Q9Y4D2	DAGLA	9|3	12	6	2	0|0|0|0	1	1	1	1	1	5.71	60	0		6|3	9	4.5	1042	DGLA_HUMAN	FALSE
HAdV-D9 13.6K	P16403	H1-2	4|8	12	6	2	0|0|0|0	1	1	1	1	1	7.45	60	0	P63165|Q92522|	3|4	7	3.5	213	H12_HUMAN	FALSE
HAdV-D9 13.6K	O60725	ICMT	5|6	11	5.5	2	0|0|0|0	1	1	1	1	1	9.13	55	0		3|2	5	2.5	284	ICMT_HUMAN	FALSE
HAdV-D9 13.6K	P24752	ACAT1	5|6	11	5.5	2	0|0|3|0	0.94	0.95	0.94	0.95	0.94	2.47	7.33	0	P42765|Q9H9B4|A1L0T0|P05026|P63165|O75027|P09622|P54709|	3|4	7	3.5	427	THIL_HUMAN	FALSE
HAdV-D9 13.6K	P30530	AXL	4|7	11	5.5	2	0|0|0|0	1	1	1	1	1	7.45	55	0		4|4	8	4	894	UFO_HUMAN	FALSE
HAdV-D9 13.6K	P62330	ARF6	7|4	11	5.5	2	0|0|0|0	1	1	1	1	1	7.45	55	0	Q969V3|P39656|Q9Y312|O60763|P09622|P67812|Q13310|	4|3	7	3.5	175	ARF6_HUMAN	FALSE
HAdV-D9 13.6K	P84095	RHOG	4|7	11	5.5	2	0|0|0|0	1	1	1	1	1	7.45	55	0	Q86UP2|	3|2	5	2.5	191	RHOG_HUMAN	FALSE
HAdV-D9 13.6K	Q5T3U5	ABCC10	6|5	11	5.5	2	0|0|0|0	1	1	1	1	1	9.13	55	0		4|4	8	4	1492	MRP7_HUMAN	FALSE
HAdV-D9 13.6K	Q5T848	GPR158	5|6	11	5.5	2	0|0|0|0	1	1	1	1	1	9.13	55	0		3|4	7	3.5	1215	GP158_HUMAN	FALSE
HAdV-D9 13.6K	Q8TAD4	SLC30A5	5|6	11	5.5	2	0|0|0|0	1	1	1	1	1	9.13	55	0	Q9UGM1|	3|4	7	3.5	765	ZNT5_HUMAN	FALSE
HAdV-D9 13.6K	Q92521	PIGB	5|6	11	5.5	2	0|0|0|0	1	1	1	1	1	9.13	55	0		3|3	6	3	554	PIGB_HUMAN	FALSE
HAdV-D9 13.6K	Q92870	APBB2	5|6	11	5.5	2	0|0|0|0	1	1	1	1	1	9.13	55	0	Q04656|Q9H1P3|Q9BQE5|	4|4	8	4	758	APBB2_HUMAN	FALSE
HAdV-D9 13.6K	Q96CP7	TLCD1	7|4	11	5.5	2	0|0|0|0	1	1	1	1	1	7.45	55	0		4|3	7	3.5	247	TLCD1_HUMAN	FALSE
HAdV-D9 13.6K	Q9H902	REEP1	5|6	11	5.5	2	0|0|0|0	1	1	1	1	1	9.13	55	0		2|2	4	2	201	REEP1_HUMAN	FALSE
HAdV-D9 13.6K	Q9NRZ7	AGPAT3	6|5	11	5.5	2	0|0|0|0	1	1	1	1	1	9.13	55	0		4|3	7	3.5	376	PLCC_HUMAN	FALSE
HAdV-D9 13.6K	Q9NZR2	LRP1B	5|6	11	5.5	2	0|0|0|0	1	1	1	1	1	9.13	55	0		3|3	6	3	4599	LRP1B_HUMAN	FALSE
HAdV-D9 13.6K	Q9UBP0	SPAST	5|6	11	5.5	2	0|0|0|0	1	1	1	1	1	9.13	55	0		2|6	8	4	616	SPAST_HUMAN	FALSE
HAdV-D9 13.6K	Q9Y673	ALG5	4|7	11	5.5	2	0|0|0|0	1	1	1	1	1	7.45	55	0		3|6	9	4.5	324	ALG5_HUMAN	FALSE
HAdV-D9 13.6K	Q9Y6M5	SLC30A1	7|4	11	5.5	2	0|0|0|0	1	1	1	1	1	7.45	55	0		5|4	9	4.5	507	ZNT1_HUMAN	FALSE
HAdV-D9 13.6K	O75385	ULK1	8|2	10	5	2	0|0|0|0	0.99	1	0.99	1	0.99	3.86	50	0		3|2	5	2.5	1050	ULK1_HUMAN	FALSE
HAdV-D9 13.6K	O95470	SGPL1	4|6	10	5	2	0|0|0|0	1	1	1	1	1	7.45	50	0	Q92544|Q16891|	4|5	9	4.5	568	SGPL1_HUMAN	FALSE
HAdV-D9 13.6K	P05026	ATP1B1	4|6	10	5	2	0|0|0|0	1	1	1	1	1	7.45	50	0	P28331|Q9H0U4|P09622|	3|3	6	3	303	AT1B1_HUMAN	FALSE
HAdV-D9 13.6K	P50443	SLC26A2	6|4	10	5	2	0|0|0|0	1	1	1	1	1	7.45	50	0	Q9Y282|	5|2	7	3.5	739	S26A2_HUMAN	FALSE
HAdV-D9 13.6K	P62491	RAB11A	7|3	10	5	2	0|0|0|0	1	1	1	1	1	5.71	50	0	P62820|Q9BTV4|Q9ULH0|P61981|P61019|P51809|P55735|Q5T4F4|Q99623|Q9H0U4|P61970|Q96C24|	5|3	8	4	216	RB11A_HUMAN	FALSE
HAdV-D9 13.6K	Q16706	MAN2A1	5|5	10	5	2	0|0|0|0	1	1	1	1	1	9.13	50	0		3|3	6	3	1144	MA2A1_HUMAN	FALSE
HAdV-D9 13.6K	Q5BKT4	ALG10	5|5	10	5	2	0|0|0|0	1	1	1	1	1	9.13	50	0		4|3	7	3.5	473	AG10A_HUMAN	FALSE
HAdV-D9 13.6K	Q7Z3C6	ATG9A	4|6	10	5	2	0|0|0|0	1	1	1	1	1	7.45	50	0		4|5	9	4.5	839	ATG9A_HUMAN	FALSE
HAdV-D9 13.6K	Q8IV08	PLD3	5|5	10	5	2	0|0|0|0	1	1	1	1	1	9.13	50	0	P63165|	4|3	7	3.5	490	PLD3_HUMAN	FALSE
HAdV-D9 13.6K	Q8IXU6	SLC35F2	5|5	10	5	2	0|0|0|0	1	1	1	1	1	9.13	50	0		3|3	6	3	374	S35F2_HUMAN	FALSE
HAdV-D9 13.6K	Q8N128	FAM177A1	6|4	10	5	2	0|0|0|0	1	1	1	1	1	7.45	50	0	Q658P3|	6|4	10	5	213	F177A_HUMAN	FALSE
HAdV-D9 13.6K	Q9BV23	ABHD6	5|5	10	5	2	0|0|0|0	1	1	1	1	1	9.13	50	0		4|4	8	4	337	ABHD6_HUMAN	FALSE
HAdV-D9 13.6K	Q9GZM5	YIPF3	6|4	10	5	2	0|0|0|0	1	1	1	1	1	7.45	50	0	Q9H1C4|Q9Y282|	5|4	9	4.5	350	YIPF3_HUMAN	FALSE
HAdV-D9 13.6K	Q9H8H3	TMT1A	4|6	10	5	2	0|0|0|0	1	1	1	1	1	7.45	50	0		3|3	6	3	244	TMT1A_HUMAN	FALSE
HAdV-D9 13.6K	Q9NP79	VTA1	6|4	10	5	2	0|3|0|0	0.91	0.95	0.91	0.95	0.91	1.92	6.67	0	P09622|	4|3	7	3.5	307	VTA1_HUMAN	FALSE
HAdV-D9 13.6K	Q9NYP7	ELOVL5	6|4	10	5	2	0|0|0|0	1	1	1	1	1	7.45	50	0	Q9UBS9|Q96G23|Q969M3|	3|2	5	2.5	299	ELOV5_HUMAN	FALSE
HAdV-D9 13.6K	Q9UBX3	SLC25A10	6|4	10	5	2	0|3|0|0	0.91	0.95	0.91	0.95	0.91	1.92	6.67	0	Q9Y2Q9|	3|3	6	3	287	DIC_HUMAN	FALSE
HAdV-D9 13.6K	Q9Y3A4	RRP7A	6|4	10	5	2	0|3|0|0	0.91	0.95	0.91	0.95	0.91	1.92	6.67	0		3|2	5	2.5	280	RRP7A_HUMAN	FALSE
HAdV-D9 13.6K	Q9Y487	ATP6V0A2	5|5	10	5	2	0|0|0|0	1	1	1	1	1	9.13	50	0	P62841|	3|4	7	3.5	856	VPP2_HUMAN	FALSE
HAdV-D9 13.6K	O15155	BET1	4|5	9	4.5	2	0|0|0|0	1	1	1	1	1	7.45	45	0	P54920|Q12846|Q13190|Q9P2W9|O95249|O60763|	2|3	5	2.5	118	BET1_HUMAN	FALSE
HAdV-D9 13.6K	P39656	DDOST	4|5	9	4.5	2	0|0|0|0	1	1	1	1	1	7.45	45	0	P36542|Q12905|Q9H1C4|P22695|	3|3	6	3	456	OST48_HUMAN	FALSE
HAdV-D9 13.6K	P78363	ABCA4	5|4	9	4.5	2	0|0|0|0	1	1	1	1	1	7.45	45	0		3|2	5	2.5	2273	ABCA4_HUMAN	FALSE
HAdV-D9 13.6K	P78536	ADAM17	7|2	9	4.5	2	0|0|0|0	0.99	1	0.99	1	0.99	3.86	45	0		4|2	6	3	824	ADA17_HUMAN	FALSE
HAdV-D9 13.6K	Q6Y1H2	HACD2	3|6	9	4.5	2	0|0|0|0	1	1	1	1	1	5.71	45	0		2|3	5	2.5	254	HACD2_HUMAN	FALSE
HAdV-D9 13.6K	Q7L5N7	LPCAT2	3|6	9	4.5	2	0|0|0|0	1	1	1	1	1	5.71	45	0		2|3	5	2.5	544	PCAT2_HUMAN	FALSE
HAdV-D9 13.6K	Q8IZP9	ADGRG2	5|4	9	4.5	2	0|0|0|0	1	1	1	1	1	7.45	45	0		3|4	7	3.5	1017	AGRG2_HUMAN	FALSE
HAdV-D9 13.6K	Q8N138	ORMDL3	5|4	9	4.5	2	0|0|0|0	1	1	1	1	1	7.45	45	0		3|2	5	2.5	153	ORML3_HUMAN	FALSE
HAdV-D9 13.6K	Q8TDW4	ST7L	7|2	9	4.5	2	0|0|0|0	0.99	1	0.99	1	0.99	3.86	45	0		7|2	9	4.5	575	ST7L_HUMAN	FALSE
HAdV-D9 13.6K	Q8WWI5	SLC44A1	4|5	9	4.5	2	0|0|0|0	1	1	1	1	1	7.45	45	0		3|4	7	3.5	657	CTL1_HUMAN	FALSE
HAdV-D9 13.6K	Q96J84	KIRREL1	6|3	9	4.5	2	0|0|0|0	1	1	1	1	1	5.71	45	0		4|2	6	3	757	KIRR1_HUMAN	FALSE
HAdV-D9 13.6K	Q9BXS9	SLC26A6	4|5	9	4.5	2	0|0|0|0	1	1	1	1	1	7.45	45	0		3|3	6	3	759	S26A6_HUMAN	FALSE
HAdV-D9 13.6K	Q9H5I5	PIEZO2	5|4	9	4.5	2	0|0|0|0	1	1	1	1	1	7.45	45	0		5|3	8	4	2752	PIEZ2_HUMAN	FALSE
HAdV-D9 13.6K	Q9NP78	ABCB9	4|5	9	4.5	2	0|0|0|0	1	1	1	1	1	7.45	45	0		3|3	6	3	766	ABCB9_HUMAN	FALSE
HAdV-D9 13.6K	Q9UHQ4	BCAP29	5|4	9	4.5	2	0|0|0|0	1	1	1	1	1	7.45	45	0		3|3	6	3	241	BAP29_HUMAN	FALSE
HAdV-D9 13.6K	Q9UHQ9	CYB5R1	4|5	9	4.5	2	0|0|0|0	1	1	1	1	1	7.45	45	0		3|3	6	3	305	NB5R1_HUMAN	FALSE
HAdV-D9 13.6K	Q9Y2K6	USP20	4|5	9	4.5	2	0|0|0|0	1	1	1	1	1	7.45	45	0	Q96C24|	2|2	4	2	914	UBP20_HUMAN	FALSE
HAdV-D9 13.6K	O15403	SLC16A6	4|5	9	4.5	2	0|0|0|0	1	1	1	1	1	7.45	45	0		2|3	5	2.5	523	MOT7_HUMAN	FALSE
HAdV-D9 13.6K	Q9BWT6	MND1	5|4	9	4.5	2	0|0|0|0	1	1	1	1	1	7.45	45	0		2|2	4	2	205	MND1_HUMAN	FALSE
HAdV-D9 13.6K	P22695	UQCRC2	4|5	9	4.5	2	0|0|0|0	1	1	1	1	1	7.45	45	0	Q9H0U4|P09622|P31930|O00217|	2|2	4	2	453	QCR2_HUMAN	FALSE
HAdV-D9 13.6K	O14735	CDIPT	4|4	8	4	2	0|0|0|0	1	1	1	1	1	7.45	40	0	Q9H1C4|	4|4	8	4	213	CDIPT_HUMAN	FALSE
HAdV-D9 13.6K	O14828	SCAMP3	2|6	8	4	2	0|0|0|0	0.99	1	0.99	1	0.99	3.86	40	0	P39656|P29317|Q6ZNC8|Q92544|Q9H1C4|	2|2	4	2	347	SCAM3_HUMAN	FALSE
HAdV-D9 13.6K	O15120	AGPAT2	5|3	8	4	2	0|0|0|0	1	1	1	1	1	5.71	40	0		4|3	7	3.5	278	PLCB_HUMAN	FALSE
HAdV-D9 13.6K	P08910	ABHD2	4|4	8	4	2	0|0|0|0	1	1	1	1	1	7.45	40	0		2|3	5	2.5	425	ABHD2_HUMAN	FALSE
HAdV-D9 13.6K	P09958	FURIN	2|6	8	4	2	0|0|0|0	0.99	1	0.99	1	0.99	3.86	40	0	Q96CW1|	2|2	4	2	794	FURIN_HUMAN	FALSE
HAdV-D9 13.6K	P60059	SEC61G	4|4	8	4	2	0|0|0|0	1	1	1	1	1	7.45	40	0		2|2	4	2	68	SC61G_HUMAN	FALSE
HAdV-D9 13.6K	Q15629	TRAM1	3|5	8	4	2	0|0|0|0	1	1	1	1	1	5.71	40	0	Q6ZNC8|Q9BUN8|	3|3	6	3	374	TRAM1_HUMAN	FALSE
HAdV-D9 13.6K	Q6IC98	GRAMD4	4|4	8	4	2	0|0|0|0	1	1	1	1	1	7.45	40	0		2|2	4	2	578	GRAM4_HUMAN	FALSE
HAdV-D9 13.6K	Q8IXM6	NRM	6|2	8	4	2	0|0|0|0	0.99	1	0.99	1	0.99	3.86	40	0		4|2	6	3	262	NRM_HUMAN	FALSE
HAdV-D9 13.6K	Q8NF37	LPCAT1	6|2	8	4	2	0|0|0|0	0.99	1	0.99	1	0.99	3.86	40	0	Q96CS3|Q9Y679|	4|2	6	3	534	PCAT1_HUMAN	FALSE
HAdV-D9 13.6K	Q8TD43	TRPM4	3|5	8	4	2	0|0|0|0	1	1	1	1	1	5.71	40	0		3|4	7	3.5	1214	TRPM4_HUMAN	FALSE
HAdV-D9 13.6K	Q8WVC6	DCAKD	4|4	8	4	2	0|0|0|0	1	1	1	1	1	7.45	40	0		3|3	6	3	231	DCAKD_HUMAN	FALSE
HAdV-D9 13.6K	Q92643	PIGK	5|3	8	4	2	0|0|0|0	1	1	1	1	1	5.71	40	0		2|3	5	2.5	395	GPI8_HUMAN	FALSE
HAdV-D9 13.6K	Q99805	TM9SF2	3|5	8	4	2	0|0|0|0	1	1	1	1	1	5.71	40	0	Q9H1C4|P54709|	3|3	6	3	663	TM9S2_HUMAN	FALSE
HAdV-D9 13.6K	Q9C0D9	SELENOI	5|3	8	4	2	0|0|0|0	1	1	1	1	1	5.71	40	0		2|2	4	2	397	EPT1_HUMAN	FALSE
HAdV-D9 13.6K	Q9H3P7	ACBD3	5|3	8	4	2	0|0|0|0	1	1	1	1	1	5.71	40	0		4|3	7	3.5	528	GCP60_HUMAN	FALSE
HAdV-D9 13.6K	Q9H920	RNF121	4|4	8	4	2	0|0|0|0	1	1	1	1	1	7.45	40	0		3|3	6	3	327	RN121_HUMAN	FALSE
HAdV-D9 13.6K	Q9Y219	JAG2	3|5	8	4	2	0|0|0|0	1	1	1	1	1	5.71	40	0		2|2	4	2	1238	JAG2_HUMAN	FALSE
HAdV-D9 13.6K	Q9Y6C9	MTCH2	5|3	8	4	2	0|0|0|0	1	1	1	1	1	5.71	40	0	O95470|P05026|P36542|Q99623|Q9NS69|P28331|P22695|P54709|P04899|	2|2	4	2	303	MTCH2_HUMAN	FALSE
HAdV-D9 13.6K	P78381	SLC35A2	3|5	8	4	2	0|0|0|0	1	1	1	1	1	5.71	40	0		2|2	4	2	396	S35A2_HUMAN	FALSE
HAdV-D9 13.6K	Q99640	PKMYT1	2|6	8	4	2	0|0|0|0	0.99	1	0.99	1	0.99	3.86	40	0	Q658P3|	2|4	6	3	499	PMYT1_HUMAN	FALSE
HAdV-D9 13.6K	Q8WWZ7	ABCA5	3|5	8	4	2	0|0|0|0	1	1	1	1	1	5.71	40	0		2|4	6	3	1642	ABCA5_HUMAN	FALSE
HAdV-D9 13.6K	Q9H0U4	RAB1B	4|4	8	4	2	0|0|0|0	1	1	1	1	1	7.45	40	0	P54709|Q06136|Q15363|O00217|	2|2	4	2	201	RAB1B_HUMAN	FALSE
HAdV-D9 13.6K	O15498	YKT6	4|3	7	3.5	2	0|0|0|0	1	1	1	1	1	5.71	35	0	O95249|O60763|	3|2	5	2.5	198	YKT6_HUMAN	FALSE
HAdV-D9 13.6K	O75911	DHRS3	2|5	7	3.5	2	0|0|0|0	0.99	1	0.99	1	0.99	3.86	35	0		2|4	6	3	302	DHRS3_HUMAN	FALSE
HAdV-D9 13.6K	O95674	CDS2	2|5	7	3.5	2	0|0|0|0	0.99	1	0.99	1	0.99	3.86	35	0		2|2	4	2	445	CDS2_HUMAN	FALSE
HAdV-D9 13.6K	P24390	KDELR1	2|5	7	3.5	2	0|0|0|0	0.99	1	0.99	1	0.99	3.86	35	0	Q7L1Q6|	2|4	6	3	212	ERD21_HUMAN	FALSE
HAdV-D9 13.6K	P36542	ATP5F1C	3|4	7	3.5	2	0|0|0|0	1	1	1	1	1	5.71	35	0	P28331|P22695|P31930|Q16891|	2|2	4	2	298	ATPG_HUMAN	FALSE
HAdV-D9 13.6K	Q16678	CYP1B1	3|4	7	3.5	2	0|0|0|0	1	1	1	1	1	5.71	35	0		3|3	6	3	543	CP1B1_HUMAN	FALSE
HAdV-D9 13.6K	Q6NUT3	MFSD12	4|3	7	3.5	2	0|0|0|0	1	1	1	1	1	5.71	35	0		3|2	5	2.5	480	MFS12_HUMAN	FALSE
HAdV-D9 13.6K	Q8IZU8	DSEL	5|2	7	3.5	2	0|0|0|0	0.99	1	0.99	1	0.99	3.86	35	0		3|2	5	2.5	1212	DSEL_HUMAN	FALSE
HAdV-D9 13.6K	Q8WUX1	SLC38A5	2|5	7	3.5	2	0|0|0|0	0.99	1	0.99	1	0.99	3.86	35	0		2|3	5	2.5	472	S38A5_HUMAN	FALSE
HAdV-D9 13.6K	Q8WVX9	FAR1	2|5	7	3.5	2	0|0|0|0	0.99	1	0.99	1	0.99	3.86	35	0		2|4	6	3	515	FACR1_HUMAN	FALSE
HAdV-D9 13.6K	Q96JW4	SLC41A2	4|3	7	3.5	2	0|0|0|0	1	1	1	1	1	5.71	35	0		4|2	6	3	573	S41A2_HUMAN	FALSE
HAdV-D9 13.6K	Q96RD7	PANX1	3|4	7	3.5	2	0|0|0|0	1	1	1	1	1	5.71	35	0		3|3	6	3	426	PANX1_HUMAN	FALSE
HAdV-D9 13.6K	Q9BQE5	APOL2	2|5	7	3.5	2	0|0|0|0	0.99	1	0.99	1	0.99	3.86	35	0		2|2	4	2	337	APOL2_HUMAN	FALSE
HAdV-D9 13.6K	Q9BVC6	TMEM109	2|5	7	3.5	2	0|0|0|0	0.99	1	0.99	1	0.99	3.86	35	0		2|2	4	2	243	TM109_HUMAN	FALSE
HAdV-D9 13.6K	Q9BW60	ELOVL1	4|3	7	3.5	2	0|0|0|0	1	1	1	1	1	5.71	35	0	Q9NZ01|Q96G23|	3|3	6	3	279	ELOV1_HUMAN	FALSE
HAdV-D9 13.6K	Q9BWW8	APOL6	4|3	7	3.5	2	0|0|0|0	1	1	1	1	1	5.71	35	0		3|3	6	3	343	APOL6_HUMAN	FALSE
HAdV-D9 13.6K	Q9H3E2	SNX25	2|5	7	3.5	2	0|0|0|0	0.99	1	0.99	1	0.99	3.86	35	0		2|2	4	2	840	SNX25_HUMAN	FALSE
HAdV-D9 13.6K	Q9NPH3	IL1RAP	4|3	7	3.5	2	0|0|0|0	1	1	1	1	1	5.71	35	0	P52294|	3|3	6	3	570	IL1AP_HUMAN	FALSE
HAdV-D9 13.6K	Q9NQ11	ATP13A2	3|4	7	3.5	2	0|0|0|0	1	1	1	1	1	5.71	35	0	P51151|	3|2	5	2.5	1180	AT132_HUMAN	FALSE
HAdV-D9 13.6K	Q9P0I2	EMC3	3|4	7	3.5	2	0|0|0|0	1	1	1	1	1	5.71	35	0	Q5HYA8|Q5J8M3|	3|2	5	2.5	261	EMC3_HUMAN	FALSE
HAdV-D9 13.6K	Q5T3F8	TMEM63B	3|4	7	3.5	2	0|0|0|0	1	1	1	1	1	5.71	35	0	Q96K37|Q96QD8|Q96TA2|Q9P0L0|Q9Y5M8|Q03135|O14828|P10321|Q14254|Q969M3|O94905|Q8WUX1|Q96BY9|Q99623|Q9BQE5|Q9BVC6|P04049|	2|3	5	2.5	832	CSCL2_HUMAN	FALSE
HAdV-D9 13.6K	Q9BQ70	TCF25	3|4	7	3.5	2	0|0|0|0	1	1	1	1	1	5.71	35	0		2|3	5	2.5	676	TCF25_HUMAN	FALSE
HAdV-D9 13.6K	P62873	GNB1	2|5	7	3.5	2	0|0|0|0	0.99	1	0.99	1	0.99	3.86	35	0	Q07617|P04899|	2|3	5	2.5	340	GBB1_HUMAN	FALSE
HAdV-D9 13.6K	O00478	BTN3A3	3|4	7	3.5	2	0|0|0|0	1	1	1	1	1	5.71	35	0		2|2	4	2	584	BT3A3_HUMAN	FALSE
HAdV-D9 13.6K	O00180	KCNK1	4|2	6	3	2	0|0|0|0	0.99	1	0.99	1	0.99	3.86	30	0	P63165|	3|2	5	2.5	336	KCNK1_HUMAN	FALSE
HAdV-D9 13.6K	O43402	EMC8	3|3	6	3	2	0|0|0|0	1	1	1	1	1	5.71	30	0	Q15006|Q16795|Q9P0I2|Q5J8M3|	2|2	4	2	210	EMC8_HUMAN	FALSE
HAdV-D9 13.6K	P51828	ADCY7	4|2	6	3	2	0|0|0|0	0.99	1	0.99	1	0.99	3.86	30	0		4|2	6	3	1080	ADCY7_HUMAN	FALSE
HAdV-D9 13.6K	P55809	OXCT1	3|3	6	3	2	0|0|0|0	1	1	1	1	1	5.71	30	0	A5PLL7|P07954|	2|2	4	2	520	SCOT1_HUMAN	FALSE
HAdV-D9 13.6K	P62341	SELENOT	2|4	6	3	2	0|0|0|0	0.99	1	0.99	1	0.99	3.86	30	0		2|2	4	2	195	SELT_HUMAN	FALSE
HAdV-D9 13.6K	Q0P6H9	TMEM62	4|2	6	3	2	0|0|0|0	0.99	1	0.99	1	0.99	3.86	30	0		3|2	5	2.5	643	TMM62_HUMAN	FALSE
HAdV-D9 13.6K	Q12846	STX4	3|3	6	3	2	0|0|0|0	1	1	1	1	1	5.71	30	0	Q13190|Q5SQN1|Q9UNK0|Q9UBX3|O14653|P51809|	3|2	5	2.5	297	STX4_HUMAN	FALSE
HAdV-D9 13.6K	Q12913	PTPRJ	3|3	6	3	2	0|0|0|0	1	1	1	1	1	5.71	30	0		3|2	5	2.5	1337	PTPRJ_HUMAN	FALSE
HAdV-D9 13.6K	Q16795	NDUFA9	4|2	6	3	2	0|0|0|0	0.99	1	0.99	1	0.99	3.86	30	0	P28331|P22695|P09622|P54709|Q16891|O00217|	2|2	4	2	377	NDUA9_HUMAN	FALSE
HAdV-D9 13.6K	Q5VZM2	RRAGB	2|4	6	3	2	0|0|0|0	0.99	1	0.99	1	0.99	3.86	30	0	P53004|	2|2	4	2	374	RRAGB_HUMAN	FALSE
HAdV-D9 13.6K	Q8IYS0	GRAMD1C	3|3	6	3	2	0|0|0|0	1	1	1	1	1	5.71	30	0		2|2	4	2	662	ASTRC_HUMAN	FALSE
HAdV-D9 13.6K	Q96MV1	TLCD4	4|2	6	3	2	0|0|0|0	0.99	1	0.99	1	0.99	3.86	30	0		2|2	4	2	263	TLCD4_HUMAN	FALSE
HAdV-D9 13.6K	Q9HD45	TM9SF3	2|4	6	3	2	0|0|0|0	0.99	1	0.99	1	0.99	3.86	30	0		2|2	4	2	589	TM9S3_HUMAN	FALSE
HAdV-D9 13.6K	Q9Y2E8	SLC9A8	3|3	6	3	2	0|0|0|0	1	1	1	1	1	5.71	30	0		3|2	5	2.5	581	SL9A8_HUMAN	FALSE
HAdV-D9 13.6K	Q9Y672	ALG6	2|4	6	3	2	0|0|0|0	0.99	1	0.99	1	0.99	3.86	30	0		2|2	4	2	507	ALG6_HUMAN	FALSE
HAdV-D9 13.6K	O00562	PITPNM1	3|3	6	3	2	0|0|0|0	1	1	1	1	1	5.71	30	0		2|3	5	2.5	1244	PITM1_HUMAN	FALSE
HAdV-D9 13.6K	O60353	FZD6	2|4	6	3	2	0|0|0|0	0.99	1	0.99	1	0.99	3.86	30	0		2|3	5	2.5	706	FZD6_HUMAN	FALSE
HAdV-D9 13.6K	Q9H9B4	SFXN1	2|4	6	3	2	0|0|0|0	0.99	1	0.99	1	0.99	3.86	30	0	Q12905|	2|4	6	3	322	SFXN1_HUMAN	FALSE
HAdV-D9 13.6K	P69849	NOMO3	2|4	6	3	2	0|0|0|0	0.99	1	0.99	1	0.99	3.86	30	0		2|4	6	3	1222	NOMO3_HUMAN	FALSE
HAdV-D9 13.6K	A5PLL7	PEDS1	2|3	5	2.5	2	0|0|0|0	0.99	1	0.99	1	0.99	3.86	25	0		2|2	4	2	270	PDES1_HUMAN	FALSE
HAdV-D9 13.6K	O15554	KCNN4	3|2	5	2.5	2	0|0|0|0	0.99	1	0.99	1	0.99	3.86	25	0		3|2	5	2.5	427	KCNN4_HUMAN	FALSE
HAdV-D9 13.6K	O94910	ADGRL1	3|2	5	2.5	2	0|0|0|0	0.99	1	0.99	1	0.99	3.86	25	0		2|2	4	2	1474	AGRL1_HUMAN	FALSE
HAdV-D9 13.6K	O95476	CTDNEP1	2|3	5	2.5	2	0|0|0|0	0.99	1	0.99	1	0.99	3.86	25	0		2|2	4	2	244	CNEP1_HUMAN	FALSE
HAdV-D9 13.6K	P13674	P4HA1	2|3	5	2.5	2	0|0|0|0	0.99	1	0.99	1	0.99	3.86	25	0		2|2	4	2	534	P4HA1_HUMAN	FALSE
HAdV-D9 13.6K	P25106	ACKR3	2|3	5	2.5	2	0|0|0|0	0.99	1	0.99	1	0.99	3.86	25	0	Q9NQ11|	2|2	4	2	362	ACKR3_HUMAN	FALSE
HAdV-D9 13.6K	P37173	TGFBR2	2|3	5	2.5	2	0|0|0|0	0.99	1	0.99	1	0.99	3.86	25	0	P20340|O95476|P23458|Q13705|	2|2	4	2	567	TGFR2_HUMAN	FALSE
HAdV-D9 13.6K	P48067	SLC6A9	2|3	5	2.5	2	0|0|0|0	0.99	1	0.99	1	0.99	3.86	25	0		2|2	4	2	706	SC6A9_HUMAN	FALSE
HAdV-D9 13.6K	P54652	HSPA2	3|2	5	2.5	2	0|0|0|0	0.99	1	0.99	1	0.99	3.86	25	0	Q8TBM8|Q9NXW2|P36873|	2|2	4	2	639	HSP72_HUMAN	FALSE
HAdV-D9 13.6K	P56962	STX17	3|2	5	2.5	2	0|0|0|0	0.99	1	0.99	1	0.99	3.86	25	0		3|2	5	2.5	302	STX17_HUMAN	FALSE
HAdV-D9 13.6K	P60468	SEC61B	2|3	5	2.5	2	0|0|0|0	0.99	1	0.99	1	0.99	3.86	25	0	Q86WV6|P61619|O94905|Q9NQ11|	2|2	4	2	96	SC61B_HUMAN	FALSE
HAdV-D9 13.6K	Q12770	SCAP	3|2	5	2.5	2	0|0|0|0	0.99	1	0.99	1	0.99	3.86	25	0		3|2	5	2.5	1279	SCAP_HUMAN	FALSE
HAdV-D9 13.6K	Q15125	EBP	3|2	5	2.5	2	0|0|0|0	0.99	1	0.99	1	0.99	3.86	25	0		3|2	5	2.5	230	EBP_HUMAN	FALSE
HAdV-D9 13.6K	Q15904	ATP6AP1	3|2	5	2.5	2	0|0|0|0	0.99	1	0.99	1	0.99	3.86	25	0	Q5HYA8|	3|2	5	2.5	470	VAS1_HUMAN	FALSE
HAdV-D9 13.6K	Q5BJD5	TMEM41B	3|2	5	2.5	2	0|0|0|0	0.99	1	0.99	1	0.99	3.86	25	0		3|2	5	2.5	291	TM41B_HUMAN	FALSE
HAdV-D9 13.6K	Q6NXT6	TAPT1	3|2	5	2.5	2	0|0|0|0	0.99	1	0.99	1	0.99	3.86	25	0		3|2	5	2.5	567	TAPT1_HUMAN	FALSE
HAdV-D9 13.6K	Q7L0Y3	TRMT10C	3|2	5	2.5	2	0|0|0|0	0.99	1	0.99	1	0.99	3.86	25	0		3|2	5	2.5	403	TM10C_HUMAN	FALSE
HAdV-D9 13.6K	Q8N6S4	ANKRD13C	3|2	5	2.5	2	0|0|0|0	0.99	1	0.99	1	0.99	3.86	25	0		3|2	5	2.5	541	AN13C_HUMAN	FALSE
HAdV-D9 13.6K	Q8NE00	TMEM104	3|2	5	2.5	2	0|0|0|0	0.99	1	0.99	1	0.99	3.86	25	0		2|2	4	2	496	TM104_HUMAN	FALSE
HAdV-D9 13.6K	Q8TED1	GPX8	2|3	5	2.5	2	0|0|0|0	0.99	1	0.99	1	0.99	3.86	25	0		2|2	4	2	209	GPX8_HUMAN	FALSE
HAdV-D9 13.6K	Q96MH6	TMEM68	2|3	5	2.5	2	0|0|0|0	0.99	1	0.99	1	0.99	3.86	25	0		2|2	4	2	324	TMM68_HUMAN	FALSE
HAdV-D9 13.6K	Q9BVK2	ALG8	2|3	5	2.5	2	0|0|0|0	0.99	1	0.99	1	0.99	3.86	25	0		2|2	4	2	526	ALG8_HUMAN	FALSE
HAdV-D9 13.6K	Q9BXS4	TMEM59	3|2	5	2.5	2	0|0|0|0	0.99	1	0.99	1	0.99	3.86	25	0		2|2	4	2	323	TMM59_HUMAN	FALSE
HAdV-D9 13.6K	Q9HCC0	MCCC2	2|3	5	2.5	2	0|0|0|0	0.99	1	0.99	1	0.99	3.86	25	0		2|2	4	2	563	MCCB_HUMAN	FALSE
HAdV-D9 13.6K	Q9UMS5	PHTF1	3|2	5	2.5	2	0|0|0|0	0.99	1	0.99	1	0.99	3.86	25	0		2|2	4	2	762	PHTF1_HUMAN	FALSE
HAdV-D9 13.6K	Q9Y6M0	PRSS21	3|2	5	2.5	2	0|0|0|0	0.99	1	0.99	1	0.99	3.86	25	0	P36952|Q6ZNC8|	2|2	4	2	314	TEST_HUMAN	FALSE
HAdV-D9 13.6K	Q07617	SPAG1	2|3	5	2.5	2	0|0|0|0	0.99	1	0.99	1	0.99	3.86	25	0		2|2	4	2	926	SPAG1_HUMAN	FALSE
HAdV-D9 13.6K	Q9Y606	PUS1	2|3	5	2.5	2	0|0|0|0	0.99	1	0.99	1	0.99	3.86	25	0		2|2	4	2	427	PUS1_HUMAN	FALSE
HAdV-D9 13.6K	P51790	CLCN3	2|2	4	2	2	0|0|0|0	0.98	0.98	0.98	0.98	0.98	3.86	20	0		2|2	4	2	818	CLCN3_HUMAN	FALSE
HAdV-D9 13.6K	Q5SGD2	PPM1L	2|2	4	2	2	0|0|0|0	0.98	0.98	0.98	0.98	0.98	3.86	20	0		2|2	4	2	360	PPM1L_HUMAN	FALSE
HAdV-D9 13.6K	Q8NFT8	DNER	2|2	4	2	2	0|0|0|0	0.98	0.98	0.98	0.98	0.98	3.86	20	0		2|2	4	2	737	DNER_HUMAN	FALSE
HAdV-D9 13.6K	Q8WUY1	THEM6	2|2	4	2	2	0|0|0|0	0.98	0.98	0.98	0.98	0.98	3.86	20	0		2|2	4	2	208	THEM6_HUMAN	FALSE
HAdV-D9 13.6K	Q96A29	SLC35C1	2|2	4	2	2	0|0|0|0	0.98	0.98	0.98	0.98	0.98	3.86	20	0		2|2	4	2	364	FUCT1_HUMAN	FALSE
HAdV-D9 13.6K	O75460	ERN1	2|2	4	2	2	0|0|0|0	0.98	0.98	0.98	0.98	0.98	3.86	20	0		2|2	4	2	977	ERN1_HUMAN	FALSE
HAdV-D9 13.6K	Q8IVL5	P3H2	2|2	4	2	2	0|0|0|0	0.98	0.98	0.98	0.98	0.98	3.86	20	0		2|2	4	2	708	P3H2_HUMAN	FALSE
HAdV-D9 13.6K	Q8N1F7	NUP93	76|66	142	71	2	27|31|7|11	0.77	0.97	0.77	0.97	0.77	0.23	3.74	0.01	Q92621|P62330|Q8NFH5|Q99623|Q9H4L4|	31|35	66	33	819	NUP93_HUMAN	FALSE
HAdV-D9 13.6K	P14625	HSP90B1	39|42	81	40.5	2	18|19|13|9	0.71	0.96	0.71	0.96	0.71	-0.15	2.75	0.01	P27824|P51149|P55072|Q14697|Q96CS3|Q9NYU2|Q9NZJ5|Q9UKV5|P23284|Q15125|P39656|O94905|P63165|Q9BUN8|Q9H4L4|P22695|O60763|Q15293|	23|25	48	24	803	ENPL_HUMAN	FALSE
HAdV-D9 13.6K	P55072	VCP	24|24	48	24	2	11|12|0|5	0.79	0.79	0.79	0.79	0.79	1.32	3.43	0.01	Q03252|Q05655|Q14643|Q15011|Q15042|Q15165|Q27J81|Q86XL3|Q8N6H7|Q8WVM8|Q92575|Q92621|Q96CS3|Q9NVI7|Q9P0L0|Q9P287|Q9UKV5|Q9Y385|Q9Y679|Q03135|P01889|P04439|P61026|P61981|P61106|P62330|Q6P996|P21964|P36873|P61247|P63165|Q96PD7|Q9BQE4|Q9BUN8|Q9H4L4|Q9UBP0|Q9Y5L0|P62277|Q06136|Q15293|P04049|	16|15	31	15.5	806	TERA_HUMAN	FALSE
HAdV-D9 13.6K	Q92621	NUP205	20|25	45	22.5	2	12|14|0|0	0.67	0.87	0.67	0.87	0.67	-0.14	3.46	0.01	P34897|Q8NFH5|Q99623|	14|15	29	14.5	2012	NU205_HUMAN	FALSE
HAdV-D9 13.6K	O14917	PCDH17	14|26	40	20	2	6|10|0|0	0.89	0.98	0.89	0.98	0.89	1.32	5	0.01		11|14	25	12.5	1159	PCD17_HUMAN	FALSE
HAdV-D9 13.6K	Q05655	PRKCD	17|17	34	17	2	7|11|0|0	0.86	0.86	0.86	0.86	0.86	1.8	3.78	0.01	Q13501|Q14643|P61981|Q13443|	8|10	18	9	676	KPCD_HUMAN	FALSE
HAdV-D9 13.6K	O15427	SLC16A3	19|12	31	15.5	2	3|3|6|7	0.72	1	0.72	1	0.72	-0.22	3.26	0.01		8|7	15	7.5	465	MOT4_HUMAN	FALSE
HAdV-D9 13.6K	P28288	ABCD3	14|16	30	15	2	10|5|0|0	0.88	0.92	0.88	0.92	0.88	1.7	4	0.01	P51149|Q03518|Q5T3F8|Q96CS3|Q9P0L0|Q5HYA8|	10|10	20	10	659	ABCD3_HUMAN	FALSE
HAdV-D9 13.6K	Q14254	FLOT2	17|12	29	14.5	2	6|7|0|0	0.9	0.96	0.9	0.96	0.9	1.67	4.46	0.01	O94905|O95563|Q9BXS9|Q9Y3E5|	10|10	20	10	428	FLOT2_HUMAN	FALSE
HAdV-D9 13.6K	P40429	RPL13A	13|10	23	11.5	2	2|4|3|6	0.8	0.98	0.8	0.98	0.8	0.46	3.07	0.01	P46776|P62081|Q96HE9|P08865|P61619|Q9Y3U8|P61247|P62854|Q9BYG3|P62277|Q13310|P62906|Q9BV10|	4|3	7	3.5	203	RL13A_HUMAN	FALSE
HAdV-D9 13.6K	Q9NVI7	ATAD3A	10|11	21	10.5	2	0|6|6|0	0.79	0.84	0.79	0.84	0.79	1.1	3.5	0.01	Q99623|P22695|	8|9	17	8.5	634	ATD3A_HUMAN	FALSE
HAdV-D9 13.6K	P99999	CYCS	9|11	20	10	2	2|3|3|5	0.83	0.96	0.83	0.96	0.83	0.8	3.08	0.01	P24752|P31930|	7|6	13	6.5	104	CYC_HUMAN	FALSE
HAdV-D9 13.6K	P35606	COPB2	10|8	18	9	2	5|6|0|0	0.71	0.83	0.71	0.83	0.71	0.35	3.27	0.01	P63165|	5|5	10	5	906	COPB2_HUMAN	FALSE
HAdV-D9 13.6K	Q86YT6	MIB1	4|12	16	8	2	3|2|0|0	0.84	1	0.84	1	0.84	0.79	6.4	0.01		3|6	9	4.5	1006	MIB1_HUMAN	FALSE
HAdV-D9 13.6K	P36952	SERPINB5	8|7	15	7.5	2	3|6|0|0	0.74	0.8	0.74	0.8	0.74	0.77	3.33	0.01		4|4	8	4	375	SPB5_HUMAN	FALSE
HAdV-D9 13.6K	O95721	SNAP29	8|6	14	7	2	2|5|0|0	0.83	0.9	0.83	0.9	0.83	1.17	4	0.01	P54920|Q12846|Q13190|Q14573|Q96QT4|Q9P2W9|P51809|P56962|	5|3	8	4	258	SNP29_HUMAN	FALSE
HAdV-D9 13.6K	P49754	VPS41	4|10	14	7	2	0|6|0|0	0.79	0.95	0.79	0.95	0.79	0.54	4.67	0.01	P56962|	3|6	9	4.5	854	VPS41_HUMAN	FALSE
HAdV-D9 13.6K	Q96CW1	AP2M1	4|10	14	7	2	4|0|0|0	0.9	0.98	0.9	0.98	0.9	1.5	7	0.01	Q9BXS4|P12235|Q9H0S4|	3|6	9	4.5	435	AP2M1_HUMAN	FALSE
HAdV-D9 13.6K	P61026	RAB10	7|7	14	7	2	4|4|0|0	0.79	0.79	0.79	0.79	0.79	1.32	3.5	0.01	P22695|	3|3	6	3	200	RAB10_HUMAN	FALSE
HAdV-D9 13.6K	Q8N6H7	ARFGAP2	6|6	12	6	2	3|4|0|0	0.77	0.77	0.77	0.77	0.77	1.19	3.43	0.01		4|3	7	3.5	521	ARFG2_HUMAN	FALSE
HAdV-D9 13.6K	Q9NP72	RAB18	5|6	11	5.5	2	0|0|5|2	0.69	0.76	0.69	0.76	0.69	0.45	3.14	0.01		5|4	9	4.5	206	RAB18_HUMAN	FALSE
HAdV-D9 13.6K	Q9H1P3	OSBPL2	5|5	10	5	2	0|4|0|0	0.87	0.87	0.87	0.87	0.87	1.92	5	0.01	P63165|	4|4	8	4	480	OSBL2_HUMAN	FALSE
HAdV-D9 13.6K	P32322	PYCR1	4|5	9	4.5	2	3|2|0|0	0.76	0.84	0.76	0.84	0.76	0.79	3.6	0.01	Q96C36|	3|3	6	3	319	P5CR1_HUMAN	FALSE
HAdV-D9 13.6K	Q14566	MCM6	4|5	9	4.5	2	2|3|0|0	0.76	0.84	0.76	0.84	0.76	0.79	3.6	0.01		3|2	5	2.5	821	MCM6_HUMAN	FALSE
HAdV-D9 13.6K	P55735	SEC13	5|2	7	3.5	2	0|2|0|0	0.85	0.97	0.85	0.97	0.85	0.98	7	0.01	P63165|	4|2	6	3	322	SEC13_HUMAN	FALSE
HAdV-D9 13.6K	P61247	RPS3A	3|4	7	3.5	2	4|0|0|0	0.76	0.82	0.76	0.82	0.76	0.83	3.5	0.01	P62854|P63165|Q9BYG3|P62841|P12235|P62277|Q13310|P62906|	2|2	4	2	264	RS3A_HUMAN	FALSE
HAdV-D9 13.6K	Q969Z3	MTARC2	4|3	7	3.5	2	0|3|0|0	0.83	0.87	0.83	0.87	0.83	1.3	4.67	0.01		3|2	5	2.5	335	MARC2_HUMAN	FALSE
HAdV-D9 13.6K	Q9H8H2	DDX31	2|5	7	3.5	2	0|2|0|0	0.85	0.97	0.85	0.97	0.85	0.98	7	0.01	Q9BYG3|	2|3	5	2.5	851	DDX31_HUMAN	FALSE
HAdV-D9 13.6K	Q9UIG8	SLCO3A1	4|3	7	3.5	2	0|2|0|0	0.9	0.94	0.9	0.94	0.9	1.89	7	0.01		2|2	4	2	710	SO3A1_HUMAN	FALSE
HAdV-D9 13.6K	P28331	NDUFS1	2|5	7	3.5	2	2|0|0|0	0.85	0.97	0.85	0.97	0.85	0.98	7	0.01	P62841|P22695|P54709|O00217|	2|4	6	3	727	NDUS1_HUMAN	FALSE
HAdV-D9 13.6K	P36776	LONP1	3|4	7	3.5	2	0|0|4|0	0.76	0.82	0.76	0.82	0.76	0.83	3.5	0.01	O75251|P01023|	2|4	6	3	959	LONM_HUMAN	FALSE
HAdV-D9 13.6K	O14979	HNRNPDL	3|3	6	3	2	0|2|0|0	0.87	0.87	0.87	0.87	0.87	1.89	6	0.01	Q9Y3U8|P63165|Q13310|	2|2	4	2	420	HNRDL_HUMAN	FALSE
HAdV-D9 13.6K	Q969M3	YIPF5	2|4	6	3	2	0|2|0|0	0.83	0.94	0.83	0.94	0.83	0.98	6	0.01	Q9Y6K0|Q6ZNC8|Q8WUX1|Q99623|Q9H1C4|	2|2	4	2	257	YIPF5_HUMAN	FALSE
HAdV-D9 13.6K	Q96HP0	DOCK6	3|3	6	3	2	2|0|0|0	0.87	0.87	0.87	0.87	0.87	1.89	6	0.01		3|3	6	3	2047	DOCK6_HUMAN	FALSE
HAdV-D9 13.6K	Q9P0U3	SENP1	3|3	6	3	2	3|0|0|0	0.79	0.79	0.79	0.79	0.79	1.3	4	0.01		2|3	5	2.5	644	SENP1_HUMAN	FALSE
HAdV-D9 13.6K	O75251	NDUFS7	2|3	5	2.5	2	3|0|0|0	0.7	0.79	0.7	0.79	0.7	0.47	3.33	0.01	Q16795|P28331|O00217|	2|3	5	2.5	213	NDUS7_HUMAN	FALSE
HAdV-D9 13.6K	Q12931	TRAP1	19|28	47	23.5	2	13|11|0|3	0.59	0.95	0.59	0.95	0.59	-1.15	3.48	0.02		14|17	31	15.5	704	TRAP1_HUMAN	FALSE
HAdV-D9 13.6K	Q6P996	PDXDC1	15|16	31	15.5	2	5|15|0|0	0.58	0.64	0.58	0.64	0.58	0.07	3.1	0.02	Q99623|	6|9	15	7.5	788	PDXD1_HUMAN	FALSE
HAdV-D9 13.6K	Q96KG9	SCYL1	11|12	23	11.5	2	7|8|0|0	0.61	0.68	0.61	0.68	0.61	0.18	3.07	0.02		7|7	14	7	808	SCYL1_HUMAN	FALSE
HAdV-D9 13.6K	Q71UM5	RPS27L	10|5	15	7.5	2	0|0|4|6	0.52	0.88	0.52	0.88	0.52	-1.6	3	0.02	P08865|P61247|P62277|P62906|	3|3	6	3	84	RS27L_HUMAN	FALSE
HAdV-D9 13.6K	P23458	JAK1	7|7	14	7	2	4|6|0|0	0.55	0.55	0.55	0.55	0.55	0.2	2.8	0.02	P04049|	6|6	12	6	1154	JAK1_HUMAN	FALSE
HAdV-D9 13.6K	Q99575	POP1	6|8	14	7	2	6|4|0|0	0.53	0.71	0.53	0.71	0.53	-0.63	2.8	0.02	Q9BYG3|	4|5	9	4.5	1024	POP1_HUMAN	FALSE
HAdV-D9 13.6K	P08865	RPSA	5|7	12	6	2	0|3|3|3	0.54	0.81	0.54	0.81	0.54	-1.06	2.67	0.02	Q9Y3U8|O75494|P42892|P61247|P62854|P63165|Q9HCJ1|P62841|P22695|P12235|P62277|P62906|	2|3	5	2.5	295	RSSA_HUMAN	FALSE
HAdV-D9 13.6K	P11169	SLC2A3	3|6	9	4.5	2	0|6|0|0	0.62	0.85	0.62	0.85	0.62	-0.41	3	0.02		2|3	5	2.5	496	GTR3_HUMAN	FALSE
HAdV-D9 13.6K	P30044	PRDX5	3|6	9	4.5	2	0|0|4|2	0.57	0.84	0.57	0.84	0.57	-0.9	3	0.02	Q12931|O95486|P63165|	2|3	5	2.5	214	PRDX5_HUMAN	FALSE
HAdV-D9 13.6K	P02675	FGB	5|4	9	4.5	2	0|0|0|7	0.58	0.68	0.58	0.68	0.58	-0.07	2.57	0.02	Q96Q45|	2|2	4	2	491	FIBB_HUMAN	FALSE
HAdV-D9 13.6K	Q8N8A6	DDX51	3|5	8	4	2	2|4|0|0	0.51	0.73	0.51	0.73	0.51	-0.9	2.67	0.02		2|5	7	3.5	666	DDX51_HUMAN	FALSE
HAdV-D9 13.6K	P28482	MAPK1	3|4	7	3.5	2	0|6|0|0	0.51	0.63	0.51	0.63	0.51	-0.41	2.33	0.02	P36956|P55072|Q03252|Q12772|Q13501|Q8WXH0|P78536|Q03135|P36873|Q12913|P53004|P04049|	2|2	4	2	360	MK01_HUMAN	FALSE
HAdV-D9 13.6K	P36873	PPP1CC	3|4	7	3.5	2	0|6|0|0	0.51	0.63	0.51	0.63	0.51	-0.41	2.33	0.02	P63165|P04049|	2|3	5	2.5	323	PP1G_HUMAN	FALSE
HAdV-D9 13.6K	P07954	FH	4|2	6	3	2	0|4|0|0	0.64	0.82	0.64	0.82	0.64	-0.18	3	0.02	P09622|	3|2	5	2.5	510	FUMH_HUMAN	FALSE
HAdV-D9 13.6K	P62841	RPS15	2|2	4	2	2	0|3|0|0	0.61	0.61	0.61	0.61	0.61	0.47	2.67	0.02	P62277|	2|2	4	2	145	RS15_HUMAN	FALSE
HAdV-D9 13.6K	P04350	TUBB4A	47|0	47	23.5	2	0|0|0|0	0.5	1	0.5	1	0.5	-0.68	235	0.03	P63165|	18|0	18	9	444	TBB4A_HUMAN	FALSE
HAdV-D9 13.6K	P34897	SHMT2	0|10	10	5	2	0|0|0|0	0.5	1	0.5	1	0.5	-0.68	50	0.03	Q15125|O95427|P82921|Q12905|P61970|Q92522|Q99653|O95232|O95379|Q9NX40|Q5K651|	0|7	7	3.5	504	GLYM_HUMAN	FALSE
HAdV-D9 13.6K	Q9Y5Z9	UBIAD1	0|10	10	5	2	0|0|0|0	0.5	1	0.5	1	0.5	-0.68	50	0.03		0|2	2	1	338	UBIA1_HUMAN	FALSE
HAdV-D9 13.6K	Q08174	PCDH1	0|9	9	4.5	2	0|0|0|0	0.5	1	0.5	1	0.5	-0.68	45	0.03		0|6	6	3	1060	PCDH1_HUMAN	FALSE
HAdV-D9 13.6K	P48594	SERPINB4	8|0	8	4	2	0|0|0|0	0.5	1	0.5	1	0.5	-0.68	40	0.03		4|0	4	2	390	SPB4_HUMAN	FALSE
HAdV-D9 13.6K	Q96IX5	ATP5MK	0|7	7	3.5	2	0|0|0|0	0.5	1	0.5	1	0.5	-0.68	35	0.03		0|2	2	1	58	ATPMK_HUMAN	FALSE
HAdV-D9 13.6K	O14653	GOSR2	6|0	6	3	2	0|0|0|0	0.5	1	0.5	1	0.5	-0.68	30	0.03	O60763|	4|0	4	2	212	GOSR2_HUMAN	FALSE
HAdV-D9 13.6K	P17181	IFNAR1	6|0	6	3	2	0|0|0|0	0.5	1	0.5	1	0.5	-0.68	30	0.03	P23458|Q96CW1|	3|0	3	1.5	557	INAR1_HUMAN	FALSE
HAdV-D9 13.6K	Q9P287	BCCIP	6|0	6	3	2	0|0|0|0	0.5	1	0.5	1	0.5	-0.68	30	0.03		2|0	2	1	314	BCCIP_HUMAN	FALSE
HAdV-D9 13.6K	Q15293	RCN1	0|6	6	3	2	0|0|0|0	0.5	1	0.5	1	0.5	-0.68	30	0.03		0|4	4	2	331	RCN1_HUMAN	FALSE
HAdV-D9 13.6K	Q96G42	KLHDC7B	0|6	6	3	2	0|0|0|0	0.5	1	0.5	1	0.5	-0.68	30	0.03		0|3	3	1.5	594	KLD7B_HUMAN	FALSE
HAdV-D9 13.6K	P51809	VAMP7	5|0	5	2.5	2	0|0|0|0	0.5	1	0.5	1	0.5	-0.68	25	0.04		3|0	3	1.5	220	VAMP7_HUMAN	FALSE
HAdV-D9 13.6K	Q9BZQ8	NIBAN1	5|0	5	2.5	2	0|0|0|0	0.5	1	0.5	1	0.5	-0.68	25	0.04		2|0	2	1	928	NIBA1_HUMAN	FALSE
HAdV-D9 13.6K	Q9H1C4	UNC93B1	5|0	5	2.5	2	0|0|0|0	0.5	1	0.5	1	0.5	-0.68	25	0.04	Q9HD45|	3|0	3	1.5	597	UN93B_HUMAN	FALSE
HAdV-D9 13.6K	B0YJ81	HACD1	0|5	5	2.5	2	0|0|0|0	0.5	1	0.5	1	0.5	-0.68	25	0.04		0|2	2	1	288	HACD1_HUMAN	FALSE
HAdV-D9 13.6K	P16401	H1-5	0|5	5	2.5	2	0|0|0|0	0.5	1	0.5	1	0.5	-0.68	25	0.04	Q05655|P34897|P63165|Q92544|Q92522|	0|3	3	1.5	226	H15_HUMAN	FALSE
HAdV-D9 13.6K	P51151	RAB9A	0|5	5	2.5	2	0|0|0|0	0.5	1	0.5	1	0.5	-0.68	25	0.04	O94955|	0|3	3	1.5	201	RAB9A_HUMAN	FALSE
HAdV-D9 13.6K	Q96C24	SYTL4	0|5	5	2.5	2	0|0|0|0	0.5	1	0.5	1	0.5	-0.68	25	0.04		0|2	2	1	671	SYTL4_HUMAN	FALSE
HAdV-D9 13.6K	Q9BX79	STRA6	0|5	5	2.5	2	0|0|0|0	0.5	1	0.5	1	0.5	-0.68	25	0.04		0|2	2	1	667	STRA6_HUMAN	FALSE
HAdV-D9 13.6K	Q7Z3Y8	KRT27	18|0	18	9	2	0|0|3|0	0.5	1	0.5	1	0.5	-3.26	12	0.05		4|0	4	2	459	K1C27_HUMAN	FALSE
HAdV-D9 13.6K	O75896	TUSC2	4|0	4	2	2	0|0|0|0	0.5	1	0.5	1	0.5	-0.68	20	0.05		2|0	2	1	110	TUSC2_HUMAN	FALSE
HAdV-D9 13.6K	P82921	MRPS21	4|0	4	2	2	0|0|0|0	0.5	1	0.5	1	0.5	-0.68	20	0.05		2|0	2	1	87	RT21_HUMAN	FALSE
HAdV-D9 13.6K	P98196	ATP11A	4|0	4	2	2	0|0|0|0	0.5	1	0.5	1	0.5	-0.68	20	0.05		4|0	4	2	1134	AT11A_HUMAN	FALSE
HAdV-D9 13.6K	P98198	ATP8B2	4|0	4	2	2	0|0|0|0	0.5	1	0.5	1	0.5	-0.68	20	0.05		3|0	3	1.5	1209	AT8B2_HUMAN	FALSE
HAdV-D9 13.6K	Q6N075	MFSD5	4|0	4	2	2	0|0|0|0	0.5	1	0.5	1	0.5	-0.68	20	0.05		3|0	3	1.5	450	MFSD5_HUMAN	FALSE
HAdV-D9 13.6K	Q8N9F0	NAT8L	4|0	4	2	2	0|0|0|0	0.5	1	0.5	1	0.5	-0.68	20	0.05		3|0	3	1.5	302	NAT8L_HUMAN	FALSE
HAdV-D9 13.6K	Q8WTV0	SCARB1	4|0	4	2	2	0|0|0|0	0.5	1	0.5	1	0.5	-0.68	20	0.05	P54709|	3|0	3	1.5	552	SCRB1_HUMAN	FALSE
HAdV-D9 13.6K	Q96AE7	TTC17	4|0	4	2	2	0|0|0|0	0.5	1	0.5	1	0.5	-0.68	20	0.05		2|0	2	1	1141	TTC17_HUMAN	FALSE
HAdV-D9 13.6K	Q96J42	TXNDC15	4|0	4	2	2	0|0|0|0	0.5	1	0.5	1	0.5	-0.68	20	0.05	O95427|O95470|Q6NXT6|	2|0	2	1	360	TXD15_HUMAN	FALSE
HAdV-D9 13.6K	Q9BRB3	PIGQ	4|0	4	2	2	0|0|0|0	0.5	1	0.5	1	0.5	-0.68	20	0.05		3|0	3	1.5	760	PIGQ_HUMAN	FALSE
HAdV-D9 13.6K	Q9BUN8	DERL1	4|0	4	2	2	0|0|0|0	0.5	1	0.5	1	0.5	-0.68	20	0.05	O75460|Q9BQ70|	2|0	2	1	251	DERL1_HUMAN	FALSE
HAdV-D9 13.6K	Q9HCM3	KIAA1549	4|0	4	2	2	0|0|0|0	0.5	1	0.5	1	0.5	-0.68	20	0.05		3|0	3	1.5	1950	K1549_HUMAN	FALSE
HAdV-D9 13.6K	P62995	TRA2B	4|0	4	2	2	0|0|0|0	0.5	1	0.5	1	0.5	-0.68	20	0.05	Q9H0S4|	2|0	2	1	288	TRA2B_HUMAN	FALSE
HAdV-D9 13.6K	Q8NBW4	SLC38A9	4|0	4	2	2	0|0|0|0	0.5	1	0.5	1	0.5	-0.68	20	0.05		2|0	2	1	561	S38A9_HUMAN	FALSE
HAdV-D9 13.6K	Q9Y5Y0	FLVCR1	4|0	4	2	2	0|0|0|0	0.5	1	0.5	1	0.5	-0.68	20	0.05	Q9Y282|	3|0	3	1.5	555	FLVC1_HUMAN	FALSE
HAdV-D9 13.6K	P09543	CNP	0|4	4	2	2	0|0|0|0	0.5	1	0.5	1	0.5	-0.68	20	0.05		0|2	2	1	421	CN37_HUMAN	FALSE
HAdV-D9 13.6K	P27037	ACVR2A	0|4	4	2	2	0|0|0|0	0.5	1	0.5	1	0.5	-0.68	20	0.05	P37173|	0|2	2	1	513	AVR2A_HUMAN	FALSE
HAdV-D9 13.6K	P31641	SLC6A6	0|4	4	2	2	0|0|0|0	0.5	1	0.5	1	0.5	-0.68	20	0.05		0|2	2	1	620	SC6A6_HUMAN	FALSE
HAdV-D9 13.6K	P54709	ATP1B3	0|4	4	2	2	0|0|0|0	0.5	1	0.5	1	0.5	-0.68	20	0.05	Q9Y5Z0|	0|3	3	1.5	279	AT1B3_HUMAN	FALSE
HAdV-D9 13.6K	Q4G0X4	KCTD21	0|4	4	2	2	0|0|0|0	0.5	1	0.5	1	0.5	-0.68	20	0.05		0|2	2	1	260	KCD21_HUMAN	FALSE
HAdV-D9 13.6K	Q8IWB1	ITPRIP	0|4	4	2	2	0|0|0|0	0.5	1	0.5	1	0.5	-0.68	20	0.05		0|4	4	2	547	IPRI_HUMAN	FALSE
HAdV-D9 13.6K	Q8N8Z6	DCBLD1	0|4	4	2	2	0|0|0|0	0.5	1	0.5	1	0.5	-0.68	20	0.05		0|2	2	1	715	DCBD1_HUMAN	FALSE
HAdV-D9 13.6K	Q96BZ9	TBC1D20	0|4	4	2	2	0|0|0|0	0.5	1	0.5	1	0.5	-0.68	20	0.05		0|3	3	1.5	403	TBC20_HUMAN	FALSE
HAdV-D9 13.6K	Q96C36	PYCR2	0|4	4	2	2	0|0|0|0	0.5	1	0.5	1	0.5	-0.68	20	0.05		0|3	3	1.5	320	P5CR2_HUMAN	FALSE
HAdV-D9 13.6K	Q99653	CHP1	0|4	4	2	2	0|0|0|0	0.5	1	0.5	1	0.5	-0.68	20	0.05		0|3	3	1.5	195	CHP1_HUMAN	FALSE
HAdV-D9 13.6K	Q9BRK5	SDF4	0|4	4	2	2	0|0|0|0	0.5	1	0.5	1	0.5	-0.68	20	0.05	Q96J84|O75027|	0|3	3	1.5	362	CAB45_HUMAN	FALSE
HAdV-D9 13.6K	Q9NVV0	TMEM38B	0|4	4	2	2	0|0|0|0	0.5	1	0.5	1	0.5	-0.68	20	0.05		0|3	3	1.5	291	TM38B_HUMAN	FALSE
HAdV-D9 13.6K	Q9NYG2	ZDHHC3	0|4	4	2	2	0|0|0|0	0.5	1	0.5	1	0.5	-0.68	20	0.05		0|4	4	2	299	ZDHC3_HUMAN	FALSE
HAdV-D9 13.6K	Q9NYU2	UGGT1	0|4	4	2	2	0|0|0|0	0.5	1	0.5	1	0.5	-0.68	20	0.05	P04439|Q9Y6K0|	0|3	3	1.5	1555	UGGG1_HUMAN	FALSE
HAdV-D9 13.6K	Q9P241	ATP10D	0|4	4	2	2	0|0|0|0	0.5	1	0.5	1	0.5	-0.68	20	0.05		0|2	2	1	1426	AT10D_HUMAN	FALSE
HAdV-D9 13.6K	Q9Y446	PKP3	0|4	4	2	2	0|0|0|0	0.5	1	0.5	1	0.5	-0.68	20	0.05		0|3	3	1.5	797	PKP3_HUMAN	FALSE
HAdV-D9 13.6K	Q9Y653	ADGRG1	0|4	4	2	2	0|0|0|0	0.5	1	0.5	1	0.5	-0.68	20	0.05		0|2	2	1	693	AGRG1_HUMAN	FALSE
HAdV-D9 13.6K	O14681	EI24	0|4	4	2	2	0|0|0|0	0.5	1	0.5	1	0.5	-0.68	20	0.05		0|2	2	1	340	EI24_HUMAN	FALSE
HAdV-D9 13.6K	P29508	SERPINB3	22|0	22	11	2	0|0|0|4	0.5	1	0.5	1	0.5	-3.12	11	0.07	P48594|	11|0	11	5.5	390	SPB3_HUMAN	FALSE
HAdV-D9 13.6K	P04439	HLA-A	0|12	12	6	2	2|2|3|3	0.5	1	0.5	1	0.5	-10.13	2.4	0.07	P10321|P61619|P63165|Q15629|Q9BUN8|	0|6	6	3	365	HLAA_HUMAN	FALSE
HAdV-D9 13.6K	P29317	EPHA2	3|0	3	1.5	2	0|0|0|0	0.5	1	0.5	1	0.5	-0.68	15	0.07	Q96CW1|	2|0	2	1	976	EPHA2_HUMAN	FALSE
HAdV-D9 13.6K	P62166	NCS1	3|0	3	1.5	2	0|0|0|0	0.5	1	0.5	1	0.5	-0.68	15	0.07		2|0	2	1	190	NCS1_HUMAN	FALSE
HAdV-D9 13.6K	P78383	SLC35B1	3|0	3	1.5	2	0|0|0|0	0.5	1	0.5	1	0.5	-0.68	15	0.07		2|0	2	1	322	S35B1_HUMAN	FALSE
HAdV-D9 13.6K	Q14542	SLC29A2	3|0	3	1.5	2	0|0|0|0	0.5	1	0.5	1	0.5	-0.68	15	0.07		2|0	2	1	456	S29A2_HUMAN	FALSE
HAdV-D9 13.6K	Q9GZU3	TMEM39B	3|0	3	1.5	2	0|0|0|0	0.5	1	0.5	1	0.5	-0.68	15	0.07		2|0	2	1	492	TM39B_HUMAN	FALSE
HAdV-D9 13.6K	Q9ULC3	RAB23	3|0	3	1.5	2	0|0|0|0	0.5	1	0.5	1	0.5	-0.68	15	0.07		2|0	2	1	237	RAB23_HUMAN	FALSE
HAdV-D9 13.6K	Q9UPY5	SLC7A11	3|0	3	1.5	2	0|0|0|0	0.5	1	0.5	1	0.5	-0.68	15	0.07		2|0	2	1	501	XCT_HUMAN	FALSE
HAdV-D9 13.6K	Q9Y6A9	SPCS1	3|0	3	1.5	2	0|0|0|0	0.5	1	0.5	1	0.5	-0.68	15	0.07		2|0	2	1	169	SPCS1_HUMAN	FALSE
HAdV-D9 13.6K	P36383	GJC1	3|0	3	1.5	2	0|0|0|0	0.5	1	0.5	1	0.5	-0.68	15	0.07		2|0	2	1	396	CXG1_HUMAN	FALSE
HAdV-D9 13.6K	Q13705	ACVR2B	3|0	3	1.5	2	0|0|0|0	0.5	1	0.5	1	0.5	-0.68	15	0.07		2|0	2	1	512	AVR2B_HUMAN	FALSE
HAdV-D9 13.6K	Q8WU67	ABHD3	3|0	3	1.5	2	0|0|0|0	0.5	1	0.5	1	0.5	-0.68	15	0.07	P54709|	2|0	2	1	409	ABHD3_HUMAN	FALSE
HAdV-D9 13.6K	Q9BYG3	NIFK	3|0	3	1.5	2	0|0|0|0	0.5	1	0.5	1	0.5	-0.68	15	0.07	O43159|	3|0	3	1.5	293	MK67I_HUMAN	FALSE
HAdV-D9 13.6K	Q96F25	ALG14	3|0	3	1.5	2	0|0|0|0	0.5	1	0.5	1	0.5	-0.68	15	0.07		2|0	2	1	216	ALG14_HUMAN	FALSE
HAdV-D9 13.6K	O14672	ADAM10	0|3	3	1.5	2	0|0|0|0	0.5	1	0.5	1	0.5	-0.68	15	0.07		0|3	3	1.5	748	ADA10_HUMAN	FALSE
HAdV-D9 13.6K	O15126	SCAMP1	0|3	3	1.5	2	0|0|0|0	0.5	1	0.5	1	0.5	-0.68	15	0.07		0|3	3	1.5	338	SCAM1_HUMAN	FALSE
HAdV-D9 13.6K	O60423	ATP8B3	0|3	3	1.5	2	0|0|0|0	0.5	1	0.5	1	0.5	-0.68	15	0.07		0|2	2	1	1300	AT8B3_HUMAN	FALSE
HAdV-D9 13.6K	O95838	GLP2R	0|3	3	1.5	2	0|0|0|0	0.5	1	0.5	1	0.5	-0.68	15	0.07		0|2	2	1	553	GLP2R_HUMAN	FALSE
HAdV-D9 13.6K	P53007	SLC25A1	0|3	3	1.5	2	0|0|0|0	0.5	1	0.5	1	0.5	-0.68	15	0.07	Q16891|	0|2	2	1	311	TXTP_HUMAN	FALSE
HAdV-D9 13.6K	P61019	RAB2A	0|3	3	1.5	2	0|0|0|0	0.5	1	0.5	1	0.5	-0.68	15	0.07	Q14254|O94905|Q96HP0|Q99623|Q9BVC6|Q9UGI8|Q9UHQ4|Q9H0U4|O75027|Q5HYA8|	0|3	3	1.5	212	RAB2A_HUMAN	FALSE
HAdV-D9 13.6K	Q06136	KDSR	0|3	3	1.5	2	0|0|0|0	0.5	1	0.5	1	0.5	-0.68	15	0.07		0|2	2	1	332	KDSR_HUMAN	FALSE
HAdV-D9 13.6K	Q12983	BNIP3	0|3	3	1.5	2	0|0|0|0	0.5	1	0.5	1	0.5	-0.68	15	0.07		0|2	2	1	194	BNIP3_HUMAN	FALSE
HAdV-D9 13.6K	Q14728	MFSD10	0|3	3	1.5	2	0|0|0|0	0.5	1	0.5	1	0.5	-0.68	15	0.07		0|2	2	1	455	MFS10_HUMAN	FALSE
HAdV-D9 13.6K	Q5J8M3	EMC4	0|3	3	1.5	2	0|0|0|0	0.5	1	0.5	1	0.5	-0.68	15	0.07		0|2	2	1	183	EMC4_HUMAN	FALSE
HAdV-D9 13.6K	Q6UXM1	LRIG3	0|3	3	1.5	2	0|0|0|0	0.5	1	0.5	1	0.5	-0.68	15	0.07		0|2	2	1	1119	LRIG3_HUMAN	FALSE
HAdV-D9 13.6K	Q7L5A8	FA2H	0|3	3	1.5	2	0|0|0|0	0.5	1	0.5	1	0.5	-0.68	15	0.07		0|2	2	1	372	FA2H_HUMAN	FALSE
HAdV-D9 13.6K	Q8NAN2	MIGA1	0|3	3	1.5	2	0|0|0|0	0.5	1	0.5	1	0.5	-0.68	15	0.07		0|3	3	1.5	632	MIGA1_HUMAN	FALSE
HAdV-D9 13.6K	Q8WUX9	CHMP7	0|3	3	1.5	2	0|0|0|0	0.5	1	0.5	1	0.5	-0.68	15	0.07		0|3	3	1.5	453	CHMP7_HUMAN	FALSE
HAdV-D9 13.6K	Q92522	H1-10	0|3	3	1.5	2	0|0|0|0	0.5	1	0.5	1	0.5	-0.68	15	0.07		0|3	3	1.5	213	H1X_HUMAN	FALSE
HAdV-D9 13.6K	Q96BD0	SLCO4A1	0|3	3	1.5	2	0|0|0|0	0.5	1	0.5	1	0.5	-0.68	15	0.07		0|2	2	1	722	SO4A1_HUMAN	FALSE
HAdV-D9 13.6K	Q9NQQ7	SLC35C2	0|3	3	1.5	2	0|0|0|0	0.5	1	0.5	1	0.5	-0.68	15	0.07		0|3	3	1.5	365	S35C2_HUMAN	FALSE
HAdV-D9 13.6K	Q9P003	CNIH4	0|3	3	1.5	2	0|0|0|0	0.5	1	0.5	1	0.5	-0.68	15	0.07		0|2	2	1	139	CNIH4_HUMAN	FALSE
HAdV-D9 13.6K	Q9ULS5	TMCC3	0|3	3	1.5	2	0|0|0|0	0.5	1	0.5	1	0.5	-0.68	15	0.07		0|2	2	1	477	TMCC3_HUMAN	FALSE
HAdV-D9 13.6K	Q9ULW5	RAB26	0|3	3	1.5	2	0|0|0|0	0.5	1	0.5	1	0.5	-0.68	15	0.07		0|2	2	1	256	RAB26_HUMAN	FALSE
HAdV-D9 13.6K	Q9Y5Z0	BACE2	0|3	3	1.5	2	0|0|0|0	0.5	1	0.5	1	0.5	-0.68	15	0.07		0|2	2	1	518	BACE2_HUMAN	FALSE
HAdV-D9 13.6K	P20908	COL5A1	0|3	3	1.5	2	0|0|0|0	0.5	1	0.5	1	0.5	-0.68	15	0.07		0|2	2	1	1838	CO5A1_HUMAN	FALSE
HAdV-D9 13.6K	O00469	PLOD2	0|3	3	1.5	2	0|0|0|0	0.5	1	0.5	1	0.5	-0.68	15	0.07		0|2	2	1	737	PLOD2_HUMAN	FALSE
HAdV-D9 13.6K	Q9NZ01	TECR	6|13	19	9.5	2	5|3|2|5	0.5	0.98	0.5	0.98	0.5	-4.8	2.53	0.09	Q8IXI1|Q96G23|Q9H0U3|O14828|P61619|P39656|O95470|P36542|P63165|Q6Y1H2|Q6ZNC8|Q9NS69|P28331|P22695|Q9H0U4|	4|7	11	5.5	308	TECR_HUMAN	FALSE
HAdV-D9 13.6K	P68871	HBB	12|0	12	6	2	3|0|0|0	0.5	1	0.5	1	0.5	-3.26	8	0.09	P69905|P62341|	7|0	7	3.5	146	HBB_HUMAN	FALSE
HAdV-D9 13.6K	P01889	HLA-B	8|0	8	4	2	0|0|3|0	0.49	0.98	0.49	0.98	0.49	-3.26	5.33	0.1	P04439|P10321|P63165|Q16795|	3|0	3	1.5	362	HLAB_HUMAN	FALSE
HAdV-D9 13.6K	P21964	COMT	2|0	2	1	2	0|0|0|0	0.49	0.98	0.49	0.98	0.49	-0.68	10	0.1		2|0	2	1	271	COMT_HUMAN	FALSE
HAdV-D9 13.6K	P42892	ECE1	2|0	2	1	2	0|0|0|0	0.49	0.98	0.49	0.98	0.49	-0.68	10	0.1	P62854|	2|0	2	1	770	ECE1_HUMAN	FALSE
HAdV-D9 13.6K	P54760	EPHB4	2|0	2	1	2	0|0|0|0	0.49	0.98	0.49	0.98	0.49	-0.68	10	0.1		2|0	2	1	987	EPHB4_HUMAN	FALSE
HAdV-D9 13.6K	Q49AM3	TTC31	2|0	2	1	2	0|0|0|0	0.49	0.98	0.49	0.98	0.49	-0.68	10	0.1		2|0	2	1	519	TTC31_HUMAN	FALSE
HAdV-D9 13.6K	Q70SY1	CREB3L2	2|0	2	1	2	0|0|0|0	0.49	0.98	0.49	0.98	0.49	-0.68	10	0.1		2|0	2	1	520	CR3L2_HUMAN	FALSE
HAdV-D9 13.6K	Q7L1Q6	BZW1	2|0	2	1	2	0|0|0|0	0.49	0.98	0.49	0.98	0.49	-0.68	10	0.1		2|0	2	1	419	5MP2_HUMAN	FALSE
HAdV-D9 13.6K	Q8IZV5	RDH10	2|0	2	1	2	0|0|0|0	0.49	0.98	0.49	0.98	0.49	-0.68	10	0.1		2|0	2	1	341	RDH10_HUMAN	FALSE
HAdV-D9 13.6K	Q96BY9	SARAF	2|0	2	1	2	0|0|0|0	0.49	0.98	0.49	0.98	0.49	-0.68	10	0.1		2|0	2	1	339	SARAF_HUMAN	FALSE
HAdV-D9 13.6K	Q9HBG4	ATP6V0A4	2|0	2	1	2	0|0|0|0	0.49	0.98	0.49	0.98	0.49	-0.68	10	0.1		2|0	2	1	840	VPP4_HUMAN	FALSE
HAdV-D9 13.6K	Q9HC62	SENP2	2|0	2	1	2	0|0|0|0	0.49	0.98	0.49	0.98	0.49	-0.68	10	0.1		2|0	2	1	589	SENP2_HUMAN	FALSE
HAdV-D9 13.6K	Q9HCJ1	ANKH	2|0	2	1	2	0|0|0|0	0.49	0.98	0.49	0.98	0.49	-0.68	10	0.1		2|0	2	1	492	ANKH_HUMAN	FALSE
HAdV-D9 13.6K	Q9NS69	TOMM22	2|0	2	1	2	0|0|0|0	0.49	0.98	0.49	0.98	0.49	-0.68	10	0.1	P22695|	2|0	2	1	142	TOM22_HUMAN	FALSE
HAdV-D9 13.6K	Q9P1Z3	HCN3	2|0	2	1	2	0|0|0|0	0.49	0.98	0.49	0.98	0.49	-0.68	10	0.1		2|0	2	1	774	HCN3_HUMAN	FALSE
HAdV-D9 13.6K	Q9Y5L0	TNPO3	2|0	2	1	2	0|0|0|0	0.49	0.98	0.49	0.98	0.49	-0.68	10	0.1		2|0	2	1	923	TNPO3_HUMAN	FALSE
HAdV-D9 13.6K	Q9Y6K0	CEPT1	2|0	2	1	2	0|0|0|0	0.49	0.98	0.49	0.98	0.49	-0.68	10	0.1		2|0	2	1	416	CEPT1_HUMAN	FALSE
HAdV-D9 13.6K	P32004	L1CAM	2|0	2	1	2	0|0|0|0	0.49	0.98	0.49	0.98	0.49	-0.68	10	0.1		2|0	2	1	1257	L1CAM_HUMAN	FALSE
HAdV-D9 13.6K	Q8IXI1	RHOT2	2|0	2	1	2	0|0|0|0	0.49	0.98	0.49	0.98	0.49	-0.68	10	0.1	O75251|P62854|P28331|O00217|	2|0	2	1	618	MIRO2_HUMAN	FALSE
HAdV-D9 13.6K	Q8NDZ6	TMEM161B	2|0	2	1	2	0|0|0|0	0.49	0.98	0.49	0.98	0.49	-0.68	10	0.1		2|0	2	1	487	T161B_HUMAN	FALSE
HAdV-D9 13.6K	Q9NYY8	FASTKD2	2|0	2	1	2	0|0|0|0	0.49	0.98	0.49	0.98	0.49	-0.68	10	0.1		2|0	2	1	710	FAKD2_HUMAN	FALSE
HAdV-D9 13.6K	Q9UBQ0	VPS29	2|0	2	1	2	0|0|0|0	0.49	0.98	0.49	0.98	0.49	-0.68	10	0.1	Q9Y606|	2|0	2	1	182	VPS29_HUMAN	FALSE
HAdV-D9 13.6K	O14656	TOR1A	2|0	2	1	2	0|0|0|0	0.49	0.98	0.49	0.98	0.49	-0.68	10	0.1	Q9P003|	2|0	2	1	332	TOR1A_HUMAN	FALSE
HAdV-D9 13.6K	Q8WVV9	HNRNPLL	2|0	2	1	2	0|0|0|0	0.49	0.98	0.49	0.98	0.49	-0.68	10	0.1	Q15293|	2|0	2	1	542	HNRLL_HUMAN	FALSE
HAdV-D9 13.6K	Q9BWN1	PRR14	2|0	2	1	2	0|0|0|0	0.49	0.98	0.49	0.98	0.49	-0.68	10	0.1		2|0	2	1	585	PRR14_HUMAN	FALSE
HAdV-D9 13.6K	Q9NPJ3	ACOT13	2|0	2	1	2	0|0|0|0	0.49	0.98	0.49	0.98	0.49	-0.68	10	0.1		2|0	2	1	140	ACO13_HUMAN	FALSE
HAdV-D9 13.6K	O43292	GPAA1	0|2	2	1	2	0|0|0|0	0.49	0.98	0.49	0.98	0.49	-0.68	10	0.1	Q92643|	0|2	2	1	621	GPAA1_HUMAN	FALSE
HAdV-D9 13.6K	O43933	PEX1	0|2	2	1	2	0|0|0|0	0.49	0.98	0.49	0.98	0.49	-0.68	10	0.1		0|2	2	1	1283	PEX1_HUMAN	FALSE
HAdV-D9 13.6K	O75027	ABCB7	0|2	2	1	2	0|0|0|0	0.49	0.98	0.49	0.98	0.49	-0.68	10	0.1	P31930|	0|2	2	1	752	ABCB7_HUMAN	FALSE
HAdV-D9 13.6K	O94905	ERLIN2	0|2	2	1	2	0|0|0|0	0.49	0.98	0.49	0.98	0.49	-0.68	10	0.1	Q12770|Q8NBM4|Q9BUN8|Q5HYA8|	0|2	2	1	339	ERLN2_HUMAN	FALSE
HAdV-D9 13.6K	P01023	A2M	0|2	2	1	2	0|0|0|0	0.49	0.98	0.49	0.98	0.49	-0.68	10	0.1		0|2	2	1	1474	A2MG_HUMAN	FALSE
HAdV-D9 13.6K	P13796	LCP1	0|2	2	1	2	0|0|0|0	0.49	0.98	0.49	0.98	0.49	-0.68	10	0.1		0|2	2	1	627	PLSL_HUMAN	FALSE
HAdV-D9 13.6K	P35670	ATP7B	0|2	2	1	2	0|0|0|0	0.49	0.98	0.49	0.98	0.49	-0.68	10	0.1		0|2	2	1	1465	ATP7B_HUMAN	FALSE
HAdV-D9 13.6K	P41440	SLC19A1	0|2	2	1	2	0|0|0|0	0.49	0.98	0.49	0.98	0.49	-0.68	10	0.1		0|2	2	1	591	S19A1_HUMAN	FALSE
HAdV-D9 13.6K	P61970	NUTF2	0|2	2	1	2	0|0|0|0	0.49	0.98	0.49	0.98	0.49	-0.68	10	0.1		0|2	2	1	127	NTF2_HUMAN	FALSE
HAdV-D9 13.6K	P67812	SEC11A	0|2	2	1	2	0|0|0|0	0.49	0.98	0.49	0.98	0.49	-0.68	10	0.1	Q5HYA8|	0|2	2	1	179	SC11A_HUMAN	FALSE
HAdV-D9 13.6K	Q15084	PDIA6	0|2	2	1	2	0|0|0|0	0.49	0.98	0.49	0.98	0.49	-0.68	10	0.1	P63165|Q9NQ11|Q8WVV9|Q9NPJ3|	0|2	2	1	440	PDIA6_HUMAN	FALSE
HAdV-D9 13.6K	Q15363	TMED2	0|2	2	1	2	0|0|0|0	0.49	0.98	0.49	0.98	0.49	-0.68	10	0.1		0|2	2	1	201	TMED2_HUMAN	FALSE
HAdV-D9 13.6K	Q5HYA8	TMEM67	0|2	2	1	2	0|0|0|0	0.49	0.98	0.49	0.98	0.49	-0.68	10	0.1	Q9NX40|	0|2	2	1	995	MKS3_HUMAN	FALSE
HAdV-D9 13.6K	Q8N697	SLC15A4	0|2	2	1	2	0|0|0|0	0.49	0.98	0.49	0.98	0.49	-0.68	10	0.1		0|2	2	1	577	S15A4_HUMAN	FALSE
HAdV-D9 13.6K	Q8NC67	NETO2	0|2	2	1	2	0|0|0|0	0.49	0.98	0.49	0.98	0.49	-0.68	10	0.1		0|2	2	1	525	NETO2_HUMAN	FALSE
HAdV-D9 13.6K	Q96ET8	TVP23C-CDRT4	0|2	2	1	2	0|0|0|0	0.49	0.98	0.49	0.98	0.49	-0.68	10	0.1		0|2	2	1	276	TV23C_HUMAN	FALSE
HAdV-D9 13.6K	Q9H0S4	DDX47	0|2	2	1	2	0|0|0|0	0.49	0.98	0.49	0.98	0.49	-0.68	10	0.1		0|2	2	1	455	DDX47_HUMAN	FALSE
HAdV-D9 13.6K	Q9Y282	ERGIC3	0|2	2	1	2	0|0|0|0	0.49	0.98	0.49	0.98	0.49	-0.68	10	0.1		0|2	2	1	383	ERGI3_HUMAN	FALSE
HAdV-D9 13.6K	Q9Y2A7	NCKAP1	0|2	2	1	2	0|0|0|0	0.49	0.98	0.49	0.98	0.49	-0.68	10	0.1		0|2	2	1	1128	NCKP1_HUMAN	FALSE
HAdV-D9 13.6K	Q9Y2G3	ATP11B	0|2	2	1	2	0|0|0|0	0.49	0.98	0.49	0.98	0.49	-0.68	10	0.1		0|2	2	1	1177	AT11B_HUMAN	FALSE
HAdV-D9 13.6K	O00217	NDUFS8	0|2	2	1	2	0|0|0|0	0.49	0.98	0.49	0.98	0.49	-0.68	10	0.1		0|2	2	1	210	NDUS8_HUMAN	FALSE
HAdV-D9 13.6K	O14523	C2CD2L	0|2	2	1	2	0|0|0|0	0.49	0.98	0.49	0.98	0.49	-0.68	10	0.1		0|2	2	1	706	C2C2L_HUMAN	FALSE
HAdV-D9 13.6K	P13667	PDIA4	0|2	2	1	2	0|0|0|0	0.49	0.98	0.49	0.98	0.49	-0.68	10	0.1	P23284|	0|2	2	1	645	PDIA4_HUMAN	FALSE
HAdV-D9 13.6K	Q3BBV0	NBPF1	0|2	2	1	2	0|0|0|0	0.49	0.98	0.49	0.98	0.49	-0.68	10	0.1		0|2	2	1	1214	NBPF1_HUMAN	FALSE
HAdV-D9 13.6K	O94955	RHOBTB3	0|2	2	1	2	0|0|0|0	0.49	0.98	0.49	0.98	0.49	-0.68	10	0.1		0|2	2	1	611	RHBT3_HUMAN	FALSE
HAdV-D9 13.6K	Q92879	CELF1	0|2	2	1	2	0|0|0|0	0.49	0.98	0.49	0.98	0.49	-0.68	10	0.1		0|2	2	1	486	CELF1_HUMAN	FALSE
HAdV-D9 13.6K	A6NEC2	NPEPPSP1	0|2	2	1	2	0|0|0|0	0.49	0.98	0.49	0.98	0.49	-0.68	10	0.1		0|2	2	1	478	PSAL_HUMAN	FALSE
HAdV-D9 13.6K	Q9NX40	OCIAD1	0|2	2	1	2	0|0|0|0	0.49	0.98	0.49	0.98	0.49	-0.68	10	0.1		0|2	2	1	245	OCAD1_HUMAN	FALSE
HAdV-D9 13.6K	Q9BV10	ALG12	0|2	2	1	2	0|0|0|0	0.49	0.98	0.49	0.98	0.49	-0.68	10	0.1		0|2	2	1	488	ALG12_HUMAN	FALSE
HAdV-D9 13.6K	P42765	ACAA2	0|2	2	1	2	0|0|0|0	0.49	0.98	0.49	0.98	0.49	-0.68	10	0.1	P05026|P54709|Q15427|	0|2	2	1	397	THIM_HUMAN	FALSE
HAdV-D9 13.6K	P29803	PDHA2	0|2	2	1	2	0|0|0|0	0.49	0.98	0.49	0.98	0.49	-0.68	10	0.1		0|2	2	1	388	ODPAT_HUMAN	FALSE
HAdV-D9 13.6K	Q8N5J2	MINDY1	0|2	2	1	2	0|0|0|0	0.49	0.98	0.49	0.98	0.49	-0.68	10	0.1		0|2	2	1	469	MINY1_HUMAN	FALSE
HAdV-D9 13.6K	Q5K651	SAMD9	0|2	2	1	2	0|0|0|0	0.49	0.98	0.49	0.98	0.49	-0.68	10	0.1		0|2	2	1	1589	SAMD9_HUMAN	FALSE
HAdV-D9 13.6K	Q96GZ6	SLC41A3	0|2	2	1	2	0|0|0|0	0.49	0.98	0.49	0.98	0.49	-0.68	10	0.1		0|2	2	1	507	S41A3_HUMAN	FALSE
HAdV-D9 13.6K	O43159	RRP8	0|2	2	1	2	0|0|0|0	0.49	0.98	0.49	0.98	0.49	-0.68	10	0.1		0|2	2	1	456	RRP8_HUMAN	FALSE
HAdV-D9 13.6K	P04049	RAF1	0|2	2	1	2	0|0|0|0	0.49	0.98	0.49	0.98	0.49	-0.68	10	0.1		0|2	2	1	648	RAF1_HUMAN	FALSE
HAdV-D9 13.6K	Q8NF91	SYNE1	0|2	2	1	2	0|0|0|0	0.49	0.98	0.49	0.98	0.49	-0.68	10	0.1		0|2	2	1	8797	SYNE1_HUMAN	FALSE
HAdV-D9 13.6K	Q9HWK6	Q9HWK6	0|16	16	8	2	0|0|0|11	0.47	0.95	0.47	0.95	0.47	-10.39	2.91	0.13		0|3	3	1.5	462	LYSC_PSEAE	FALSE
HAdV-D9 13.6K	P12235	SLC25A4	0|15	15	7.5	2	12|0|0|0	0.47	0.93	0.47	0.93	0.47	-11.08	2.5	0.13	P31930|	0|8	8	4	298	ADT1_HUMAN	FALSE
HAdV-D9 13.6K	P54886	ALDH18A1	3|8	11	5.5	2	3|2|4|0	0.47	0.92	0.47	0.92	0.47	-3.78	2.44	0.13	P55072|P34897|P63165|Q12905|Q9H4L4|	3|6	9	4.5	795	P5CS_HUMAN	FALSE
HAdV-D9 13.6K	Q53GS7	GLE1	8|3	11	5.5	2	5|3|0|0	0.47	0.87	0.47	0.87	0.47	-2.45	2.75	0.13	Q8NFH5|	5|3	8	4	698	GLE1_HUMAN	FALSE
HAdV-D9 13.6K	P52789	HK2	0|5	5	2.5	2	2|0|0|0	0.49	0.97	0.49	0.97	0.49	-2.21	5	0.13		0|3	3	1.5	917	HXK2_HUMAN	FALSE
HAdV-D9 13.6K	P43897	TSFM	4|0	4	2	2	0|2|0|0	0.47	0.94	0.47	0.94	0.47	-2.21	4	0.13	Q9NPJ3|	2|0	2	1	325	EFTS_HUMAN	FALSE
HAdV-D9 13.6K	P62854	RPS26	4|0	4	2	2	2|0|0|0	0.47	0.94	0.47	0.94	0.47	-2.21	4	0.13	Q12905|P62841|P53007|P62277|Q15363|P62906|	2|0	2	1	115	RS26_HUMAN	FALSE
HAdV-D9 13.6K	P23284	PPIB	0|4	4	2	2	0|0|0|2	0.47	0.94	0.47	0.94	0.47	-2.21	4	0.13		0|3	3	1.5	216	PPIB_HUMAN	FALSE
HAdV-D9 13.6K	P62277	RPS13	0|4	4	2	2	0|2|0|0	0.47	0.94	0.47	0.94	0.47	-2.21	4	0.13	P62906|	0|3	3	1.5	151	RS13_HUMAN	FALSE
HAdV-D9 13.6K	Q7Z401	DENND4A	50|58	108	54	2	20|32|6|5	0.43	0.75	0.43	0.75	0.43	-2	3.43	0.14	P61981|	31|33	64	32	1863	MYCPP_HUMAN	FALSE
HAdV-D9 13.6K	P40616	ARL1	4|7	11	5.5	2	6|3|0|0	0.41	0.68	0.41	0.68	0.41	-1.92	2.44	0.14	Q96JB5|	3|5	8	4	181	ARL1_HUMAN	FALSE
HAdV-D9 13.6K	P06702	S100A9	9|0	9	4.5	2	3|0|4|4	0.45	0.9	0.45	0.9	0.45	-11.2	1.64	0.14	O75494|P62995|O95232|	6|0	6	3	114	S10A9_HUMAN	FALSE
HAdV-D9 13.6K	Q9BXW6	OSBPL1A	7|2	9	4.5	2	2|5|0|0	0.45	0.85	0.45	0.85	0.45	-2.98	2.57	0.14		6|2	8	4	950	OSBL1_HUMAN	FALSE
HAdV-D9 13.6K	Q3SY84	KRT71	8|0	8	4	2	0|0|6|0	0.46	0.91	0.46	0.91	0.46	-5.37	2.67	0.14		6|0	6	3	523	K2C71_HUMAN	FALSE
HAdV-D9 13.6K	Q9Y3U8	RPL36	3|4	7	3.5	2	3|3|0|0	0.4	0.53	0.4	0.53	0.4	-1	2.33	0.14	P61247|P62854|Q96JB5|P62841|P62277|P62906|	3|2	5	2.5	105	RL36_HUMAN	FALSE
HAdV-D9 13.6K	Q13310	PABPC4	0|7	7	3.5	2	0|8|0|0	0.41	0.81	0.41	0.81	0.41	-6.97	1.75	0.14		0|4	4	2	644	PABP4_HUMAN	FALSE
HAdV-D9 13.6K	P69905	HBA1	5|0	5	2.5	2	5|0|0|0	0.42	0.84	0.42	0.84	0.42	-4.25	2	0.14	Q15904|	4|0	4	2	141	HBA_HUMAN	FALSE
HAdV-D9 13.6K	Q9UJW0	DCTN4	5|0	5	2.5	2	0|4|0|0	0.44	0.87	0.44	0.87	0.44	-3.12	2.5	0.14	P35670|	2|0	2	1	460	DCTN4_HUMAN	FALSE
HAdV-D9 13.6K	Q14CN4	KRT72	0|5	5	2.5	2	0|0|4|0	0.44	0.87	0.44	0.87	0.44	-3.12	2.5	0.14		0|2	2	1	511	K2C72_HUMAN	FALSE
HAdV-D9 13.6K	Q06210	GFPT1	2|2	4	2	2	0|4|0|0	0.46	0.46	0.46	0.46	0.46	-0.18	2	0.14		2|2	4	2	699	GFPT1_HUMAN	FALSE
HAdV-D9 13.6K	O15143	ARPC1B	0|4	4	2	2	0|4|0|0	0.41	0.82	0.41	0.82	0.41	-3.12	2	0.14	P05067|P63165|	0|2	2	1	372	ARC1B_HUMAN	FALSE
HAdV-D9 13.6K	P63165	SUMO1	3|0	3	1.5	2	2|0|0|0	0.43	0.87	0.43	0.87	0.43	-2.21	3	0.14	Q12905|Q8N2K0|Q8NEW0|Q9HC62|Q9HCC0|Q9Y5L0|Q9P0U3|Q9BYG3|P22695|O14672|P09622|P31930|P53007|Q15427|Q9H0S4|P53004|	2|0	2	1	101	SUMO1_HUMAN	FALSE
HAdV-D9 13.6K	O60763	USO1	0|3	3	1.5	2	0|2|0|0	0.43	0.87	0.43	0.87	0.43	-2.21	3	0.14		0|3	3	1.5	962	USO1_HUMAN	FALSE
HAdV-D9 13.6K	Q13049	TRIM32	0|3	3	1.5	2	0|2|0|0	0.43	0.87	0.43	0.87	0.43	-2.21	3	0.14		0|3	3	1.5	653	TRI32_HUMAN	FALSE
HAdV-D9 13.6K	Q12769	NUP160	37|32	69	34.5	2	16|25|0|2	0.35	0.58	0.35	0.58	0.35	-1.89	3.21	0.15	Q13190|Q8WUM0|Q9Y2U8|O94966|P55735|	22|20	42	21	1436	NU160_HUMAN	FALSE
HAdV-D9 13.6K	P30101	PDIA3	11|18	29	14.5	2	0|0|12|9	0.39	0.75	0.39	0.75	0.39	-3.42	2.76	0.15	P62820|Q03518|Q13586|Q8N8Z6|Q9P287|P55017|P78536|Q03135|P04439|P13667|P23284|P61619|O14672|	9|10	19	9.5	505	PDIA3_HUMAN	FALSE
HAdV-D9 13.6K	Q92499	DDX1	13|13	26	13	2	7|12|0|0	0.34	0.34	0.34	0.34	0.34	-0.66	2.74	0.15	Q9BVK6|P34897|P63165|Q12905|Q99575|	6|9	15	7.5	740	DDX1_HUMAN	FALSE
HAdV-D9 13.6K	Q13501	SQSTM1	9|16	25	12.5	2	7|9|3|2	0.38	0.75	0.38	0.75	0.38	-5.82	2.38	0.15	Q9BZF1|Q03135|O75385|Q5VZM2|	5|8	13	6.5	440	SQSTM_HUMAN	FALSE
HAdV-D9 13.6K	P27635	RPL10	8|8	16	8	2	4|3|3|3	0.39	0.39	0.39	0.39	0.39	-0.46	2.46	0.15	P37108|P40429|P46776|P62081|Q9H089|Q9P287|Q9UBS9|Q9Y2X3|Q9Y4P3|P08865|Q9Y3U8|O95470|P36873|P61247|P62854|P63165|Q12905|Q8NBM4|Q99575|P62841|P54709|P62277|Q13442|Q92522|Q9H0S4|Q9Y221|P62906|	5|5	10	5	214	RL10_HUMAN	FALSE
HAdV-D9 13.6K	Q9Y312	AAR2	4|9	13	6.5	2	4|7|0|0	0.38	0.73	0.38	0.73	0.38	-3.5	2.36	0.15		4|5	9	4.5	384	AAR2_HUMAN	FALSE
HAdV-D9 13.6K	Q9NQ55	PPAN	5|7	12	6	2	7|3|0|0	0.37	0.56	0.37	0.56	0.37	-1.51	2.4	0.15		3|4	7	3.5	473	SSF1_HUMAN	FALSE
HAdV-D9 13.6K	P46776	RPL27A	4|7	11	5.5	2	2|2|3|3	0.35	0.67	0.35	0.67	0.35	-3.27	2.2	0.15	P62081|Q71UM5|P08865|Q9Y3U8|P61247|P62854|P62841|P62277|P62906|	2|3	5	2.5	148	RL27A_HUMAN	FALSE
HAdV-D9 13.6K	P53701	HCCS	6|5	11	5.5	2	0|0|5|4	0.39	0.5	0.39	0.5	0.39	-0.92	2.44	0.15	Q9Y6C9|	3|4	7	3.5	268	CCHL_HUMAN	FALSE
HAdV-D9 13.6K	P37108	SRP14	3|7	10	5	2	5|4|0|0	0.36	0.68	0.36	0.68	0.36	-3.31	2.22	0.15	Q15165|Q9NY93|Q9UHB9|Q9BYG3|	2|3	5	2.5	136	SRP14_HUMAN	FALSE
HAdV-D9 13.6K	Q9Y2Q9	MRPS28	7|2	9	4.5	2	4|5|0|0	0.34	0.68	0.34	0.68	0.34	-4.86	2	0.15		3|2	5	2.5	187	RT28_HUMAN	FALSE
HAdV-D9 13.6K	P09622	DLD	0|4	4	2	2	0|3|0|2	0.34	0.69	0.34	0.69	0.34	-4.68	1.6	0.15	P31930|P54709|O95379|	0|2	2	1	509	DLDH_HUMAN	FALSE
HAdV-D9 13.6K	O75494	SRSF10	3|0	3	1.5	2	0|0|3|0	0.39	0.79	0.39	0.79	0.39	-3.26	2	0.15	P62995|	2|0	2	1	262	SRS10_HUMAN	FALSE
HAdV-D9 13.6K	P47929	LGALS7	3|0	3	1.5	2	0|0|0|3	0.39	0.79	0.39	0.79	0.39	-3.26	2	0.15		2|0	2	1	136	LEG7_HUMAN	FALSE
HAdV-D9 13.6K	Q6NUQ1	RINT1	3|0	3	1.5	2	0|4|0|0	0.35	0.7	0.35	0.7	0.35	-3.12	1.5	0.15	Q9NZ43|Q9P2W9|P04899|	2|0	2	1	792	RINT1_HUMAN	FALSE
HAdV-D9 13.6K	Q9UJS0	SLC25A13	0|3	3	1.5	2	0|3|0|0	0.39	0.79	0.39	0.79	0.39	-3.26	2	0.15		0|2	2	1	675	S2513_HUMAN	FALSE
HAdV-D9 13.6K	P04899	GNAI2	0|3	3	1.5	2	3|0|0|0	0.39	0.79	0.39	0.79	0.39	-3.26	2	0.15		0|3	3	1.5	355	GNAI2_HUMAN	FALSE
HAdV-D9 13.6K	O95379	TNFAIP8	0|2	2	1	2	0|2|0|0	0.36	0.73	0.36	0.73	0.36	-2.21	2	0.15		0|2	2	1	198	TFIP8_HUMAN	FALSE
HAdV-D9 13.6K	P52434	POLR2H	0|2	2	1	2	0|2|0|0	0.36	0.73	0.36	0.73	0.36	-2.21	2	0.15		0|2	2	1	150	RPAB3_HUMAN	FALSE
HAdV-D9 13.6K	P53004	BLVRA	0|2	2	1	2	0|2|0|0	0.36	0.73	0.36	0.73	0.36	-2.21	2	0.15	Q9NX40|	0|2	2	1	296	BIEA_HUMAN	FALSE
HAdV-D9 13.6K	P62906	RPL10A	0|2	2	1	2	0|0|2|0	0.36	0.73	0.36	0.73	0.36	-2.21	2	0.15		0|2	2	1	217	RL10A_HUMAN	FALSE
HAdV-D9 13.6K	P40939	HADHA	17|24	41	20.5	2	10|7|7|13	0.31	0.62	0.31	0.62	0.31	-8.59	2.22	0.16	P50402|Q13501|Q15165|Q6DD88|Q8TCJ2|P05026|	12|14	26	13	763	ECHA_HUMAN	FALSE
HAdV-D9 13.6K	Q9Y2X3	NOP58	10|13	23	11.5	2	5|6|6|3	0.29	0.56	0.29	0.56	0.29	-3.64	2.3	0.16	P61247|P63165|Q9BYG3|P62277|Q9H0S4|P52294|	7|10	17	8.5	529	NOP58_HUMAN	FALSE
HAdV-D9 13.6K	Q6P1N0	CC2D1A	6|7	13	6.5	2	6|5|0|0	0.3	0.4	0.3	0.4	0.3	-1.31	2.36	0.16		4|4	8	4	951	C2D1A_HUMAN	FALSE
HAdV-D9 13.6K	O75691	UTP20	5|4	9	4.5	2	4|4|0|0	0.33	0.44	0.33	0.44	0.33	-1.29	2.25	0.16	P49754|P63165|	3|4	7	3.5	2785	UTP20_HUMAN	FALSE
HAdV-D9 13.6K	Q13442	PDAP1	0|6	6	3	2	4|4|0|0	0.32	0.65	0.32	0.65	0.32	-7.52	1.5	0.16		0|3	3	1.5	181	HAP28_HUMAN	FALSE
HAdV-D9 13.6K	P11310	ACADM	3|2	5	2.5	2	0|0|2|3	0.31	0.44	0.31	0.44	0.31	-1.51	2	0.16	P61019|P39656|P36542|P22695|	3|2	5	2.5	421	ACADM_HUMAN	FALSE
HAdV-D9 13.6K	Q96GQ7	DDX27	3|2	5	2.5	2	2|3|0|0	0.31	0.44	0.31	0.44	0.31	-1.51	2	0.16	Q9H4L4|Q9BYG3|P62906|	3|2	5	2.5	796	DDX27_HUMAN	FALSE
HAdV-D9 13.6K	Q9NP73	ALG13	0|5	5	2.5	2	3|4|0|0	0.3	0.6	0.3	0.6	0.3	-6.83	1.43	0.16		0|2	2	1	1137	ALG13_HUMAN	FALSE
HAdV-D9 13.6K	P31930	UQCRC1	0|3	3	1.5	2	0|0|5|0	0.28	0.56	0.28	0.56	0.28	-4.25	1.2	0.16		0|2	2	1	480	QCR1_HUMAN	FALSE
HAdV-D9 13.6K	Q5THJ4	VPS13D	2|0	2	1	2	3|0|0|0	0.31	0.61	0.31	0.61	0.31	-3.26	1.33	0.16		2|0	2	1	4388	VP13D_HUMAN	FALSE
HAdV-D9 13.6K	Q9H4L4	SENP3	2|0	2	1	2	3|0|0|0	0.31	0.61	0.31	0.61	0.31	-3.26	1.33	0.16	Q16891|	2|0	2	1	574	SENP3_HUMAN	FALSE
HAdV-D9 13.6K	Q9UGI8	TES	2|0	2	1	2	3|0|0|0	0.31	0.61	0.31	0.61	0.31	-3.26	1.33	0.16		2|0	2	1	421	TES_HUMAN	FALSE
HAdV-D9 13.6K	Q15427	SF3B4	0|2	2	1	2	3|0|0|0	0.31	0.61	0.31	0.61	0.31	-3.26	1.33	0.16		0|2	2	1	424	SF3B4_HUMAN	FALSE
HAdV-D9 13.6K	Q16891	IMMT	0|2	2	1	2	3|0|0|0	0.31	0.61	0.31	0.61	0.31	-3.26	1.33	0.16	Q9UJS0|	0|2	2	1	758	MIC60_HUMAN	FALSE
HAdV-D9 13.6K	Q9Y221	NIP7	0|2	2	1	2	3|0|0|0	0.31	0.61	0.31	0.61	0.31	-3.26	1.33	0.16		0|2	2	1	180	NIP7_HUMAN	FALSE
HAdV-D9 13.6K	O95232	LUC7L3	0|2	2	1	2	0|3|0|0	0.31	0.61	0.31	0.61	0.31	-3.26	1.33	0.16		0|2	2	1	432	LC7L3_HUMAN	FALSE
HAdV-D9 13.6K	P52294	KPNA1	0|2	2	1	2	0|3|0|0	0.31	0.61	0.31	0.61	0.31	-3.26	1.33	0.16		0|2	2	1	538	IMA5_HUMAN	FALSE
HAdV-D9 13.6K	P61764	STXBP1	9|12	21	10.5	2	9|8|0|0	0.26	0.44	0.26	0.44	0.26	-2.56	2.47	0.17	Q9Y3A4|Q96C24|	7|6	13	6.5	594	STXB1_HUMAN	FALSE
HAdV-D9 13.6K	P84085	ARF5	8|11	19	9.5	2	3|4|9|0	0.23	0.41	0.23	0.41	0.23	-2.97	2.38	0.17	Q96CS3|Q9Y5M8|P53004|	3|4	7	3.5	180	ARF5_HUMAN	FALSE
HAdV-D9 13.6K	P62829	RPL23	5|12	17	8.5	2	6|8|0|3	0.24	0.47	0.24	0.47	0.24	-7.51	2	0.17	Q71UM5|Q9P287|P08865|Q9Y3U8|P61247|P62854|Q12905|Q9BYG3|P62841|P09622|P62277|P62906|	2|4	6	3	140	RL23_HUMAN	FALSE
HAdV-D9 13.6K	P62847	RPS24	6|5	11	5.5	2	5|5|0|0	0.25	0.34	0.25	0.34	0.25	-1.63	2.2	0.17	Q71UM5|Q9Y2X3|P08865|Q9Y3U8|P61247|P62854|Q12905|Q9BYG3|P62841|P62277|P62906|	3|3	6	3	133	RS24_HUMAN	FALSE
HAdV-D9 13.6K	O15145	ARPC3	4|3	7	3.5	2	3|4|0|0	0.26	0.36	0.26	0.36	0.26	-1.72	2	0.17		2|2	4	2	178	ARPC3_HUMAN	FALSE
HAdV-D9 13.6K	P53350	PLK1	6|0	6	3	2	5|4|0|0	0.25	0.5	0.25	0.5	0.25	-8.62	1.33	0.17		3|0	3	1.5	603	PLK1_HUMAN	FALSE
HAdV-D9 13.6K	Q96P63	SERPINB12	2|0	2	1	2	0|0|0|4	0.23	0.46	0.23	0.46	0.23	-3.12	1	0.17	Q96CW1|	2|0	2	1	405	SPB12_HUMAN	FALSE
HAdV-D9 13.6K	O43615	TIMM44	0|2	2	1	2	0|4|0|0	0.23	0.46	0.23	0.46	0.23	-3.12	1	0.17		0|2	2	1	452	TIM44_HUMAN	FALSE
HAdV-D9 13.6K	Q9NV06	DCAF13	0|2	2	1	2	4|0|0|0	0.23	0.46	0.23	0.46	0.23	-3.12	1	0.17		0|2	2	1	445	DCA13_HUMAN	FALSE
HAdV-D9 13.6K	P00367	GLUD1	21|16	37	18.5	2	11|17|0|0	0.19	0.37	0.19	0.37	0.19	-3.76	2.64	0.18	P63165|	12|11	23	11.5	558	DHE3_HUMAN	FALSE
HAdV-D9 13.6K	Q15758	SLC1A5	17|15	32	16	2	9|10|3|3	0.21	0.34	0.21	0.34	0.21	-2.46	2.56	0.18	Q5T3F8|Q969M3|O94966|Q6ZNC8|	9|9	18	9	541	AAAT_HUMAN	FALSE
HAdV-D9 13.6K	P05198	EIF2S1	13|11	24	12	2	8|9|0|2	0.22	0.34	0.22	0.34	0.22	-2.23	2.53	0.18	P46776|Q71UM5|Q9BVK6|Q9NZJ5|P36873|Q99575|	6|6	12	6	315	IF2A_HUMAN	FALSE
HAdV-D9 13.6K	O94906	PRPF6	3|9	12	6	2	7|7|0|0	0.17	0.34	0.17	0.34	0.17	-7.66	1.71	0.18	P62277|P04049|	2|3	5	2.5	941	PRP6_HUMAN	FALSE
HAdV-D9 13.6K	P63092	GNAS	7|3	10	5	2	6|5|0|0	0.2	0.4	0.2	0.4	0.2	-4.99	1.82	0.18	P63165|Q96RD7|P62873|Q9NX40|	3|2	5	2.5	394	GNAS2_HUMAN	FALSE
HAdV-D9 13.6K	O75955	FLOT1	4|4	8	4	2	5|3|0|0	0.23	0.23	0.23	0.23	0.23	-1.23	2	0.18	P63165|Q02978|Q16706|Q9Y3E5|P62841|Q9NX40|	3|3	6	3	427	FLOT1_HUMAN	FALSE
HAdV-D9 13.6K	P61353	RPL27	5|3	8	4	2	3|6|0|0	0.17	0.3	0.17	0.3	0.17	-3.21	1.78	0.18	P62081|Q9NY93|P08865|Q9Y3U8|P61247|P62854|P28331|P62841|P62277|Q13310|P62906|	4|3	7	3.5	136	RL27_HUMAN	FALSE
HAdV-D9 13.6K	Q3ZCQ8	TIMM50	2|3	5	2.5	2	7|0|0|0	0.16	0.24	0.16	0.24	0.16	-2.57	1.43	0.18	Q9H9B4|O94905|Q99623|P04049|	2|2	4	2	353	TIM50_HUMAN	FALSE
HAdV-D9 13.6K	Q9UHV9	PFDN2	3|2	5	2.5	2	2|4|0|0	0.19	0.29	0.19	0.29	0.19	-2.22	1.67	0.18	P36873|P63165|	2|2	4	2	154	PFD2_HUMAN	FALSE
HAdV-D9 13.6K	P50914	RPL14	2|2	4	2	2	0|3|2|0	0.18	0.18	0.18	0.18	0.18	-1.51	1.6	0.18	Q9H7B2|Q9Y3U8|P61247|P62854|Q12905|Q9H8H2|Q9BYG3|P62841|P62277|P62906|O43159|	2|2	4	2	215	RL14_HUMAN	FALSE
HAdV-D9 13.6K	Q13867	BLMH	4|0	4	2	2	0|0|0|8	0.16	0.32	0.16	0.32	0.16	-6.97	1	0.18		2|0	2	1	455	BLMH_HUMAN	FALSE
HAdV-D9 13.6K	Q13243	SRSF5	3|0	3	1.5	2	3|2|0|0	0.22	0.44	0.22	0.44	0.22	-4.68	1.2	0.18	P62995|P22695|	2|0	2	1	272	SRSF5_HUMAN	FALSE
HAdV-D9 13.6K	P12236	SLC25A6	19|3	22	11	2	0|11|16|0	0.12	0.24	0.12	0.24	0.12	-19.64	1.63	0.19	Q0P6H9|Q96CW1|P31930|P62906|	9|2	11	5.5	298	ADT3_HUMAN	FALSE
HAdV-D9 13.6K	Q9P0V9	SEPTIN10	11|9	20	10	2	10|8|0|0	0.11	0.18	0.11	0.18	0.11	-3.23	2.22	0.19	P52789|	7|7	14	7	454	SEP10_HUMAN	FALSE
HAdV-D9 13.6K	P46778	RPL21	5|7	12	6	2	3|5|0|4	0.14	0.25	0.14	0.25	0.14	-3.53	2	0.19	P62081|Q71UM5|P08865|Q9Y3U8|P61247|P62854|P63165|Q12905|P62841|P62277|P62906|	2|3	5	2.5	160	RL21_HUMAN	FALSE
HAdV-D9 13.6K	Q13162	PRDX4	5|7	12	6	2	0|0|6|6	0.15	0.26	0.15	0.26	0.15	-3.11	2	0.19	Q15084|P63165|Q9BV10|	5|7	12	6	271	PRDX4_HUMAN	FALSE
HAdV-D9 13.6K	Q9NSD9	FARSB	4|6	10	5	2	0|8|3|0	0.13	0.24	0.13	0.24	0.13	-3.39	1.82	0.19	O00469|	3|4	7	3.5	589	SYFB_HUMAN	FALSE
HAdV-D9 13.6K	Q9Y2R4	DDX52	4|6	10	5	2	7|4|0|0	0.12	0.22	0.12	0.22	0.12	-3.5	1.82	0.19		3|2	5	2.5	599	DDX52_HUMAN	FALSE
HAdV-D9 13.6K	Q14667	BLTP2	2|7	9	4.5	2	7|5|0|0	0.13	0.26	0.13	0.26	0.13	-7.27	1.5	0.19		2|5	7	3.5	2235	BLTP2_HUMAN	FALSE
HAdV-D9 13.6K	P18754	RCC1	5|3	8	4	2	2|4|3|0	0.14	0.26	0.14	0.26	0.14	-3.78	1.78	0.19	P34897|O75367|P63165|O95232|	5|3	8	4	421	RCC1_HUMAN	FALSE
HAdV-D9 13.6K	P46781	RPS9	3|5	8	4	2	3|3|0|3	0.14	0.26	0.14	0.26	0.14	-3.81	1.78	0.19	Q9Y3U8|P61247|P62854|P62841|P54709|P62277|Q13310|P62906|	3|4	7	3.5	194	RS9_HUMAN	FALSE
HAdV-D9 13.6K	P02662	CSN1S1	5|0	5	2.5	2	2|0|3|4	0.13	0.26	0.13	0.26	0.13	-9.01	1.11	0.19		3|0	3	1.5	199	CASA1_BOVIN	FALSE
HAdV-D9 13.6K	P24941	CDK2	4|0	4	2	2	5|3|0|0	0.11	0.23	0.11	0.23	0.11	-7.46	1	0.19	P36873|P47929|P61247|Q12905|Q14566|Q7L1Q6|Q96SQ9|Q99623|Q9UGI8|Q9NPJ3|P12235|P62277|P62906|	2|0	2	1	298	CDK2_HUMAN	FALSE
HAdV-D9 13.6K	Q15517	CDSN	3|0	3	1.5	2	0|0|0|7	0.12	0.24	0.12	0.24	0.12	-6.5	0.86	0.19		2|0	2	1	529	CDSN_HUMAN	FALSE
HAdV-D9 13.6K	Q07864	POLE	0|3	3	1.5	2	3|3|0|0	0.13	0.27	0.13	0.27	0.13	-5.77	1	0.19	Q13310|	0|3	3	1.5	2286	DPOE1_HUMAN	FALSE
HAdV-D9 13.6K	P21796	VDAC1	8|14	22	11	2	8|6|4|6	0.08	0.15	0.08	0.15	0.08	-9.8	1.83	0.2	P28482|P33527|P35232|P51148|P51149|P51572|Q8N4V1|Q8N5K1|Q9H3N1|Q9NZ01|Q9P0L0|P99999|Q9H0U3|Q03135|P42765|P61019|Q14254|Q9Y6C9|P39656|O95470|P05026|P36542|Q02978|Q16795|Q8NBM4|Q99623|Q9UHQ4|P22695|P54709|Q16891|P04049|	6|10	16	8	283	VDAC1_HUMAN	FALSE
HAdV-D9 13.6K	P48444	ARCN1	10|10	20	10	2	8|10|0|0	0.09	0.09	0.09	0.09	0.09	-2.33	2.22	0.2	P49755|P61923|Q6DD88|Q9Y678|P35606|	8|7	15	7.5	511	COPD_HUMAN	FALSE
HAdV-D9 13.6K	Q9BXB5	OSBPL10	8|11	19	9.5	2	9|9|0|0	0.1	0.18	0.1	0.18	0.1	-4.25	2.11	0.2	Q9P0L0|	7|8	15	7.5	764	OSB10_HUMAN	FALSE
HAdV-D9 13.6K	P51153	RAB13	8|8	16	8	2	3|0|6|6	0.09	0.09	0.09	0.09	0.09	-2.31	2.13	0.2	Q9Y5M8|	5|6	11	5.5	203	RAB13_HUMAN	FALSE
HAdV-D9 13.6K	P50416	CPT1A	7|7	14	7	2	5|9|0|0	0.09	0.09	0.09	0.09	0.09	-2.34	2	0.2	P51149|P28331|	6|6	12	6	773	CPT1A_HUMAN	FALSE
HAdV-D9 13.6K	O43865	AHCYL1	2|5	7	3.5	2	4|6|0|0	0.08	0.17	0.08	0.17	0.08	-5.74	1.4	0.2	P11021|P30084|Q14643|O95486|Q9UGI8|	2|4	6	3	530	SAHH2_HUMAN	FALSE
HAdV-D9 13.6K	P04792	HSPB1	4|0	4	2	2	2|2|0|4	0.09	0.18	0.09	0.18	0.09	-7.87	1	0.2	P51790|P55735|P63165|Q14566|Q96JB5|Q9UGI8|Q14CN4|	3|0	3	1.5	205	HSPB1_HUMAN	FALSE
HAdV-D9 13.6K	P04075	ALDOA	0|4	4	2	2	0|4|2|2	0.09	0.18	0.09	0.18	0.09	-7.87	1	0.2	P30084|P49257|Q12931|P42765|P07954|Q9Y5L0|	0|3	3	1.5	364	ALDOA_HUMAN	FALSE
HAdV-D9 13.6K	Q9NZT1	CALML5	2|0	2	1	2	0|0|0|6	0.08	0.15	0.08	0.15	0.08	-5.37	0.67	0.2		2|0	2	1	146	CALL5_HUMAN	FALSE
HAdV-D9 13.6K	O00154	ACOT7	2|0	2	1	2	2|3|0|0	0.09	0.18	0.09	0.18	0.09	-4.68	0.8	0.2	P63165|O95379|	2|0	2	1	380	BACH_HUMAN	FALSE
HAdV-D9 13.6K	O75390	CS	0|2	2	1	2	0|0|6|0	0.08	0.15	0.08	0.15	0.08	-5.37	0.67	0.2		0|2	2	1	466	CISY_HUMAN	FALSE
HAdV-D9 13.6K	Q9HAU5	UPF2	0|2	2	1	2	3|2|0|0	0.09	0.18	0.09	0.18	0.09	-4.68	0.8	0.2		0|2	2	1	1272	RENT2_HUMAN	FALSE
HAdV-D9 13.6K	Q14137	BOP1	0|2	2	1	2	3|2|0|0	0.09	0.18	0.09	0.18	0.09	-4.68	0.8	0.2		0|2	2	1	746	BOP1_HUMAN	FALSE
HAdV-D9 13.6K	Q9UKA4	AKAP11	0|2	2	1	2	3|2|0|0	0.09	0.18	0.09	0.18	0.09	-4.68	0.8	0.2	P36873|Q96CW1|	0|2	2	1	1901	AKA11_HUMAN	FALSE
HAdV-D9 13.6K	P42167	TMPO	128|138	266	133	2	52|58|23|28	0.06	0.11	0.06	0.11	0.06	-6.39	3.3	0.21	Q03252|Q12769|Q5T3F8|Q8WUM0|P63165|Q8NFH5|Q99623|	27|26	53	26.5	454	LAP2B_HUMAN	FALSE
HAdV-D9 13.6K	Q8NDI1	EHBP1	33|23	56	28	2	21|23|0|0	0.07	0.14	0.07	0.14	0.07	-8.32	2.55	0.21		19|15	34	17	1231	EHBP1_HUMAN	FALSE
HAdV-D9 13.6K	O00186	STXBP3	11|12	23	11.5	2	6|13|0|2	0.05	0.07	0.05	0.07	0.05	-3.48	2.19	0.21	Q12846|	9|10	19	9.5	592	STXB3_HUMAN	FALSE
HAdV-D9 13.6K	P17858	PFKL	5|7	12	6	2	5|9|0|0	0.05	0.09	0.05	0.09	0.05	-4.59	1.71	0.21		4|4	8	4	780	PFKAL_HUMAN	FALSE
HAdV-D9 13.6K	P49736	MCM2	4|8	12	6	2	5|10|0|0	0.06	0.11	0.06	0.11	0.06	-6.82	1.6	0.21	P55735|P61247|P62854|P63165|Q02978|Q12905|Q14566|Q8WVC6|Q99623|Q9BUN8|Q9BVC6|P28331|Q9NYY8|P09543|P12235|P31930|P53007|P62277|P67812|Q13049|Q13310|Q9UJS0|P62906|P52294|Q8NF91|	3|8	11	5.5	904	MCM2_HUMAN	FALSE
HAdV-D9 13.6K	Q12774	ARHGEF5	5|6	11	5.5	2	4|9|0|0	0.05	0.07	0.05	0.07	0.05	-3.75	1.69	0.21		4|3	7	3.5	1597	ARHG5_HUMAN	FALSE
HAdV-D9 13.6K	O14980	XPO1	6|4	10	5	2	5|7|0|0	0.07	0.12	0.07	0.12	0.07	-4.35	1.67	0.21	O95486|P04350|P47929|P55735|P61247|P62166|Q96CW1|Q96HP0|Q9Y6M5|Q9BQ70|P62873|P62277|Q13310|Q13442|Q8WUX9|Q99653|Q9H0S4|Q9Y446|P62906|Q9NX40|P04049|	4|4	8	4	1071	XPO1_HUMAN	FALSE
HAdV-D9 13.6K	Q9UNZ2	NSFL1C	5|4	9	4.5	2	5|6|0|0	0.06	0.09	0.06	0.09	0.06	-3.56	1.64	0.21	Q6P996|P07954|	4|2	6	3	370	NSF1C_HUMAN	FALSE
HAdV-D9 13.6K	Q9BSJ2	TUBGCP2	6|2	8	4	2	0|13|0|0	0.05	0.1	0.05	0.1	0.05	-7.73	1.23	0.21		5|2	7	3.5	902	GCP2_HUMAN	FALSE
HAdV-D9 13.6K	Q9NZQ3	NCKIPSD	6|0	6	3	2	4|8|0|0	0.06	0.13	0.06	0.13	0.06	-11.53	1	0.21		3|0	3	1.5	722	SPN90_HUMAN	FALSE
HAdV-D9 13.6K	P31944	CASP14	3|0	3	1.5	2	0|0|0|8	0.06	0.13	0.06	0.13	0.06	-6.97	0.75	0.21		3|0	3	1.5	242	CASPE_HUMAN	FALSE
HAdV-D9 13.6K	Q96GD4	AURKB	2|0	2	1	2	2|4|0|0	0.05	0.1	0.05	0.1	0.05	-5.71	0.67	0.21	Q9UBP0|	2|0	2	1	344	AURKB_HUMAN	FALSE
HAdV-D9 13.6K	P33947	KDELR2	7|6	13	6.5	2	9|6|0|0	0.03	0.04	0.03	0.04	0.03	-4.19	1.73	0.22		6|6	12	6	212	ERD22_HUMAN	FALSE
HAdV-D9 13.6K	Q13148	TARDBP	6|7	13	6.5	2	6|4|0|4	0.04	0.07	0.04	0.07	0.04	-3.86	1.86	0.22	Q13501|Q86UE4|Q9Y2X3|Q9Y5M8|O14979|P08865|P61247|Q12905|Q13310|Q92522|P62906|Q92879|	3|3	6	3	414	TADBP_HUMAN	FALSE
HAdV-D9 13.6K	O96008	TOMM40	6|6	12	6	2	7|7|0|0	0.03	0.03	0.03	0.03	0.03	-3.47	1.71	0.22	P20020|P28288|P30044|P40939|Q13505|Q96CS3|Q96TC7|Q99942|Q9NP58|Q9P0L0|Q9Y5M8|P42765|Q14254|Q9Y6C9|Q9Y6K0|O95470|P05026|Q8NBM4|Q99623|Q9NS69|P28331|Q9H0U4|P09622|P54709|Q16891|	5|4	9	4.5	361	TOM40_HUMAN	FALSE
HAdV-D9 13.6K	P11166	SLC2A1	6|6	12	6	2	6|2|3|2	0.04	0.04	0.04	0.04	0.04	-3.08	1.85	0.22		5|5	10	5	492	GTR1_HUMAN	FALSE
HAdV-D9 13.6K	P04908	H2AC8	4|7	11	5.5	2	4|4|6|0	0.03	0.07	0.03	0.07	0.03	-6.56	1.57	0.22	P34897|	2|2	4	2	130	H2A1B_HUMAN	FALSE
HAdV-D9 13.6K	Q9UGV2	NDRG3	2|3	5	2.5	2	3|5|0|0	0.04	0.08	0.04	0.08	0.04	-3.94	1.25	0.22		2|3	5	2.5	375	NDRG3_HUMAN	FALSE
HAdV-D9 13.6K	P41208	CETN2	4|0	4	2	2	7|3|0|0	0.03	0.07	0.03	0.07	0.03	-9.62	0.8	0.22	P35606|	2|0	2	1	172	CETN2_HUMAN	FALSE
HAdV-D9 13.6K	Q9NSE4	IARS2	0|4	4	2	2	4|6|0|0	0.03	0.06	0.03	0.06	0.03	-9.7	0.8	0.22		0|4	4	2	1012	SYIM_HUMAN	FALSE
HAdV-D9 13.6K	O95456	PSMG1	0|3	3	1.5	2	3|5|0|0	0.04	0.08	0.04	0.08	0.04	-7.46	0.75	0.22		0|2	2	1	288	PSMG1_HUMAN	FALSE
HAdV-D9 13.6K	P26232	CTNNA2	2|0	2	1	2	0|7|0|0	0.04	0.07	0.04	0.07	0.04	-6.5	0.57	0.22		2|0	2	1	953	CTNA2_HUMAN	FALSE
HAdV-D9 13.6K	P38919	EIF4A3	15|20	35	17.5	2	6|16|5|5	0.02	0.04	0.02	0.04	0.02	-7.58	2.19	0.23	P40429|P46776|P68871|Q14739|Q8IXI1|P06702|P61981|O75494|P23458|P63165|Q12905|Q3SY84|P62995|	9|12	21	10.5	411	IF4A3_HUMAN	FALSE
HAdV-D9 13.6K	Q14103	HNRNPD	8|14	22	11	2	4|6|7|9	0.02	0.03	0.02	0.03	0.02	-11.55	1.69	0.23	Q96TC7|Q9Y2H6|P61981|O14979|P08865|Q8TAD4|Q9H1P3|Q8IZY2|O75494|P32322|P63165|Q5T3U5|Q8N8A6|P31930|Q15427|Q16891|	3|3	6	3	355	HNRPD_HUMAN	FALSE
HAdV-D9 13.6K	P31946	YWHAB	10|9	19	9.5	2	9|11|0|0	0.02	0.02	0.02	0.02	0.02	-4.65	1.9	0.23	Q5VZM2|Q13049|Q9Y2A7|P04049|	6|4	10	5	246	1433B_HUMAN	FALSE
HAdV-D9 13.6K	P62258	YWHAE	10|7	17	8.5	2	7|12|0|0	0.03	0.05	0.03	0.05	0.03	-6.08	1.79	0.23	Q04912|Q7Z401|P61981|P13667|P34897|Q9H4L5|Q12905|Q9H902|P62995|Q13049|O95379|P04049|	7|5	12	6	255	1433E_HUMAN	FALSE
HAdV-D9 13.6K	Q9H8N7	ZNF395	3|11	14	7	2	8|9|3|0	0.03	0.05	0.03	0.05	0.03	-13.16	1.4	0.23		2|3	5	2.5	513	ZN395_HUMAN	FALSE
HAdV-D9 13.6K	P62917	RPL8	7|6	13	6.5	2	5|3|5|2	0.02	0.03	0.02	0.03	0.02	-4.8	1.73	0.23	P08865|Q9H7B2|Q9Y3U8|P61247|P62854|P63165|Q12905|Q99575|P62841|P62277|Q13310|P62906|O43159|	4|4	8	4	257	RL8_HUMAN	FALSE
HAdV-D9 13.6K	P26373	RPL13	4|8	12	6	2	3|6|3|4	0.03	0.05	0.03	0.05	0.03	-8.53	1.5	0.23	P40429|P46776|P55072|P62081|Q71UM5|P08865|Q9Y3U8|P61247|P62854|Q9H4L4|P62841|P62277|P62906|	3|4	7	3.5	211	RL13_HUMAN	FALSE
HAdV-D9 13.6K	P46779	RPL28	7|5	12	6	2	4|5|6|0	0.02	0.03	0.02	0.03	0.02	-6.01	1.6	0.23	Q15165|Q9Y3U8|P61247|P62841|	3|3	6	3	137	RL28_HUMAN	FALSE
HAdV-D9 13.6K	P26196	DDX6	3|4	7	3.5	2	5|6|0|0	0.02	0.03	0.02	0.03	0.02	-4.99	1.27	0.23		2|2	4	2	483	DDX6_HUMAN	FALSE
HAdV-D9 13.6K	Q9H6R4	NOL6	3|0	3	1.5	2	2|7|0|0	0.02	0.04	0.02	0.04	0.02	-8.4	0.67	0.23	Q9Y3A4|	3|0	3	1.5	1146	NOL6_HUMAN	FALSE
HAdV-D9 13.6K	P33992	MCM5	0|3	3	1.5	2	3|6|0|0	0.02	0.04	0.02	0.04	0.02	-8.54	0.67	0.23		0|3	3	1.5	734	MCM5_HUMAN	FALSE
HAdV-D9 13.6K	Q16658	FSCN1	0|3	3	1.5	2	2|7|0|0	0.02	0.04	0.02	0.04	0.02	-8.4	0.67	0.23		0|2	2	1	493	FSCN1_HUMAN	FALSE
HAdV-D9 13.6K	Q5JSH3	WDR44	28|31	59	29.5	2	16|25|5|0	0.01	0.02	0.01	0.02	0.01	-5.85	2.57	0.24	Q9P0L0|P37173|Q6P996|Q12905|	20|20	40	20	913	WDR44_HUMAN	FALSE
HAdV-D9 13.6K	Q6YN16	HSDL2	6|2	8	4	2	5|6|3|0	0.01	0.02	0.01	0.02	0.01	-9.61	1.14	0.24	P09622|	4|2	6	3	418	HSDL2_HUMAN	FALSE
HAdV-D9 13.6K	P84103	SRSF3	4|3	7	3.5	2	3|3|3|2	0.01	0.02	0.01	0.02	0.01	-5.57	1.27	0.24	Q03518|Q93050|P06702|P61981|O14979|Q12905|P62995|Q9H0S4|	3|2	5	2.5	164	SRSF3_HUMAN	FALSE
HAdV-D9 13.6K	Q08188	TGM3	7|0	7	3.5	2	0|3|0|13	0.01	0.03	0.01	0.03	0.01	-15.56	0.88	0.24		4|0	4	2	693	TGM3_HUMAN	FALSE
HAdV-D9 13.6K	Q8N3U4	STAG2	2|5	7	3.5	2	4|9|0|0	0.01	0.02	0.01	0.02	0.01	-8.14	1.08	0.24		2|4	6	3	1231	STAG2_HUMAN	FALSE
HAdV-D9 13.6K	P60866	RPS20	3|3	6	3	2	0|2|3|5	0.01	0.01	0.01	0.01	0.01	-4.5	1.2	0.24	P62081|Q71UM5|Q9UH99|P08865|Q9Y3U8|P61247|P62854|Q12905|Q9Y3A4|P62277|P62906|	2|2	4	2	119	RS20_HUMAN	FALSE
HAdV-D9 13.6K	Q9P2B7	CFAP97	2|3	5	2.5	2	3|7|0|0	0.01	0.02	0.01	0.02	0.01	-5.65	1	0.24	P12235|	2|2	4	2	532	CFA97_HUMAN	FALSE
HAdV-D9 13.6K	Q14019	COTL1	3|2	5	2.5	2	3|7|0|0	0.01	0.02	0.01	0.02	0.01	-5.65	1	0.24		2|2	4	2	142	COTL1_HUMAN	FALSE
HAdV-D9 13.6K	P43246	MSH2	0|5	5	2.5	2	3|10|0|0	0.01	0.03	0.01	0.03	0.01	-12.53	0.77	0.24		0|3	3	1.5	934	MSH2_HUMAN	FALSE
HAdV-D9 13.6K	P25685	DNAJB1	4|0	4	2	2	7|4|0|0	0.01	0.03	0.01	0.03	0.01	-10.79	0.73	0.24	P01023|	2|0	2	1	340	DNJB1_HUMAN	FALSE
HAdV-D9 13.6K	Q9BVL2	NUP58	4|0	4	2	2	5|6|0|0	0.01	0.03	0.01	0.03	0.01	-10.83	0.73	0.24		3|0	3	1.5	599	NUP58_HUMAN	FALSE
HAdV-D9 13.6K	Q13185	CBX3	2|0	2	1	2	0|3|2|2	0.01	0.03	0.01	0.03	0.01	-6.97	0.57	0.24	Q14739|P55809|O75367|P63165|	2|0	2	1	183	CBX3_HUMAN	FALSE
HAdV-D9 13.6K	P52948	NUP98	65|51	116	58	2	30|46|4|3	0.01	0.02	0.01	0.02	0.01	-11.54	2.8	0.25	Q12769|Q8WUM0|P55735|P63165|Q8NFH5|	25|24	49	24.5	1817	NUP98_HUMAN	FALSE
HAdV-D9 13.6K	Q13151	HNRNPA0	10|7	17	8.5	2	5|8|4|4	0.01	0.01	0.01	0.01	0.01	-8.6	1.62	0.25	O14979|P08865|P61019|P63165|	5|4	9	4.5	305	ROA0_HUMAN	FALSE
HAdV-D9 13.6K	Q13188	STK3	8|7	15	7.5	2	7|12|0|0	0	0.01	0	0.01	0	-6.08	1.58	0.25	Q14BN4|Q9P0L0|O94905|P04049|	5|5	10	5	491	STK3_HUMAN	FALSE
HAdV-D9 13.6K	Q99729	HNRNPAB	7|7	14	7	2	6|5|4|2	0.01	0.01	0.01	0.01	0.01	-5.14	1.65	0.25	P34897|Q15904|O94966|P63165|Q15006|	4|4	8	4	332	ROAA_HUMAN	FALSE
HAdV-D9 13.6K	P18124	RPL7	5|7	12	6	2	3|3|5|5	0.01	0.01	0.01	0.01	0.01	-7.08	1.5	0.25	P27824|P35232|P40429|P46776|P62081|Q71UM5|Q9H3N1|Q9Y2X3|P08865|Q9Y3U8|P36873|P61247|P62854|P63165|Q12905|Q9BYG3|P62841|P62277|Q13310|P62906|	4|4	8	4	248	RL7_HUMAN	FALSE
HAdV-D9 13.6K	P51659	HSD17B4	2|5	7	3.5	2	6|8|0|0	0	0.01	0	0.01	0	-9.22	1	0.25		2|3	5	2.5	736	DHB4_HUMAN	FALSE
HAdV-D9 13.6K	Q8NG08	HELB	0|7	7	3.5	2	7|10|0|0	0.01	0.01	0.01	0.01	0.01	-16.95	0.82	0.25		0|5	5	2.5	1087	HELB_HUMAN	FALSE
HAdV-D9 13.6K	P56192	MARS1	2|4	6	3	2	6|6|0|0	0.01	0.01	0.01	0.01	0.01	-7.3	1	0.25	P52789|	2|4	6	3	900	SYMC_HUMAN	FALSE
HAdV-D9 13.6K	Q96EE3	SEH1L	2|3	5	2.5	2	4|2|0|4	0.01	0.01	0.01	0.01	0.01	-6.1	1	0.25	Q96SK2|Q9BTX1|Q9NRG9|Q93050|P55735|P63165|Q53GS7|Q8NFH5|Q9UJW0|	2|2	4	2	360	SEH1_HUMAN	FALSE
HAdV-D9 13.6K	P11717	IGF2R	94|98	192	96	2	43|48|16|15	0	0.01	0	0.01	0	-6.68	3.15	0.26	P51148|Q92544|	41|37	78	39	2491	MPRI_HUMAN	FALSE
HAdV-D9 13.6K	Q9H2M9	RAB3GAP2	44|33	77	38.5	2	33|28|0|2	0	0.01	0	0.01	0	-12.47	2.44	0.26	Q9P0L0|	25|20	45	22.5	1393	RBGPR_HUMAN	FALSE
HAdV-D9 13.6K	Q92841	DDX17	18|23	41	20.5	2	11|16|6|7	0	0.01	0	0.01	0	-10.28	2.05	0.26	P63165|Q9H4L4|Q15427|	10|14	24	12	729	DDX17_HUMAN	FALSE
HAdV-D9 13.6K	P02786	TFRC	14|21	35	17.5	2	13|16|2|5	0	0.01	0	0.01	0	-11.65	1.94	0.26	P51148|P51149|Q03135|P61006|Q9H4L4|	13|12	25	12.5	760	TFR1_HUMAN	FALSE
HAdV-D9 13.6K	A6ND36	FAM83G	15|13	28	14	2	13|16|0|0	0	0.01	0	0.01	0	-7.09	1.93	0.26		11|9	20	10	823	FA83G_HUMAN	FALSE
HAdV-D9 13.6K	Q9BXB4	OSBPL11	16|10	26	13	2	15|15|0|0	0	0.01	0	0.01	0	-11.25	1.73	0.26	Q9P0L0|	9|8	17	8.5	747	OSB11_HUMAN	FALSE
HAdV-D9 13.6K	P07477	PRSS1	15|7	22	11	2	9|5|14|0	0	0.01	0	0.01	0	-14.05	1.57	0.26		4|4	8	4	247	TRY1_HUMAN	FALSE
HAdV-D9 13.6K	Q96J02	ITCH	9|7	16	8	2	8|13|0|0	0	0	0	0	0	-7.7	1.52	0.26	Q03135|O14828|P04899|	4|4	8	4	903	ITCH_HUMAN	FALSE
HAdV-D9 13.6K	P62266	RPS23	7|6	13	6.5	2	4|4|5|4	0	0.01	0	0.01	0	-6.53	1.53	0.26	Q71UM5|P08865|Q9Y3U8|P61247|P62854|P63165|Q12905|P62841|P62277|P62906|	3|3	6	3	143	RS23_HUMAN	FALSE
HAdV-D9 13.6K	Q9BVP2	GNL3	3|6	9	4.5	2	6|8|0|2	0	0.01	0	0.01	0	-9.47	1.12	0.26	Q9P287|Q9Y2X3|Q9Y3A4|Q9BYG3|	2|3	5	2.5	549	GNL3_HUMAN	FALSE
HAdV-D9 13.6K	P25398	RPS12	3|4	7	3.5	2	2|2|5|3	0	0.01	0	0.01	0	-6.46	1.17	0.26	P30044|P40429|P46776|P62081|Q71UM5|P08865|Q9Y3U8|P61247|P62854|P62277|P62906|	2|2	4	2	132	RS12_HUMAN	FALSE
HAdV-D9 13.6K	P08243	ASNS	2|3	5	2.5	2	5|6|0|0	0	0.01	0	0.01	0	-6.68	0.91	0.26		2|3	5	2.5	561	ASNS_HUMAN	FALSE
HAdV-D9 13.6K	Q14694	USP10	2|3	5	2.5	2	4|7|0|0	0	0.01	0	0.01	0	-6.63	0.91	0.26	O75385|Q92879|	2|2	4	2	798	UBP10_HUMAN	FALSE
HAdV-D9 13.6K	Q8WUM4	PDCD6IP	0|5	5	2.5	2	3|3|4|4	0	0	0	0	0	-14.45	0.71	0.26	Q9H4L4|	0|2	2	1	868	PDC6I_HUMAN	FALSE
HAdV-D9 13.6K	Q13596	SNX1	4|0	4	2	2	7|6|0|0	0	0.01	0	0.01	0	-12.75	0.62	0.26	Q13705|Q9UBQ0|	4|0	4	2	522	SNX1_HUMAN	FALSE
HAdV-D9 13.6K	Q15269	PWP2	4|0	4	2	2	7|6|0|0	0	0.01	0	0.01	0	-12.75	0.62	0.26		3|0	3	1.5	919	PWP2_HUMAN	FALSE
HAdV-D9 13.6K	O00567	NOP56	0|4	4	2	2	8|5|0|0	0	0.01	0	0.01	0	-12.7	0.62	0.26	P61247|P63165|Q12905|Q7L0Y3|Q99575|Q9BYG3|P62277|Q92522|Q9Y221|P62906|P52294|	0|2	2	1	594	NOP56_HUMAN	FALSE
HAdV-D9 13.6K	Q9C0I1	MTMR12	3|0	3	1.5	2	4|7|0|0	0	0.01	0	0.01	0	-10.79	0.55	0.26		2|0	2	1	747	MTMRC_HUMAN	FALSE
HAdV-D9 13.6K	Q9BXR0	QTRT1	0|3	3	1.5	2	6|5|0|0	0	0.01	0	0.01	0	-10.83	0.55	0.26		0|2	2	1	403	TGT_HUMAN	FALSE
HAdV-D9 13.6K	P22059	OSBP	34|29	63	31.5	2	24|29|0|0	0	0	0	0	0	-9.26	2.38	0.27	Q9P0L0|P63165|	19|17	36	18	807	OSBP1_HUMAN	FALSE
HAdV-D9 13.6K	O94979	SEC31A	12|25	37	18.5	2	19|24|0|0	0	0	0	0	0	-19.46	1.72	0.27	Q96KG9|P34897|P55735|P63165|	8|12	20	10	1220	SC31A_HUMAN	FALSE
HAdV-D9 13.6K	O00410	IPO5	20|16	36	18	2	17|17|2|0	0	0	0	0	0	-9.25	2	0.27	P00533|P04843|P04844|P05023|Q9NY93|O14828|P61619|P22695|P52789|O95379|P52294|	13|11	24	12	1097	IPO5_HUMAN	FALSE
HAdV-D9 13.6K	O95757	HSPA4L	6|10	16	8	2	10|13|0|0	0	0	0	0	0	-10.84	1.39	0.27	P11021|P54920|O75896|Q15293|	5|5	10	5	839	HS74L_HUMAN	FALSE
HAdV-D9 13.6K	P08708	RPS17	8|6	14	7	2	4|4|3|8	0	0	0	0	0	-8.36	1.47	0.27	P62081|P08865|P61247|P62854|P63165|P62841|P62277|	3|4	7	3.5	135	RS17_HUMAN	FALSE
HAdV-D9 13.6K	Q8TAT6	NPLOC4	7|7	14	7	2	9|10|0|0	0	0	0	0	0	-6.15	1.47	0.27	Q96CS3|Q9UKV5|P63165|Q0P6H9|Q8NBM4|Q9BQE4|Q96C36|P04049|	3|3	6	3	608	NPL4_HUMAN	FALSE
HAdV-D9 13.6K	Q9H467	CUEDC2	8|3	11	5.5	2	6|6|4|3	0	0	0	0	0	-12.8	1.16	0.27		3|2	5	2.5	287	CUED2_HUMAN	FALSE
HAdV-D9 13.6K	P05089	ARG1	9|0	9	4.5	2	6|0|4|11	0	0	0	0	0	-21.53	0.86	0.27		7|0	7	3.5	322	ARGI1_HUMAN	FALSE
HAdV-D9 13.6K	P83731	RPL24	4|5	9	4.5	2	0|4|6|5	0	0	0	0	0	-7.44	1.2	0.27	Q71UM5|P08865|Q9Y3U8|P61247|P62854|Q9Y3A4|P62841|P62277|P62906|O00469|	2|2	4	2	157	RL24_HUMAN	FALSE
HAdV-D9 13.6K	P61081	UBE2M	4|4	8	4	2	5|4|3|2	0	0	0	0	0	-6.76	1.14	0.27	Q03135|	3|2	5	2.5	183	UBC12_HUMAN	FALSE
HAdV-D9 13.6K	P11171	EPB41	2|4	6	3	2	5|9|0|0	0	0	0	0	0	-9.17	0.86	0.27	P30084|P51148|Q96AG4|P99999|P61006|P61247|Q99623|	2|2	4	2	864	EPB41_HUMAN	FALSE
HAdV-D9 13.6K	P62857	RPS28	2|3	5	2.5	2	2|3|3|3	0	0	0	0	0	-7.06	0.91	0.27	Q71UM5|P08865|Q9Y3U8|P61247|P62854|Q9Y2Q9|P62841|P62277|P62906|	2|2	4	2	69	RS28_HUMAN	FALSE
HAdV-D9 13.6K	Q9Y6Y8	SEC23IP	4|0	4	2	2	7|7|0|0	0	0	0	0	0	-13.87	0.57	0.27		2|0	2	1	1000	S23IP_HUMAN	FALSE
HAdV-D9 13.6K	P53621	COPA	162|151	313	156.5	2	63|70|27|37	0	0	0	0	0	-11.53	3.18	0.28	P61923|Q96Q45|Q9Y678|P34897|P35606|P63165|Q02978|Q9NTJ5|	57|57	114	57	1224	COPA_HUMAN	FALSE
HAdV-D9 13.6K	Q00325	SLC25A3	12|14	26	13	2	9|4|9|8	0	0	0	0	0	-9.42	1.73	0.28	Q8WVM8|Q9NVI7|Q9NZ01|Q93050|Q9Y6C9|P39656|A1L0T0|Q99805|Q9NS69|Q9Y487|P28331|Q15293|O00217|	5|6	11	5.5	362	MPCP_HUMAN	FALSE
HAdV-D9 13.6K	O00148	DDX39A	9|12	21	10.5	2	11|9|0|6	0	0	0	0	0	-9.71	1.62	0.28	P04843|Q5T3F8|P39656|P63165|Q13310|	7|8	15	7.5	427	DX39A_HUMAN	FALSE
HAdV-D9 13.6K	Q01650	SLC7A5	13|8	21	10.5	2	7|6|10|5	0	0	0	0	0	-13.3	1.5	0.28	Q5T3F8|Q6ZNC8|	4|3	7	3.5	507	LAT1_HUMAN	FALSE
HAdV-D9 13.6K	O43684	BUB3	10|10	20	10	2	5|5|9|5	0	0	0	0	0	-7.02	1.67	0.28	O95071|P00533|Q2LD37|P63165|P52789|	7|6	13	6.5	328	BUB3_HUMAN	FALSE
HAdV-D9 13.6K	Q96C19	EFHD2	7|10	17	8.5	2	10|12|0|2	0	0	0	0	0	-10.43	1.42	0.28	Q15293|	5|5	10	5	240	EFHD2_HUMAN	FALSE
HAdV-D9 13.6K	Q9P2F8	SIPA1L2	5|6	11	5.5	2	11|7|0|0	0	0	0	0	0	-7.96	1.22	0.28		3|4	7	3.5	1722	SI1L2_HUMAN	FALSE
HAdV-D9 13.6K	P55036	PSMD4	4|6	10	5	2	4|5|5|3	0	0	0	0	0	-9.42	1.18	0.28	P55072|Q12772|Q13501|Q14318|P13667|Q15084|P09622|Q5HYA8|	2|4	6	3	377	PSMD4_HUMAN	FALSE
HAdV-D9 13.6K	P15170	GSPT1	3|6	9	4.5	2	10|6|2|0	0	0	0	0	0	-11.29	1	0.28	P62330|Q13310|	3|3	6	3	499	ERF3A_HUMAN	FALSE
HAdV-D9 13.6K	Q14690	PDCD11	3|5	8	4	2	9|7|0|0	0	0	0	0	0	-9.22	1	0.28	Q5HYA8|	3|4	7	3.5	1871	RRP5_HUMAN	FALSE
HAdV-D9 13.6K	P11586	MTHFD1	0|6	6	3	2	9|9|0|0	0	0	0	0	0	-18.1	0.67	0.28	Q9H9B4|	0|4	4	2	935	C1TC_HUMAN	FALSE
HAdV-D9 13.6K	Q14596	NBR1	24|27	51	25.5	2	17|19|3|8	0	0	0	0	0	-9.61	2.17	0.29	Q99828|Q9NP79|	15|15	30	15	966	NBR1_HUMAN	FALSE
HAdV-D9 13.6K	P15880	RPS2	15|13	28	14	2	11|9|9|3	0	0	0	0	0	-9.82	1.75	0.29	P40429|P46776|P62081|Q71UM5|Q8IXI1|P08865|Q9Y3U8|P61247|P62854|Q12905|Q9Y3E5|Q9Y487|Q9BQ70|Q9BYG3|P62841|P12235|P62277|Q15427|P62906|	7|7	14	7	293	RS2_HUMAN	FALSE
HAdV-D9 13.6K	Q9Y5B9	SUPT16H	4|11	15	7.5	2	9|18|0|0	0	0	0	0	0	-17.63	1.11	0.29		4|9	13	6.5	1047	SP16H_HUMAN	FALSE
HAdV-D9 13.6K	Q9UQ80	PA2G4	5|6	11	5.5	2	11|6|2|0	0	0	0	0	0	-9	1.16	0.29	P63165|	5|4	9	4.5	394	PA2G4_HUMAN	FALSE
HAdV-D9 13.6K	P62701	RPS4X	4|6	10	5	2	4|6|4|4	0	0	0	0	0	-10.3	1.11	0.29	Q71UM5|Q9Y2X3|P08865|Q9Y3U8|P61247|P62854|Q12905|Q9H4L4|P62841|P53007|P62277|P62906|	4|5	9	4.5	263	RS4X_HUMAN	FALSE
HAdV-D9 13.6K	Q9Y262	EIF3L	5|3	8	4	2	5|12|0|0	0	0	0	0	0	-10.04	0.94	0.29	P62277|	3|3	6	3	564	EIF3L_HUMAN	FALSE
HAdV-D9 13.6K	Q08945	SSRP1	2|5	7	3.5	2	6|11|0|0	0	0	0	0	0	-11.88	0.82	0.29	Q14566|Q9H4L4|Q9H0U4|	2|3	5	2.5	709	SSRP1_HUMAN	FALSE
HAdV-D9 13.6K	Q9H910	JPT2	3|4	7	3.5	2	8|4|0|3	0	0	0	0	0	-8.8	0.93	0.29		2|2	4	2	190	JUPI2_HUMAN	FALSE
HAdV-D9 13.6K	P51956	NEK3	2|4	6	3	2	7|8|0|0	0	0	0	0	0	-10.22	0.8	0.29		2|2	4	2	506	NEK3_HUMAN	FALSE
HAdV-D9 13.6K	P49588	AARS1	31|36	67	33.5	2	24|35|0|0	0	0	0	0	0	-11.46	2.27	0.3	P63165|	23|25	48	24	968	SYAC_HUMAN	FALSE
HAdV-D9 13.6K	O76021	RSL1D1	14|23	37	18.5	2	16|12|6|11	0	0	0	0	0	-19.54	1.64	0.3	P05067|P62081|Q9Y2X3|P63165|Q9BYG3|P62277|Q92522|	8|11	19	9.5	490	RL1D1_HUMAN	FALSE
HAdV-D9 13.6K	P08237	PFKM	9|13	22	11	2	13|18|0|0	0	0	0	0	0	-13.39	1.42	0.3	P28482|P63165|Q9HBG4|	7|9	16	8	780	PFKAM_HUMAN	FALSE
HAdV-D9 13.6K	P30048	PRDX3	9|9	18	9	2	6|4|8|7	0	0	0	0	0	-9.27	1.44	0.3	Q9UIQ6|P63165|	5|6	11	5.5	256	PRDX3_HUMAN	FALSE
HAdV-D9 13.6K	O60292	SIPA1L3	7|7	14	7	2	12|10|0|0	0	0	0	0	0	-8.57	1.27	0.3		5|5	10	5	1781	SI1L3_HUMAN	FALSE
HAdV-D9 13.6K	Q08209	PPP3CA	3|11	14	7	2	10|9|3|5	0	0	0	0	0	-20.45	1.04	0.3	Q15084|Q9Y5L0|	2|5	7	3.5	521	PP2BA_HUMAN	FALSE
HAdV-D9 13.6K	P02769	ALB	5|8	13	6.5	2	2|8|6|6	0	0	0	0	0	-12.41	1.18	0.3		5|5	10	5	779	ALBU_BOVIN	FALSE
HAdV-D9 13.6K	Q9UKB3	DNAJC12	7|5	12	6	2	8|11|0|2	0	0	0	0	0	-10.81	1.14	0.3		4|3	7	3.5	198	DJC12_HUMAN	FALSE
HAdV-D9 13.6K	O14562	UBFD1	7|3	10	5	2	10|8|3|0	0	0	0	0	0	-14.11	0.95	0.3		3|3	6	3	309	UBFD1_HUMAN	FALSE
HAdV-D9 13.6K	Q9BRP8	PYM1	5|5	10	5	2	8|7|0|4	0	0	0	0	0	-9.31	1.05	0.3	P61247|P62854|Q15006|P62277|	2|3	5	2.5	204	PYM1_HUMAN	FALSE
HAdV-D9 13.6K	P22234	PAICS	5|3	8	4	2	7|8|0|3	0	0	0	0	0	-11.46	0.89	0.3	P63165|	3|2	5	2.5	425	PUR6_HUMAN	FALSE
HAdV-D9 13.6K	Q8N6T3	ARFGAP1	3|5	8	4	2	6|12|0|0	0	0	0	0	0	-11.04	0.89	0.3	Q9ULC3|	2|4	6	3	406	ARFG1_HUMAN	FALSE
HAdV-D9 13.6K	P55039	DRG2	2|5	7	3.5	2	8|11|0|0	0	0	0	0	0	-13.96	0.74	0.3		2|3	5	2.5	364	DRG2_HUMAN	FALSE
HAdV-D9 13.6K	Q9NVP1	DDX18	27|45	72	36	2	35|28|5|5	0	0	0	0	0	-25.56	1.97	0.31	Q9NY93|Q9P287|Q9Y2X3|Q9H7B2|Q9Y3U8|Q12905|Q9BYG3|Q9H0S4|Q9Y221|	19|21	40	20	670	DDX18_HUMAN	FALSE
HAdV-D9 13.6K	P00966	ASS1	16|21	37	18.5	2	16|19|6|3	0	0	0	0	0	-15.64	1.68	0.31	P05067|P18031|P61019|P07954|P09622|O95379|	7|8	15	7.5	412	ASSY_HUMAN	FALSE
HAdV-D9 13.6K	Q7Z7G0	ABI3BP	20|16	36	18	2	8|13|11|11	0	0	0	0	0	-15.07	1.67	0.31		2|2	4	2	1068	TARSH_HUMAN	FALSE
HAdV-D9 13.6K	P22087	FBL	19|16	35	17.5	2	14|13|9|6	0	0	0	0	0	-14.23	1.67	0.31	P40429|P62081|Q9NY93|Q9Y2X3|P63165|Q99575|Q9BYG3|P62277|Q13310|P52294|	9|8	17	8.5	321	FBRL_HUMAN	FALSE
HAdV-D9 13.6K	P46087	NOP2	15|15	30	15	2	12|14|2|7	0	0	0	0	0	-9.85	1.71	0.31	P62081|Q96HE9|Q9NY93|Q9Y2X3|Q9H7B2|P63165|Q12905|Q9BYG3|Q9H0S4|Q9Y221|P62906|	9|10	19	9.5	812	NOP2_HUMAN	FALSE
HAdV-D9 13.6K	Q8TEL6	TRPC4AP	11|18	29	14.5	2	16|20|3|0	0	0	0	0	0	-17.6	1.49	0.31		7|9	16	8	797	TP4AP_HUMAN	FALSE
HAdV-D9 13.6K	Q99733	NAP1L4	10|16	26	13	2	11|11|11|3	0	0	0	0	0	-17.27	1.44	0.31		6|7	13	6.5	375	NP1L4_HUMAN	FALSE
HAdV-D9 13.6K	Q99614	TTC1	13|12	25	12.5	2	10|12|5|6	0	0	0	0	0	-12	1.52	0.31	Q9P0L0|Q9Y5M8|Q15084|O95486|P04899|	7|6	13	6.5	292	TTC1_HUMAN	FALSE
HAdV-D9 13.6K	Q99615	DNAJC7	10|11	21	10.5	2	12|8|4|5	0	0	0	0	0	-11.22	1.45	0.31	Q99942|Q13049|	7|9	16	8	494	DNJC7_HUMAN	FALSE
HAdV-D9 13.6K	P61313	RPL15	9|10	19	9.5	2	10|8|5|4	0	0	0	0	0	-11.04	1.41	0.31	P62081|Q71UM5|Q96HE9|P08865|Q9Y3U8|P61247|P62854|Q12905|Q9BYG3|P62841|P62277|Q13310|P62906|	4|4	8	4	204	RL15_HUMAN	FALSE
HAdV-D9 13.6K	Q9NUU7	DDX19A	10|9	19	9.5	2	13|10|0|5	0	0	0	0	0	-11.25	1.36	0.31		7|7	14	7	478	DD19A_HUMAN	FALSE
HAdV-D9 13.6K	P63010	AP2B1	9|7	16	8	2	11|16|0|0	0	0	0	0	0	-12.82	1.19	0.31	Q9P0L0|Q9UIQ6|P37173|P29317|P63165|Q96CW1|O00469|	6|4	10	5	937	AP2B1_HUMAN	FALSE
HAdV-D9 13.6K	Q07020	RPL18	8|8	16	8	2	4|5|8|7	0	0	0	0	0	-9.8	1.33	0.31	Q71UM5|P08865|Q9Y3U8|P61247|P62854|Q12905|Q9BYG3|P62841|P62277|Q13310|P62906|	4|4	8	4	188	RL18_HUMAN	FALSE
HAdV-D9 13.6K	Q9Y277	VDAC3	8|8	16	8	2	7|8|5|5	0	0	0	0	0	-10.68	1.28	0.31	Q9Y5M8|Q9H0U3|Q9Y6C9|P39656|A1L0T0|O95470|P36542|Q02978|Q16795|Q99623|Q9NS69|P54709|Q15427|Q16891|O00217|	5|5	10	5	283	VDAC3_HUMAN	FALSE
HAdV-D9 13.6K	P51571	SSR4	5|9	14	7	2	7|6|8|4	0	0	0	0	0	-15.04	1.12	0.31	Q9NZ01|Q9H0U3|P08865|P61019|Q969V3|P39656|P36542|P42892|Q12905|Q9NS69|P22695|Q06136|	4|4	8	4	173	SSRD_HUMAN	FALSE
HAdV-D9 13.6K	Q01813	PFKP	6|7	13	6.5	2	6|10|3|4	0	0	0	0	0	-11.64	1.13	0.31	Q07960|Q96CS3|P23284|Q9H4L4|Q5K651|	4|5	9	4.5	784	PFKAP_HUMAN	FALSE
HAdV-D9 13.6K	Q96JH7	VCPIP1	2|11	13	6.5	2	12|17|0|0	0	0	0	0	0	-23.82	0.9	0.31		2|5	7	3.5	1222	VCIP1_HUMAN	FALSE
HAdV-D9 13.6K	P62263	RPS14	6|5	11	5.5	2	4|4|5|7	0	0	0	0	0	-10.6	1.1	0.31	Q15165|Q9Y2X3|P08865|P61619|Q9Y3U8|P61247|P62854|P63165|P62841|P62277|P62906|	4|4	8	4	151	RS14_HUMAN	FALSE
[truncated: 2,693 more rows]

## Sheet: 13.6K U21 AP-MS
Bait	Prey	PreyGene	Spec	SpecSum	AvgSpec	NumReplicates	ctrlCounts	AvgP	MaxP	TopoAvgP	TopoMaxP	SaintScore	logOddsScore	FoldChange	BFDR	boosted_by	UniqueSpec	UniqueSpecSum	UniqueAvgSpec	PreySequenceLength	UniProtID	Interactor?
[truncated: 7,123 more rows]

[truncated: 3 more sheets: U21 whole-cell proteomics, 13.6K purification MS (13.6K), 13.6K purification MS (TAP)]
